# Supplementary material for: The dynamics of N6-methyladenine RNA modification in interactions between rice and plant viruses
Source: Genome Biol. 2021 Jun 24;22:189. doi: 10.1186/s13059-021-02410-2 (PMC8229379; doi:10.1186/s13059-021-02410-2)
Supplement: Supplementary file 2 — Additional file 2: Table S1. Primers used for RSV and RBSDV detections in this study. Table S2. Sequenced and rice genome mapped reads in m6A-IP-seq, input RNA-seq rice samples. Table S3. Nucleotide localization and enrichment of the top 10 m6A peaks identified in Mock-, RSV-, and RBSDV-infected rice transcripts by m6A-IP-Seq. Table S4. The category of the differential m6A peaks upon two viruses' infection in rice. Table S5. Nucleotide localization and enrichment of the m6A peaks identified in RSV and RBSDV genomics by m6A-IP-Seq. Table S6. Gene ID and their fpkm analyses. Table S7. Different peaks statistic. Table S8. The m6A peaks appeared in different treatments. Table S9. The most abundant consensus motif in Mock, RSV-, and RBSDV-infected rice plant using suite of DREME and MEME. Table S10. Analyses of the m6A peaks that containing most four common consensus appeared in other species. Table S11. Detail information of ListHits Gene and m6A methylated genes under rice viruses’ infection derived from Additional file 2: Table S16. Table S12. Integrated analyses of the m6A methylation related genes with m6A modifications and expression profiles. Table S13. Integrated analyses of the anti-viral RNA silencing pathway related genes with m6A modification and expression profile. Table S14. Integrated analyses of the plant hormone metabolic genes with m6A modifications and expression profiles. Table S15. Integrated analyses of the relationship betwwen relative expression and m6A positions. Table S16. Summary of the m6A RNA methylation level in enriched top 5 KEGG pathways related genes from RNA-seq under rice viruses’ infection. Table S17. Detail information of the common m6A methylated genes appeared in enriched top 5 KEGG pathways under rice viruses' infection. Table S18. Primers used for qRT-PCR validation of the methylation of OsAGO18 and OsSLRL1 genes. Table S19. Primers used in qRT-PCR qualification of the candidate genes. [file 13059_2021_2410_MOESM2_ESM.zip › Table S15.xlsx]

## Sheet: RBSDV-infected
Gena Accession No.	Gene enrichment	Gene expression profile
Os12g0640951	2.72343	Up
Os12g0640900	0.52257	Down
Os12g0639100	0.942305	Unchanged
Os12g0637800	0.251348	Down
Os12g0632900	0.502833	Down
Os12g0623600	0.467338	Down
Os12g0623500	0.698021	Unchanged
Os12g0621900	0.891439	Unchanged
Os12g0621500	2.04257	Up
Os12g0621300	1.28821	Unchanged
Os12g0621300	1.28821	Unchanged
Os12g0621300	1.28821	Unchanged							3'-UTR	CDS/3'-UTR	CDS	5'-UTR/CDS	5'-UTR	Total
Os12g0620733	0.777352	Unchanged						上调（Up）	188	91	330	62	109	780
Os12g0620733	0.777352	Unchanged						下调（Down）	147	124	414	83	102	870
Os12g0620600	1.23218	Unchanged						不变（Unchanged）	426	208	395	109	125	1263
Os12g0620600	1.23218	Unchanged							761	423	1139	254	336	2913
Os12g0618800	0.989524	Unchanged
Os12g0618400	0.794041	Unchanged
Os12g0610800	0.015613	Down
Os12g0609800	1.23271	Unchanged
Os12g0600400	0.907668	Unchanged
Os12g0600200	1.0306	Unchanged
Os12g0600200	1.0306	Unchanged
Os12g0600200	1.0306	Unchanged
Os12g0600200	1.0306	Unchanged
Os12g0597000	0.682963	Unchanged
Os12g0595800	0.753278	Unchanged
Os12g0595200	0.29218	Down
Os12g0591101	0.116679	Down
Os12g0591101	0.116679	Down
Os12g0590900	0.0783943	Down
Os12g0590900	0.0783943	Down
Os12g0588900	0.854688	Unchanged
Os12g0583801	1.16872	Unchanged
Os12g0583801	1.16872	Unchanged
Os12g0583801	1.16872	Unchanged
Os12g0581950	Inf	Up
Os12g0578800	0.635499	Down
Os12g0568900	0.22153	Down
Os12g0568200	0.116872	Down
Os12g0567500	0.31877	Down
Os12g0559100	0.656413	Down
Os12g0548100	0.333685	Down
Os12g0548100	0.333685	Down
Os12g0543600	1.14382	Unchanged
Os12g0543600	1.14382	Unchanged
Os12g0543600	1.14382	Unchanged
Os12g0543600	1.14382	Unchanged
Os12g0541400	1.39636	Unchanged
Os12g0541350	Inf	Up
Os12g0541350	Inf	Up
Os12g0541300	0.02016	Down
Os12g0541300	0.02016	Down
Os12g0540200	2.38167	Up
Os12g0540200	2.38167	Up
Os12g0539700	0.862087	Unchanged
Os12g0539700	0.862087	Unchanged
Os12g0517200	1.08725	Unchanged
Os12g0514500	1.29298	Unchanged
Os12g0512700	0.815434	Unchanged
Os12g0511200	0.632608	Down
Os12g0510500	0.769427	Unchanged
Os12g0503000	0.00502458	Down
Os12g0503000	0.00502458	Down
Os12g0502300	0.673707	Unchanged
Os12g0498700	1.79765	Up
Os12g0498500	0.973472	Unchanged
Os12g0490100	1.73213	Up
Os12g0490000	1.30975	Unchanged
Os12g0488900	0.88818	Unchanged
Os12g0486800	0.0735827	Down
Os12g0484900	0	Down
Os12g0483700	2.16405	Up
Os12g0470700	Inf	Up
Os12g0447932	5.44685	Up
Os12g0446700	1.08162	Unchanged
Os12g0443800	1.17218	Unchanged
Os12g0438900	1.70494	Up
Os12g0434601	1.16872	Unchanged
Os12g0432301	0.567804	Down
Os12g0432301	0.567804	Down
Os12g0432301	0.567804	Down
Os12g0414900	2.24703	Up
Os12g0409800	0.0147369	Down
Os12g0409800	0.0147369	Down
Os12g0409800	0.0147369	Down
Os12g0409600	1.0525	Unchanged
Os12g0409600	1.0525	Unchanged
Os12g0408100	0.768907	Unchanged
Os12g0408000	0.181485	Down
Os12g0407300	1.15449	Unchanged
Os12g0406000	0	Down
Os12g0405300	0.0900146	Down
Os12g0299150	1.6874	Up
Os12g0288600	1.08855	Unchanged
Os12g0288000	5.98938	Up
Os12g0288000	5.98938	Up
Os12g0285100	0.801775	Unchanged
Os12g0281450	3.40428	Up
Os12g0281450	3.40428	Up
Os12g0280801	0	Down
Os12g0280801	0	Down
Os12g0280801	0	Down
Os12g0274450	0	Down
Os12g0274450	0	Down
Os12g0273900	2.46859	Up
Os12g0273900	2.46859	Up
Os12g0272800	1.42825	Unchanged
Os12g0270100	1.16012	Unchanged
Os12g0263800	0.0379419	Down
Os12g0263800	0.0379419	Down
Os12g0262100	0.600324	Down
Os12g0257900	Inf	Up
Os12g0256900	0.674802	Unchanged
Os12g0256300	0.565806	Down
Os12g0256000	0.216401	Down
Os12g0233200	1.82185	Up
Os12g0229100	2.35838	Up
Os12g0229100	2.35838	Up
Os12g0225200	1.05592	Unchanged
Os12g0209300	0.0111294	Down
Os12g0197600	1.10065	Unchanged
Os12g0189900	1.24665	Unchanged
Os12g0185900	0.0243484	Down
Os12g0183300	0.574753	Down
Os12g0181900	1.76446	Up
Os12g0180900	1.6064	Up
Os12g0175900	1.44886	Unchanged
Os12g0174000	1.27223	Unchanged
Os12g0173366	1.07046	Unchanged
Os12g0167700	0.515232	Down
Os12g0167700	0.515232	Down
Os12g0166500	1.51836	Up
Os12g0166500	1.51836	Up
Os12g0162900	1.29434	Unchanged
Os12g0162900	1.29434	Unchanged
Os12g0161900	0.208316	Down
Os12g0161900	0.208316	Down
Os12g0157066	0.830338	Unchanged
Os12g0157066	0.830338	Unchanged
Os12g0157000	0.0109709	Down
Os12g0157000	0.0109709	Down
Os12g0156200	1.5547	Up
Os12g0156200	1.5547	Up
Os12g0144600	0.0126958	Down
Os12g0141900	0.00193575	Down
Os12g0141600	0.543972	Down
Os12g0141600	0.543972	Down
Os12g0141100	Inf	Up
Os12g0139600	0.990487	Unchanged
Os12g0138800	0.133886	Down
Os12g0130500	0.58436	Down
Os12g0124700	0.122998	Down
Os12g0109800	Inf	Up
Os12g0108600	0.340529	Down
Os12g0105850	2.14327	Up
Os12g0105800	0.596571	Down
Os12g0102800	2.31155	Up
Os12g0102800	2.31155	Up
Os12g0102700	0.54492	Down
Os12g0102700	0.54492	Down
Os11g0706100	1.209	Unchanged
Os11g0705200	0.76077	Unchanged
Os11g0704600	0.97943	Unchanged
Os11g0704100	0	Down
Os11g0701200	Inf	Up
Os11g0687001	0	Down
Os11g0687001	0	Down
Os11g0687001	0	Down
Os11g0686900	Inf	Up
Os11g0686900	Inf	Up
Os11g0678400	0	Down
Os11g0678400	0	Down
Os11g0678400	0	Down
Os11g0677500	0.784429	Unchanged
Os11g0664800	2.30482	Up
Os11g0664800	2.30482	Up
Os11g0657400	0.0708064	Down
Os11g0657400	0.0708064	Down
Os11g0657200	1.26196	Unchanged
Os11g0657050	0	Down
Os11g0657050	0	Down
Os11g0657000	0.0819038	Down
Os11g0657000	0.0819038	Down
Os11g0655300	0.874925	Unchanged
Os11g0655300	0.874925	Unchanged
Os11g0655200	3.69915	Up
Os11g0652100	0.337328	Down
Os11g0652100	0.337328	Down
Os11g0648400	0.716204	Unchanged
Os11g0644000	Inf	Up
Os11g0635000	2.12707	Up
Os11g0635000	2.12707	Up
Os11g0620000	1.05692	Unchanged
Os11g0619500	1.80511	Up
Os11g0619500	1.80511	Up
Os11g0614900	1.0032	Unchanged
Os11g0611600	0.95821	Unchanged
Os11g0600500	Inf	Up
Os11g0599500	1.42283	Unchanged
Os11g0599466	0.219135	Down
Os11g0599466	0.219135	Down
Os11g0599100	2.23825	Up
Os11g0599100	2.23825	Up
Os11g0599100	2.23825	Up
Os11g0599100	2.23825	Up
Os11g0599000	0.272343	Down
Os11g0599000	0.272343	Down
Os11g0599000	0.272343	Down
Os11g0598900	0.58436	Down
Os11g0598800	0.0370839	Down
Os11g0593600	Inf	Up
Os11g0590700	7.85614	Up
Os11g0587100	0.832248	Unchanged
Os11g0587000	6.42258	Up
Os11g0583200	1.55012	Up
Os11g0578500	Inf	Up
Os11g0576900	1.80911	Up
Os11g0575600	Inf	Up
Os11g0572301	1.10294	Unchanged
Os11g0569300	0.256843	Down
Os11g0568600	1.21113	Unchanged
Os11g0568300	1.52196	Up
Os11g0567800	143.553	Up
Os11g0565920	5.15952	Up
Os11g0562100	0.490875	Down
Os11g0556132	Inf	Up
Os11g0555300	35.0239	Up
Os11g0550300	0.92263	Unchanged
Os11g0549695	1.82893	Up
Os11g0549300	4.18433	Up
Os11g0544866	0.300158	Down
Os11g0544866	0.300158	Down
Os11g0544100	1.55025	Up
Os11g0544000	0.547295	Down
Os11g0533600	3.46218	Up
Os11g0529800	Inf	Up
Os11g0521500	0.383902	Down
Os11g0513900	1.5547	Up
Os11g0513900	1.5547	Up
Os11g0507300	Inf	Up
Os11g0507300	Inf	Up
Os11g0502700	2.9592	Up
Os11g0494100	0.731253	Unchanged
Os11g0485900	1.24731	Unchanged
Os11g0471300	0.0280184	Down
Os11g0471300	0.0280184	Down
Os11g0471200	0.146667	Down
Os11g0471200	0.146667	Down
Os11g0470966	1.17137	Unchanged
Os11g0464700	0	Down
Os11g0462950	1.30228	Unchanged
Os11g0462950	1.30228	Unchanged
Os11g0462950	1.30228	Unchanged
Os11g0462850	1.19266	Unchanged
Os11g0462850	1.19266	Unchanged
Os11g0462850	1.19266	Unchanged
Os11g0462500	17.8899	Up
Os11g0459300	0.211703	Down
Os11g0459200	0.399361	Down
Os11g0454800	0.778331	Unchanged
Os11g0439300	0.9839	Unchanged
Os11g0433600	1.00303	Unchanged
Os11g0425100	0.567223	Down
Os11g0425100	0.567223	Down
Os11g0425100	0.567223	Down
Os11g0425100	0.567223	Down
Os11g0310100	1.33195	Unchanged
Os11g0310100	1.33195	Unchanged
Os11g0308432	3.17984	Up
Os11g0307600	0.56853	Down
Os11g0307600	0.56853	Down
Os11g0307400	0	Down
Os11g0297400	Inf	Up
Os11g0297400	Inf	Up
Os11g0297300	0.094191	Down
Os11g0297300	0.094191	Down
Os11g0287000	0.844023	Unchanged
Os11g0286500	Inf	Up
Os11g0286500	Inf	Up
Os11g0282700	3.48113	Up
Os11g0264200	1.0543	Unchanged
Os11g0249400	0.0390036	Down
Os11g0245500	0.152269	Down
Os11g0242800	0.703457	Unchanged
Os11g0240800	0.990662	Unchanged
Os11g0240800	0.990662	Unchanged
Os11g0235300	0.801747	Unchanged
Os11g0235300	0.801747	Unchanged
Os11g0234200	0.966794	Unchanged
Os11g0233800	0.530615	Down
Os11g0233800	0.530615	Down
Os11g0226900	0.141613	Down
Os11g0226800	2.71884	Up
Os11g0224900	1.21934	Unchanged
Os11g0221000	0.135802	Down
Os11g0211300	0.994856	Unchanged
Os11g0211300	0.994856	Unchanged
Os11g0211200	0.885637	Unchanged
Os11g0211200	0.885637	Unchanged
Os11g0207100	1.03633	Unchanged
Os11g0206300	6.03121	Up
Os11g0206200	1.16305	Unchanged
Os11g0206200	1.16305	Unchanged
Os11g0206150	Inf	Up
Os11g0206150	Inf	Up
Os11g0205500	1.21057	Unchanged
Os11g0204100	0.695891	Unchanged
Os11g0198250	1.29738	Unchanged
Os11g0198200	0.12433	Down
Os11g0198200	0.12433	Down
Os11g0189600	0.00479998	Down
Os11g0186500	Inf	Up
Os11g0186500	Inf	Up
Os11g0182400	1.14324	Unchanged
Os11g0181500	1.37063	Unchanged
Os11g0180600	0.815513	Unchanged
Os11g0173800	0.140862	Down
Os11g0167600	Inf	Up
Os11g0157400	0.749774	Unchanged
Os11g0153900	0.884876	Unchanged
Os11g0146500	1.50512	Up
Os11g0145000	4.95629	Up
Os11g0144900	7.61206	Up
Os11g0140400	1.49695	Unchanged
Os11g0138700	0.119713	Down
Os11g0138700	0.119713	Down
Os11g0133300	0	Down
Os11g0133300	0	Down
Os11g0131800	1.09724	Unchanged
Os11g0126900	1.86842	Up
Os11g0120725	3.11479	Up
Os11g0119311	Inf	Up
Os11g0119311	Inf	Up
Os11g0119200	1.22426	Unchanged
Os11g0119200	1.22426	Unchanged
Os11g0116550	0.756855	Unchanged
Os11g0109600	0.575772	Down
Os11g0107700	0.151301	Down
Os11g0103700	0.976893	Unchanged
Os11g0103100	1.42083	Unchanged
Os11g0100100	0.978761	Unchanged
Os10g0580900	1.53293	Up
Os10g0578200	3.42632	Up
Os10g0567900	0.708306	Unchanged
Os10g0567500	1.34788	Unchanged
Os10g0567000	1.04253	Unchanged
Os10g0559550	0.740485	Unchanged
Os10g0559500	1.6448	Up
Os10g0558200	0.974824	Unchanged
Os10g0553300	1.35613	Unchanged
Os10g0540800	0.358968	Down
Os10g0540800	0.358968	Down
Os10g0527900	2.0483	Up
Os10g0521600	1.00045	Unchanged
Os10g0521550	3.59997	Up
Os10g0521500	0.405775	Down
Os10g0518400	0.262145	Down
Os10g0518400	0.262145	Down
Os10g0518400	0.262145	Down
Os10g0518400	0.262145	Down
Os10g0508050	Inf	Up
Os10g0508000	0.0330292	Down
Os10g0507000	1.03794	Unchanged
Os10g0507000	1.03794	Unchanged
Os10g0506200	1.07459	Unchanged
Os10g0501300	0.882215	Unchanged
Os10g0501300	0.882215	Unchanged
Os10g0501200	0.684062	Unchanged
Os10g0501000	1.54862	Up
Os10g0498100	0.0115365	Down
Os10g0497366	0.875643	Unchanged
Os10g0495600	1.17708	Unchanged
Os10g0489200	1.10149	Unchanged
Os10g0488300	0	Down
Os10g0488300	0	Down
Os10g0480500	1.05015	Unchanged
Os10g0477200	0.982102	Unchanged
Os10g0474300	0.894224	Unchanged
Os10g0474300	0.894224	Unchanged
Os10g0474250	Inf	Up
Os10g0474250	Inf	Up
Os10g0472900	0.153136	Down
Os10g0472900	0.153136	Down
Os10g0471100	0.550071	Down
Os10g0471100	0.550071	Down
Os10g0469300	6.11056	Up
Os10g0469300	6.11056	Up
Os10g0469300	6.11056	Up
Os10g0469100	0.655757	Down
Os10g0469100	0.655757	Down
Os10g0469100	0.655757	Down
Os10g0469100	0.655757	Down
Os10g0469000	0.0881858	Down
Os10g0469000	0.0881858	Down
Os10g0462800	0.55071	Down
Os10g0457200	0.664479	Down
Os10g0456500	0.876537	Unchanged
Os10g0456200	1.00539	Unchanged
Os10g0456200	1.00539	Unchanged
Os10g0450800	0.368452	Down
Os10g0450400	1.04665	Unchanged
Os10g0450400	1.04665	Unchanged
Os10g0445600	0.53709	Down
Os10g0443200	0.983094	Unchanged
Os10g0442700	0.958861	Unchanged
Os10g0434300	0.805361	Unchanged
Os10g0422200	0.139005	Down
Os10g0420900	0.863211	Unchanged
Os10g0419500	1.55188	Up
Os10g0395150	0	Down
Os10g0395000	0.910027	Unchanged
Os10g0394400	0.693763	Unchanged
Os10g0394200	0.256287	Down
Os10g0393800	0.963878	Unchanged
Os10g0388100	Inf	Up
Os10g0388100	Inf	Up
Os10g0381800	1.22816	Unchanged
Os10g0381800	1.22816	Unchanged
Os10g0381800	1.22816	Unchanged
Os10g0381700	Inf	Up
Os10g0381700	Inf	Up
Os10g0369500	0.340726	Down
Os10g0369500	0.340726	Down
Os10g0369500	0.340726	Down
Os10g0364700	0.548448	Down
Os10g0360900	1.35567	Unchanged
Os10g0360900	1.35567	Unchanged
Os10g0360800	1.23266	Unchanged
Os10g0360800	1.23266	Unchanged
Os10g0358700	0.917349	Unchanged
Os10g0358600	0.413007	Down
Os10g0358600	0.413007	Down
Os10g0348600	0.259158	Down
Os10g0347800	0	Down
Os10g0339290	0.439572	Down
Os10g0332000	4.66411	Up
Os10g0332000	4.66411	Up
Os10g0316400	1.08292	Unchanged
Os10g0197300	Inf	Up
Os10g0194300	0.693016	Unchanged
Os10g0183000	0.921703	Unchanged
Os10g0181700	1.12171	Unchanged
Os10g0180800	1.85988	Up
Os10g0176700	0.495809	Down
Os10g0165300	1.84688	Up
Os10g0163100	1.24113	Unchanged
Os10g0158000	2.01515	Up
Os10g0156200	3.10941	Up
Os10g0155800	1.56943	Up
Os10g0155700	0.401411	Down
Os10g0154600	1.00432	Unchanged
Os10g0147200	0.734331	Unchanged
Os10g0145100	1.76448	Up
Os10g0141900	1.73337	Up
Os10g0140300	0.273738	Down
Os10g0135300	1.12514	Unchanged
Os10g0135300	1.12514	Unchanged
Os10g0135300	1.12514	Unchanged
Os10g0135250	0.21623	Down
Os10g0135250	0.21623	Down
Os10g0135250	0.21623	Down
Os10g0131850	Inf	Up
Os10g0130500	1.36812	Unchanged
Os10g0129100	1.46605	Unchanged
Os10g0129100	1.46605	Unchanged
Os10g0127900	0.564201	Down
Os10g0127900	0.564201	Down
Os10g0126800	0.259188	Down
Os10g0124700	0.714493	Unchanged
Os10g0117000	0.2094	Down
Os10g0117000	0.2094	Down
Os10g0117000	0.2094	Down
Os10g0101200	2.03447	Up
Os10g0101200	2.03447	Up
Os10g0101150	Inf	Up
Os10g0101150	Inf	Up
Os10g0101150	Inf	Up
Os09g0573200	1.03873	Unchanged
Os09g0573000	0.973508	Unchanged
Os09g0572400	0.92968	Unchanged
Os09g0567600	0.29218	Down
Os09g0567500	0.0116093	Down
Os09g0567000	0.808175	Unchanged
Os09g0565900	2.72343	Up
Os09g0565900	2.72343	Up
Os09g0565400	0.994668	Unchanged
Os09g0561450	0	Down
Os09g0561450	0	Down
Os09g0560000	0.284239	Down
Os09g0558000	1.14631	Unchanged
Os09g0557900	0.767588	Unchanged
Os09g0553300	0.977432	Unchanged
Os09g0551400	2.11226	Up
Os09g0549400	0.861424	Unchanged
Os09g0548700	0.389215	Down
Os09g0538901	0.188382	Down
Os09g0538800	0.693073	Unchanged
Os09g0538700	0.257493	Down
Os09g0533100	1.08229	Unchanged
Os09g0532800	0.65272	Down
Os09g0528050	1.46031	Unchanged
Os09g0528000	0.314998	Down
Os09g0526800	0.868799	Unchanged
Os09g0524500	1.07079	Unchanged
Os09g0524300	0.108121	Down
Os09g0524300	0.108121	Down
Os09g0524001	0.212419	Down
Os09g0524001	0.212419	Down
Os09g0521900	0.842176	Unchanged
Os09g0518700	1.30686	Unchanged
Os09g0514400	1.14868	Unchanged
Os09g0513600	0.676465	Unchanged
Os09g0513400	0.518365	Down
Os09g0509700	0.291584	Down
Os09g0502100	0.287884	Down
Os09g0499600	1.30812	Unchanged
Os09g0499400	3.76665	Up
Os09g0499400	3.76665	Up
Os09g0497100	1.29582	Unchanged
Os09g0493500	0.897765	Unchanged
Os09g0489800	1.68449	Up
Os09g0489500	0.389349	Down
Os09g0489500	0.389349	Down
Os09g0482821	Inf	Up
Os09g0481100	0.379161	Down
Os09g0480300	0.57887	Down
Os09g0475500	0.991504	Unchanged
Os09g0471500	8.08458	Up
Os09g0469950	1.03823	Unchanged
Os09g0467300	Inf	Up
Os09g0465200	0.800064	Unchanged
Os09g0464400	1.01631	Unchanged
Os09g0460250	Inf	Up
Os09g0460200	1.18768	Unchanged
Os09g0459900	0.0910612	Down
Os09g0457833	2.23862	Up
Os09g0457800	10.0595	Up
Os09g0457700	2.87997	Up
Os09g0455200	0.238457	Down
Os09g0453700	1.48417	Unchanged
Os09g0452300	1.05756	Unchanged
Os09g0447600	0.259143	Down
Os09g0442700	0.243174	Down
Os09g0440000	Inf	Up
Os09g0439000	0.29218	Down
Os09g0425200	0.205529	Down
Os09g0424401	Inf	Up
Os09g0424300	0.637094	Down
Os09g0423500	0.0928457	Down
Os09g0423500	0.0928457	Down
Os09g0423200	0.748901	Unchanged
Os09g0420800	1.07265	Unchanged
Os09g0419100	1.74428	Up
Os09g0418250	6.2242	Up
Os09g0418250	6.2242	Up
Os09g0416501	Inf	Up
Os09g0416501	Inf	Up
Os09g0413300	0.920769	Unchanged
Os09g0411600	1.56254	Up
Os09g0411600	1.56254	Up
Os09g0411500	0.846256	Unchanged
Os09g0402001	0.995389	Unchanged
Os09g0401300	1.15687	Unchanged
Os09g0401200	1.04048	Unchanged
Os09g0401200	1.04048	Unchanged
Os09g0401200	1.04048	Unchanged
Os09g0401100	0.29218	Down
Os09g0401100	0.29218	Down
Os09g0401100	0.29218	Down
Os09g0400500	2.96159	Up
Os09g0400500	2.96159	Up
Os09g0397100	0.806906	Unchanged
Os09g0380450	0.689054	Unchanged
Os09g0378300	0.988286	Unchanged
Os09g0371700	0.937889	Unchanged
Os09g0371200	1.09304	Unchanged
Os09g0371200	1.09304	Unchanged
Os09g0361100	1.19263	Unchanged
Os09g0361100	1.19263	Unchanged
Os09g0360500	0	Down
Os09g0349600	Inf	Up
Os09g0349600	Inf	Up
Os09g0346700	0.726746	Unchanged
Os09g0333000	0.58436	Down
Os09g0327150	Inf	Up
Os09g0327100	0.602441	Down
Os09g0325220	1.79633	Up
Os09g0323000	1.60874	Up
Os09g0322600	1.09283	Unchanged
Os09g0322600	1.09283	Unchanged
Os09g0322600	1.09283	Unchanged
Os09g0322500	0.253474	Down
Os09g0322500	0.253474	Down
Os09g0321200	Inf	Up
Os09g0319701	0.911957	Unchanged
Os09g0316400	Inf	Up
Os09g0316400	Inf	Up
Os09g0316400	Inf	Up
Os09g0306700	1.13053	Unchanged
Os09g0295000	Inf	Up
Os09g0295000	Inf	Up
Os09g0293500	0.344984	Down
Os09g0284200	1.03359	Unchanged
Os09g0283600	1.37067	Unchanged
Os09g0283200	Inf	Up
Os09g0280600	0.774211	Unchanged
Os09g0278300	1.07021	Unchanged
Os09g0271000	1.75272	Up
Os09g0270700	1.53899	Up
Os09g0268600	4.0233	Up
Os09g0267500	1.04207	Unchanged
Os09g0267300	1.29422	Unchanged
Os09g0266100	1.272	Unchanged
Os09g0251100	1.88085	Up
Os09g0251100	1.88085	Up
Os09g0249600	1.34444	Unchanged
Os09g0246200	1.03396	Unchanged
Os09g0242600	0.737459	Unchanged
Os09g0241700	1.20498	Unchanged
Os09g0135850	0.85107	Unchanged
Os09g0135850	0.85107	Unchanged
Os09g0135850	0.85107	Unchanged
Os09g0135800	0.679874	Unchanged
Os09g0135800	0.679874	Unchanged
Os09g0135800	0.679874	Unchanged
Os09g0135800	0.679874	Unchanged
Os09g0127800	0.728026	Unchanged
Os09g0127800	0.728026	Unchanged
Os09g0124850	Inf	Up
Os09g0124200	0.955418	Unchanged
Os09g0123500	1.12994	Unchanged
Os09g0108450	0	Down
Os09g0104200	1.1197	Unchanged
Os09g0103800	1.43182	Unchanged
Os09g0101100	0.969365	Unchanged
Os09g0101100	0.969365	Unchanged
Os08g0564900	1.66791	Up
Os08g0564700	0.45119	Down
Os08g0564700	0.45119	Down
Os08g0564700	0.45119	Down
Os08g0564700	0.45119	Down
Os08g0564400	0.314978	Down
Os08g0564300	0.248532	Down
Os08g0562600	1.10857	Unchanged
Os08g0561000	1.94607	Up
Os08g0559000	0.840309	Unchanged
Os08g0556550	1.1909	Unchanged
Os08g0553800	1.16713	Unchanged
Os08g0550600	0.00613196	Down
Os08g0548650	0.973037	Unchanged
Os08g0548000	0.224585	Down
Os08g0537900	0.689731	Unchanged
Os08g0533900	1.75308	Up
Os08g0532800	0.690555	Unchanged
Os08g0523850	0.777352	Unchanged
Os08g0520400	1.23041	Unchanged
Os08g0520400	1.23041	Unchanged
Os08g0517200	1.51002	Up
Os08g0512600	0.354406	Down
Os08g0506350	1.53617	Up
Os08g0506000	1.41056	Unchanged
Os08g0500000	1.56214	Up
Os08g0499700	1.95235	Up
Os08g0499400	2.33499	Up
Os08g0499200	1.05068	Unchanged
Os08g0496200	0.194787	Down
Os08g0496150	Inf	Up
Os08g0492100	1.20359	Unchanged
Os08g0492100	1.20359	Unchanged
Os08g0492000	0.319087	Down
Os08g0492000	0.319087	Down
Os08g0486266	Inf	Up
Os08g0485600	1.13354	Unchanged
Os08g0479400	0.875643	Unchanged
Os08g0479300	0.649137	Down
Os08g0479300	0.649137	Down
Os08g0472400	0.214636	Down
Os08g0466050	1.59239	Up
Os08g0465400	0.311831	Down
Os08g0465300	0.182358	Down
Os08g0463500	0.443655	Down
Os08g0463500	0.443655	Down
Os08g0462000	Inf	Up
Os08g0460900	1.33169	Unchanged
Os08g0460800	1.32464	Unchanged
Os08g0460800	1.32464	Unchanged
Os08g0460800	1.32464	Unchanged
Os08g0455600	1.26522	Unchanged
Os08g0451400	1.14101	Unchanged
Os08g0447200	1.37596	Unchanged
Os08g0446700	0	Down
Os08g0445700	1.71551	Up
Os08g0439000	1.02273	Unchanged
Os08g0439000	1.02273	Unchanged
Os08g0434632	4.23824	Up
Os08g0434566	Inf	Up
Os08g0434566	Inf	Up
Os08g0431200	0.0441362	Down
Os08g0430050	0.44105	Down
Os08g0430050	0.44105	Down
Os08g0428300	1.46727	Unchanged
Os08g0427100	0.388676	Down
Os08g0427100	0.388676	Down
Os08g0427100	0.388676	Down
Os08g0427100	0.388676	Down
Os08g0425100	0.0296785	Down
Os08g0423600	0.58436	Down
Os08g0419600	1.5547	Up
Os08g0419600	1.5547	Up
Os08g0419600	1.5547	Up
Os08g0413100	0.388676	Down
Os08g0412800	0.652361	Down
Os08g0410266	1.03908	Unchanged
Os08g0399300	0.437211	Down
Os08g0399300	0.437211	Down
Os08g0399300	0.437211	Down
Os08g0387050	3.46861	Up
Os08g0387050	3.46861	Up
Os08g0387050	3.46861	Up
Os08g0383750	4.6695	Up
Os08g0383700	1.10343	Unchanged
Os08g0382800	0.94791	Unchanged
Os08g0382800	0.94791	Unchanged
Os08g0378100	0.503533	Down
Os08g0378000	1.46022	Unchanged
Os08g0378000	1.46022	Unchanged
Os08g0377150	0	Down
Os08g0377150	0	Down
Os08g0377150	0	Down
Os08g0377150	0	Down
Os08g0376300	0.365427	Down
Os08g0367850	0.58436	Down
Os08g0367850	0.58436	Down
Os08g0367850	0.58436	Down
Os08g0367400	1.57324	Up
Os08g0363900	Inf	Up
Os08g0363900	Inf	Up
Os08g0363900	Inf	Up
Os08g0344100	1.12492	Unchanged
Os08g0343000	2.01684	Up
Os08g0337800	0.875194	Unchanged
Os08g0337800	0.875194	Unchanged
Os08g0336700	Inf	Up
Os08g0334701	0	Down
Os08g0333233	0.518235	Down
Os08g0333100	1.78586	Up
Os08g0332600	0.56231	Down
Os08g0330800	0	Down
Os08g0328600	7.45905	Up
Os08g0326900	1.22962	Unchanged
Os08g0326900	1.22962	Unchanged
Os08g0307400	0.80914	Unchanged
Os08g0307400	0.80914	Unchanged
Os08g0307000	1.35165	Unchanged
Os08g0307000	1.35165	Unchanged
Os08g0307000	1.35165	Unchanged
Os08g0307000	1.35165	Unchanged
Os08g0305000	1.0266	Unchanged
Os08g0305000	1.0266	Unchanged
Os08g0301600	0.868133	Unchanged
Os08g0300501	0	Down
Os08g0300100	1.14916	Unchanged
Os08g0293300	0.567223	Down
Os08g0292600	1.22784	Unchanged
Os08g0290000	1.49452	Unchanged
Os08g0290000	1.49452	Unchanged
Os08g0289000	0.760019	Unchanged
Os08g0285600	0.32505	Down
Os08g0285600	0.32505	Down
Os08g0282200	1.15385	Unchanged
Os08g0280200	0.611272	Down
Os08g0269800	0.999886	Unchanged
Os08g0268900	1.43014	Unchanged
Os08g0268900	1.43014	Unchanged
Os08g0264700	Inf	Up
Os08g0243866	1.43273	Unchanged
Os08g0243866	1.43273	Unchanged
Os08g0242800	1.10918	Unchanged
Os08g0240600	0.821824	Unchanged
Os08g0232100	1.21631	Unchanged
Os08g0224500	0.696386	Unchanged
Os08g0224000	0.997792	Unchanged
Os08g0223766	0.875474	Unchanged
Os08g0208700	1.30703	Unchanged
Os08g0208400	1.64745	Up
Os08g0208400	1.64745	Up
Os08g0208400	1.64745	Up
Os08g0205900	2.26885	Up
Os08g0202300	1.03489	Unchanged
Os08g0202300	1.03489	Unchanged
Os08g0199525	3.69915	Up
Os08g0199400	0.0712084	Down
Os08g0193900	0.354032	Down
Os08g0191433	0.212208	Down
Os08g0181750	Inf	Up
Os08g0176100	1.17906	Unchanged
Os08g0171216	1.05542	Unchanged
Os08g0170700	2.76884	Up
Os08g0167500	0.99789	Unchanged
Os08g0162200	1.10982	Unchanged
Os08g0162200	1.10982	Unchanged
Os08g0158500	1.26181	Unchanged
Os08g0154225	0.619989	Down
Os08g0153700	Inf	Up
Os08g0153600	1.37682	Unchanged
Os08g0153000	Inf	Up
Os08g0144000	1.31885	Unchanged
Os08g0139000	0.976643	Unchanged
Os08g0138600	1.07352	Unchanged
Os08g0135100	0.976629	Unchanged
Os08g0130300	0.686332	Unchanged
Os08g0129600	0.180438	Down
Os08g0125300	0.0454498	Down
Os08g0119700	0.692863	Unchanged
Os08g0117900	1.37124	Unchanged
Os08g0117750	Inf	Up
Os08g0117700	0.0649289	Down
Os08g0113800	1.26765	Unchanged
Os08g0113800	1.26765	Unchanged
Os08g0113200	1.19502	Unchanged
Os08g0112400	1.10515	Unchanged
Os08g0107600	0.0863725	Down
Os08g0107600	0.0863725	Down
Os08g0107600	0.0863725	Down
Os08g0106900	Inf	Up
Os08g0106600	0	Down
Os08g0106600	0	Down
Os08g0102700	0.23077	Down
Os07g0695900	1.20678	Unchanged
Os07g0693600	1.07688	Unchanged
Os07g0693500	1.09275	Unchanged
Os07g0691300	0.426748	Down
Os07g0685600	0.626326	Down
Os07g0685000	1.29213	Unchanged
Os07g0682400	0.994833	Unchanged
Os07g0676400	0.318167	Down
Os07g0675200	1.75308	Up
Os07g0674700	1.04463	Unchanged
Os07g0674300	1.88908	Up
Os07g0674300	1.88908	Up
Os07g0673700	0.733189	Unchanged
Os07g0673700	0.733189	Unchanged
Os07g0673700	0.733189	Unchanged
Os07g0672700	0	Down
Os07g0660500	0.225421	Down
Os07g0660466	Inf	Up
Os07g0658700	0.482539	Down
Os07g0654500	0.71347	Unchanged
Os07g0654300	0.609636	Down
Os07g0654300	0.609636	Down
Os07g0653300	0.345421	Down
Os07g0644700	Inf	Up
Os07g0644200	0.0550937	Down
Os07g0637050	1.94607	Up
Os07g0636900	0.989149	Unchanged
Os07g0636000	1.31923	Unchanged
Os07g0633800	1.10299	Unchanged
Os07g0631500	1.7993	Up
Os07g0629500	4.42826	Up
Os07g0629500	4.42826	Up
Os07g0619200	1.27277	Unchanged
Os07g0619200	1.27277	Unchanged
Os07g0618400	0.172408	Down
Os07g0618400	0.172408	Down
Os07g0616900	1.14607	Unchanged
Os07g0607200	0.920254	Unchanged
Os07g0606500	0.922957	Unchanged
Os07g0606000	1.34147	Unchanged
Os07g0602700	1.2868	Unchanged
Os07g0602050	0.0235477	Down
Os07g0596950	Inf	Up
Os07g0596950	Inf	Up
Os07g0596950	Inf	Up
Os07g0592000	0.711623	Unchanged
Os07g0592000	0.711623	Unchanged
Os07g0590600	1.12898	Unchanged
Os07g0590600	1.12898	Unchanged
Os07g0588300	0	Down
Os07g0588100	0.492467	Down
Os07g0586000	1.16424	Unchanged
Os07g0586000	1.16424	Unchanged
Os07g0585600	0.902203	Unchanged
Os07g0582900	0.777352	Unchanged
Os07g0582850	Inf	Up
Os07g0582500	1.26522	Unchanged
Os07g0578800	1.47429	Unchanged
Os07g0578125	1.41131	Unchanged
Os07g0577300	0.71767	Unchanged
Os07g0576300	0.777352	Unchanged
Os07g0576100	Inf	Up
Os07g0573800	1.06155	Unchanged
Os07g0573800	1.06155	Unchanged
Os07g0573800	1.06155	Unchanged
Os07g0571100	1.09002	Unchanged
Os07g0561101	0.00587193	Down
Os07g0558500	0.786017	Unchanged
Os07g0557700	0.253797	Down
Os07g0557700	0.253797	Down
Os07g0557601	0.136387	Down
Os07g0557601	0.136387	Down
Os07g0555300	1.01305	Unchanged
Os07g0553900	0.963771	Unchanged
Os07g0553000	0.0976341	Down
Os07g0551600	0.0973934	Down
Os07g0551600	0.0973934	Down
Os07g0551100	3.30599	Up
Os07g0550900	2.73619	Up
Os07g0545100	0.0597963	Down
Os07g0542600	0.717935	Unchanged
Os07g0538350	Inf	Up
Os07g0538300	3.90976	Up
Os07g0538250	0.329995	Down
Os07g0538250	0.329995	Down
Os07g0538200	4.45545	Up
Os07g0538200	4.45545	Up
Os07g0533000	1.2458	Unchanged
Os07g0532932	Inf	Up
Os07g0526600	37.163	Up
Os07g0526600	37.163	Up
Os07g0525500	Inf	Up
Os07g0525300	0	Down
Os07g0520300	1.1421	Unchanged
Os07g0520300	1.1421	Unchanged
Os07g0520200	0.758235	Unchanged
Os07g0519100	1.81472	Up
Os07g0519100	1.81472	Up
Os07g0516200	0.381871	Down
Os07g0516050	0.615039	Down
Os07g0514400	0.590219	Down
Os07g0510900	0.0972415	Down
Os07g0510900	0.0972415	Down
Os07g0510866	Inf	Up
Os07g0508200	1.22114	Unchanged
Os07g0506000	0.699677	Unchanged
Os07g0501800	0.0783245	Down
Os07g0497500	0.313014	Down
Os07g0493200	0.585302	Down
Os07g0493200	0.585302	Down
Os07g0489950	0.00425681	Down
Os07g0480800	0.0569228	Down
Os07g0471683	1.14845	Unchanged
Os07g0471300	3.74349	Up
Os07g0466300	1.16762	Unchanged
Os07g0466300	1.16762	Unchanged
Os07g0466200	1.18481	Unchanged
Os07g0461500	Inf	Up
Os07g0454200	1.14965	Unchanged
Os07g0454200	1.14965	Unchanged
Os07g0447200	1.04394	Unchanged
Os07g0447200	1.04394	Unchanged
Os07g0447200	1.04394	Unchanged
Os07g0447000	0.329693	Down
Os07g0447000	0.329693	Down
Os07g0447000	0.329693	Down
Os07g0447000	0.329693	Down
Os07g0446600	1.16507	Unchanged
Os07g0436350	0.339374	Down
Os07g0421300	2.91642	Up
Os07g0419500	1.19151	Unchanged
Os07g0417800	4.8597	Up
Os07g0417800	4.8597	Up
Os07g0417200	Inf	Up
Os07g0414900	0.0449087	Down
Os07g0414900	0.0449087	Down
Os07g0414900	0.0449087	Down
Os07g0413300	1.27486	Unchanged
Os07g0413300	1.27486	Unchanged
Os07g0409400	4.28217	Up
Os07g0409400	4.28217	Up
Os07g0409400	4.28217	Up
Os07g0408500	0.216054	Down
Os07g0407350	Inf	Up
Os07g0297300	1.22369	Unchanged
Os07g0296000	1.23506	Unchanged
Os07g0294100	0.0167151	Down
Os07g0294100	0.0167151	Down
Os07g0285200	1.05541	Unchanged
Os07g0273700	1.08566	Unchanged
Os07g0264000	0.916583	Unchanged
Os07g0264000	0.916583	Unchanged
Os07g0262200	1.02734	Unchanged
Os07g0255200	0.324429	Down
Os07g0253100	3.19597	Up
Os07g0249200	0.0679758	Down
Os07g0249200	0.0679758	Down
Os07g0249100	1.00405	Unchanged
Os07g0249100	1.00405	Unchanged
Os07g0249100	1.00405	Unchanged
Os07g0249100	1.00405	Unchanged
Os07g0249100	1.00405	Unchanged
Os07g0248150	Inf	Up
Os07g0248100	0	Down
Os07g0246600	0.99188	Unchanged
Os07g0245200	0.624819	Down
Os07g0245100	0.596634	Down
Os07g0243200	0.777352	Unchanged
Os07g0243200	0.777352	Unchanged
Os07g0240400	1.64819	Up
Os07g0239667	0.283225	Down
Os07g0239667	0.283225	Down
Os07g0239600	1.01097	Unchanged
Os07g0239600	1.01097	Unchanged
Os07g0239600	1.01097	Unchanged
Os07g0239500	0.796609	Unchanged
Os07g0235800	1.00341	Unchanged
Os07g0232450	Inf	Up
Os07g0229200	1.18779	Unchanged
Os07g0228900	1.02935	Unchanged
Os07g0228400	0.552169	Down
Os07g0228400	0.552169	Down
Os07g0224900	1.0967	Unchanged
Os07g0224900	1.0967	Unchanged
Os07g0213300	1.09451	Unchanged
Os07g0212400	0.183532	Down
Os07g0209000	1.20462	Unchanged
Os07g0206800	1.16646	Unchanged
Os07g0206750	Inf	Up
Os07g0205900	1.03777	Unchanged
Os07g0205600	Inf	Up
Os07g0205500	0.117525	Down
Os07g0203900	0.437202	Down
Os07g0203900	0.437202	Down
Os07g0203300	0.929986	Unchanged
Os07g0197300	Inf	Up
Os07g0196100	0.839665	Unchanged
Os07g0190600	0.0179771	Down
Os07g0190150	0	Down
Os07g0188750	Inf	Up
Os07g0188700	0.586205	Down
Os07g0187000	Inf	Up
Os07g0186200	Inf	Up
Os07g0186150	Inf	Up
Os07g0184900	1.12834	Unchanged
Os07g0182900	1.24078	Unchanged
Os07g0181750	0.284447	Down
Os07g0181750	0.284447	Down
Os07g0181700	0.919694	Unchanged
Os07g0181700	0.919694	Unchanged
Os07g0180900	0.924595	Unchanged
Os07g0179000	0.816152	Unchanged
Os07g0178950	0.222267	Down
Os07g0178100	0.733948	Unchanged
Os07g0175400	Inf	Up
Os07g0175400	Inf	Up
Os07g0175350	0	Down
Os07g0175350	0	Down
Os07g0170900	3.50616	Up
Os07g0170100	1.30939	Unchanged
Os07g0162450	Inf	Up
Os07g0158200	1.75325	Up
Os07g0151100	Inf	Up
Os07g0148800	0.0994701	Down
Os07g0147600	1.3909	Unchanged
Os07g0147600	1.3909	Unchanged
Os07g0143900	Inf	Up
Os07g0141900	0.224869	Down
Os07g0139000	Inf	Up
Os07g0136800	0.819162	Unchanged
Os07g0124750	0.0687483	Down
Os07g0123450	0.868868	Unchanged
Os07g0123400	0.726536	Unchanged
Os07g0105600	1.02645	Unchanged
Os07g0103500	3.89963	Up
Os07g0103100	1.29641	Unchanged
Os07g0100600	0.683439	Unchanged
Os06g0729500	1.03057	Unchanged
Os06g0729400	0	Down
Os06g0727300	1.12891	Unchanged
Os06g0727300	1.12891	Unchanged
Os06g0726900	0	Down
Os06g0725800	0.800406	Unchanged
Os06g0720700	0.859117	Unchanged
Os06g0720100	1.31721	Unchanged
Os06g0717100	1.14682	Unchanged
Os06g0711000	0.409926	Down
Os06g0707733	0.213652	Down
Os06g0707733	0.213652	Down
Os06g0705350	0.772022	Unchanged
Os06g0705350	0.772022	Unchanged
Os06g0698822	1.25919	Unchanged
Os06g0698785	1.10854	Unchanged
Os06g0697400	0.919965	Unchanged
Os06g0689600	1.3214	Unchanged
Os06g0685200	0.117902	Down
Os06g0676600	1.28802	Unchanged
Os06g0675700	0.526707	Down
Os06g0675700	0.526707	Down
Os06g0660700	0.902154	Unchanged
Os06g0660200	1.36171	Unchanged
Os06g0660200	1.36171	Unchanged
Os06g0656000	2.37621	Up
Os06g0654300	0.45903	Down
Os06g0651300	1.09927	Unchanged
Os06g0647400	0.694726	Unchanged
Os06g0646801	0.815053	Unchanged
Os06g0645650	Inf	Up
Os06g0645650	Inf	Up
Os06g0645600	Inf	Up
Os06g0645600	Inf	Up
Os06g0643500	0.0644648	Down
Os06g0642600	2.83611	Up
Os06g0642550	Inf	Up
Os06g0635500	Inf	Up
Os06g0629362	2.33744	Up
Os06g0626733	0.777352	Unchanged
Os06g0626700	0.396206	Down
Os06g0625800	0.491798	Down
Os06g0625500	0.88048	Unchanged
Os06g0625500	0.88048	Unchanged
Os06g0625200	0.924789	Unchanged
Os06g0622000	0.692036	Unchanged
Os06g0622000	0.692036	Unchanged
Os06g0618300	0.858796	Unchanged
Os06g0610350	0.284932	Down
Os06g0610350	0.284932	Down
Os06g0606100	0.964667	Unchanged
Os06g0606000	1.14454	Unchanged
Os06g0601500	1.73196	Up
Os06g0601000	0.987616	Unchanged
Os06g0600700	0.88856	Unchanged
Os06g0597600	2.93717	Up
Os06g0597500	1.9809	Up
Os06g0597500	1.9809	Up
Os06g0595900	0.287809	Down
Os06g0595900	0.287809	Down
Os06g0594200	1.30413	Unchanged
Os06g0589300	2.02728	Up
Os06g0579600	0.77729	Unchanged
Os06g0579600	0.77729	Unchanged
Os06g0579600	0.77729	Unchanged
Os06g0570900	Inf	Up
Os06g0567950	0.764313	Unchanged
Os06g0567950	0.764313	Unchanged
Os06g0567900	2.69287	Up
Os06g0567900	2.69287	Up
Os06g0567666	5.44685	Up
Os06g0567666	5.44685	Up
Os06g0565300	1.09009	Unchanged
Os06g0561501	Inf	Up
Os06g0560300	0.333623	Down
Os06g0559600	0.58436	Down
Os06g0559600	0.58436	Down
Os06g0551000	0.235804	Down
Os06g0549050	Inf	Up
Os06g0549050	Inf	Up
Os06g0549050	Inf	Up
Os06g0548800	0.777352	Unchanged
Os06g0548800	0.777352	Unchanged
Os06g0548800	0.777352	Unchanged
Os06g0525200	1.73939	Up
Os06g0503900	0.0914216	Down
Os06g0503900	0.0914216	Down
Os06g0503900	0.0914216	Down
Os06g0494250	1.44302	Unchanged
Os06g0494250	1.44302	Unchanged
Os06g0494100	1.0724	Unchanged
Os06g0494100	1.0724	Unchanged
Os06g0494100	1.0724	Unchanged
Os06g0494100	1.0724	Unchanged
Os06g0492900	3.74287	Up
Os06g0488200	0.772305	Unchanged
Os06g0487380	0.389125	Down
Os06g0487380	0.389125	Down
Os06g0487380	0.389125	Down
Os06g0487300	0.110895	Down
Os06g0487300	0.110895	Down
Os06g0487300	0.110895	Down
Os06g0483500	1.032	Unchanged
Os06g0483150	0.0834801	Down
Os06g0483100	Inf	Up
Os06g0481850	Inf	Up
Os06g0479701	Inf	Up
Os06g0479701	Inf	Up
Os06g0475500	0.875878	Unchanged
Os06g0475500	0.875878	Unchanged
Os06g0473800	0.752868	Unchanged
Os06g0472900	Inf	Up
Os06g0362100	0	Down
Os06g0361750	0.683661	Unchanged
Os06g0361750	0.683661	Unchanged
Os06g0361500	0.957577	Unchanged
Os06g0361500	0.957577	Unchanged
Os06g0360500	1.17116	Unchanged
Os06g0346900	0.601334	Down
Os06g0342750	0.868142	Unchanged
Os06g0339500	0.87038	Unchanged
Os06g0338700	1.59438	Up
Os06g0331300	1.29979	Unchanged
Os06g0329200	1.18128	Unchanged
Os06g0328650	Inf	Up
Os06g0324800	0.518235	Down
Os06g0320900	0.721512	Unchanged
Os06g0320801	Inf	Up
Os06g0320801	Inf	Up
Os06g0320801	Inf	Up
Os06g0319600	1.30046	Unchanged
Os06g0318700	0.944726	Unchanged
Os06g0318650	1.45042	Unchanged
Os06g0316100	1.10285	Unchanged
Os06g0310801	3.10941	Up
Os06g0307900	0.772058	Unchanged
Os06g0296967	Inf	Up
Os06g0296967	Inf	Up
Os06g0296900	0	Down
Os06g0296900	0	Down
Os06g0295900	0.884046	Unchanged
Os06g0295500	0.900379	Unchanged
Os06g0289200	0.78014	Unchanged
Os06g0289200	0.78014	Unchanged
Os06g0287200	Inf	Up
Os06g0287200	Inf	Up
Os06g0280900	1.82908	Up
Os06g0280900	1.82908	Up
Os06g0279900	Inf	Up
Os06g0275600	1.16739	Unchanged
Os06g0275600	1.16739	Unchanged
Os06g0275600	1.16739	Unchanged
Os06g0275000	0.965885	Unchanged
Os06g0275000	0.965885	Unchanged
Os06g0274950	Inf	Up
Os06g0274950	Inf	Up
Os06g0274200	1.28854	Unchanged
Os06g0274100	1.19246	Unchanged
Os06g0272800	2.4527	Up
Os06g0271900	1.08871	Unchanged
Os06g0271900	1.08871	Unchanged
Os06g0271400	3.69377	Up
Os06g0270950	0.472114	Down
Os06g0267900	1.08824	Unchanged
Os06g0265400	0.101928	Down
Os06g0256900	0.0133928	Down
Os06g0256600	Inf	Up
Os06g0256600	Inf	Up
Os06g0256600	Inf	Up
Os06g0249350	3.46861	Up
Os06g0245900	0.211083	Down
Os06g0242600	0	Down
Os06g0240001	0.108782	Down
Os06g0240001	0.108782	Down
Os06g0239400	1.87995	Up
Os06g0239300	1.41484	Unchanged
Os06g0232700	2.17168	Up
Os06g0226700	0.400758	Down
Os06g0225100	0.741844	Unchanged
Os06g0224000	Inf	Up
Os06g0222800	1.58112	Up
Os06g0222800	1.58112	Up
Os06g0218600	0.0379575	Down
Os06g0216800	1.07952	Unchanged
Os06g0216400	0.379319	Down
Os06g0215600	0.116427	Down
Os06g0210900	Inf	Up
Os06g0205000	1.13063	Unchanged
Os06g0196700	0.657681	Down
Os06g0196500	1.79241	Up
Os06g0195600	1.05804	Unchanged
Os06g0189200	Inf	Up
Os06g0186000	9.53199	Up
Os06g0185800	1.14968	Unchanged
Os06g0179900	2.05408	Up
Os06g0171600	1.49969	Unchanged
Os06g0171600	1.49969	Unchanged
Os06g0171500	2.33744	Up
Os06g0171500	2.33744	Up
Os06g0171500	2.33744	Up
Os06g0165300	Inf	Up
Os06g0164600	1.55657	Up
Os06g0164400	1.65328	Up
Os06g0163900	3.95468	Up
Os06g0163000	1.29715	Unchanged
Os06g0162800	0	Down
Os06g0162800	0	Down
Os06g0162500	0.878969	Unchanged
Os06g0152500	0.765847	Unchanged
Os06g0151800	1.91043	Up
Os06g0151700	0.451889	Down
Os06g0151600	1.52043	Up
Os06g0149166	0.0708064	Down
Os06g0149166	0.0708064	Down
Os06g0148000	1.75875	Up
Os06g0127825	0	Down
Os06g0127800	0.0955391	Down
Os06g0127800	0.0955391	Down
Os06g0127700	0.687798	Unchanged
Os06g0127600	1.54472	Up
Os06g0125132	0.651785	Down
Os06g0122200	1.16872	Unchanged
Os06g0122200	1.16872	Unchanged
Os06g0119100	1.04141	Unchanged
Os06g0118301	Inf	Up
Os06g0115700	0.148467	Down
Os06g0113900	0.384918	Down
Os06g0107000	0.0333808	Down
Os06g0107000	0.0333808	Down
Os06g0106500	1.85623	Up
Os06g0106000	1.10018	Unchanged
Os06g0104400	0.613495	Down
Os05g0594100	1.46533	Unchanged
Os05g0594100	1.46533	Unchanged
Os05g0592500	1.2289	Unchanged
Os05g0590000	0.230704	Down
Os05g0583950	0.515951	Down
Os05g0582500	1.32939	Unchanged
Os05g0582100	0.390625	Down
Os05g0581100	1.2878	Unchanged
Os05g0579800	1.22832	Unchanged
Os05g0579100	1.02336	Unchanged
Os05g0576950	0	Down
Os05g0576950	0	Down
Os05g0576900	Inf	Up
Os05g0576900	Inf	Up
Os05g0576800	1.70166	Up
Os05g0557700	1.5026	Up
Os05g0557600	1.35317	Unchanged
Os05g0554500	0.838284	Unchanged
Os05g0550800	2.89376	Up
Os05g0548400	0.877577	Unchanged
Os05g0548400	0.877577	Unchanged
Os05g0544750	0	Down
Os05g0544600	8.5603	Up
Os05g0541700	0.823001	Unchanged
Os05g0540300	0.964209	Unchanged
Os05g0535400	0.702499	Unchanged
Os05g0535100	0.559563	Down
Os05g0534900	1.3313	Unchanged
Os05g0534900	1.3313	Unchanged
Os05g0534900	1.3313	Unchanged
Os05g0534900	1.3313	Unchanged
Os05g0534000	1.10346	Unchanged
Os05g0533400	9.30533	Up
Os05g0533400	9.30533	Up
Os05g0532500	0.389101	Down
Os05g0528600	0.483211	Down
Os05g0526800	1.54953	Up
Os05g0525701	Inf	Up
Os05g0525701	Inf	Up
Os05g0525600	Inf	Up
Os05g0525600	Inf	Up
Os05g0524525	Inf	Up
Os05g0524500	0	Down
Os05g0521650	0	Down
Os05g0521300	0.580205	Down
Os05g0513200	1.28792	Unchanged
Os05g0501800	Inf	Up
Os05g0498300	0.461279	Down
Os05g0497500	1.32127	Unchanged
Os05g0496400	2.20028	Up
Os05g0495700	1.84339	Up
Os05g0491500	0.981596	Unchanged
Os05g0490800	0.819139	Unchanged
Os05g0490400	0.818065	Unchanged
Os05g0486600	3.34907	Up
Os05g0485000	Inf	Up
Os05g0479025	Inf	Up
Os05g0476200	0.116278	Down
Os05g0474800	8.06419	Up
Os05g0473401	0.818105	Unchanged
Os05g0464150	0.777352	Unchanged
Os05g0463600	1.16319	Unchanged
Os05g0463600	1.16319	Unchanged
Os05g0463400	0.822188	Unchanged
Os05g0463400	0.822188	Unchanged
Os05g0463400	0.822188	Unchanged
Os05g0462500	0.151745	Down
Os05g0460800	0.95072	Unchanged
Os05g0458000	1.12823	Unchanged
Os05g0456900	0.655075	Down
Os05g0456800	0.994095	Unchanged
Os05g0455250	Inf	Up
Os05g0455200	0.156246	Down
Os05g0452900	1.22804	Unchanged
Os05g0452600	1.43446	Unchanged
Os05g0450600	0.208559	Down
Os05g0449100	1.06983	Unchanged
Os05g0449100	1.06983	Unchanged
Os05g0448300	0.0265895	Down
Os05g0447500	1.19105	Unchanged
Os05g0440800	0.0702325	Down
Os05g0440250	1.21013	Unchanged
Os05g0440201	Inf	Up
Os05g0438800	1.09995	Unchanged
Os05g0432650	2.30258	Up
Os05g0432600	0.963932	Unchanged
Os05g0429000	1.29176	Unchanged
Os05g0426150	2.43973	Up
Os05g0426100	3.48517	Up
Os05g0417700	Inf	Up
Os05g0411150	1.00104	Unchanged
Os05g0411100	1.00333	Unchanged
Os05g0401300	1.06524	Unchanged
Os05g0399100	1.22619	Unchanged
Os05g0398800	0.119566	Down
Os05g0398450	0.693531	Unchanged
Os05g0398100	1.10094	Unchanged
Os05g0397700	0.995811	Unchanged
Os05g0395000	0.789476	Unchanged
Os05g0392400	0.927272	Unchanged
Os05g0392300	1.08425	Unchanged
Os05g0390550	0	Down
Os05g0386900	0.954599	Unchanged
Os05g0380700	0.44757	Down
Os05g0379500	0.885298	Unchanged
Os05g0379500	0.885298	Unchanged
Os05g0376300	1.04935	Unchanged
Os05g0375850	0.973037	Unchanged
Os05g0375700	Inf	Up
Os05g0366000	5.9615	Up
Os05g0365700	1.06361	Unchanged
Os05g0363566	0.0712932	Down
Os05g0358400	0.92392	Unchanged
Os05g0358200	0.366691	Down
Os05g0352800	0.720286	Unchanged
Os05g0350900	0.00361767	Down
Os05g0346100	1.05408	Unchanged
Os05g0343400	2.45636	Up
Os05g0340000	0.89445	Unchanged
Os05g0334750	2.18889	Up
Os05g0333500	0.966557	Unchanged
Os05g0331200	1.59167	Up
Os05g0331200	1.59167	Up
Os05g0318600	1.69994	Up
Os05g0316200	1.33766	Unchanged
Os05g0313600	3.88676	Up
Os05g0302350	1.16737	Unchanged
Os05g0301500	1.20577	Unchanged
Os05g0298800	Inf	Up
Os05g0295900	1.10551	Unchanged
Os05g0282900	1.16764	Unchanged
Os05g0279600	1.18562	Unchanged
Os05g0275100	1.13648	Unchanged
Os05g0272400	1.20624	Unchanged
Os05g0272300	1.02128	Unchanged
Os05g0269000	1.23357	Unchanged
Os05g0268500	0.639296	Down
Os05g0267900	1.05906	Unchanged
Os05g0267900	1.05906	Unchanged
Os05g0261700	0.761867	Unchanged
Os05g0261700	0.761867	Unchanged
Os05g0261700	0.761867	Unchanged
Os05g0257100	1.11982	Unchanged
Os05g0256350	0.283225	Down
Os05g0253200	0.626453	Down
Os05g0252801	0	Down
Os05g0250600	Inf	Up
Os05g0250600	Inf	Up
Os05g0250600	Inf	Up
Os05g0247400	3.74241	Up
Os05g0247400	3.74241	Up
Os05g0238400	0.511827	Down
Os05g0238400	0.511827	Down
Os05g0238000	Inf	Up
Os05g0233000	2.79246	Up
Os05g0215800	0.705493	Unchanged
Os05g0215600	1.21629	Unchanged
Os05g0215600	1.21629	Unchanged
Os05g0210201	0.972498	Unchanged
Os05g0210100	0.387491	Down
Os05g0207500	0.570694	Down
Os05g0202300	1.60299	Up
Os05g0200500	1.38895	Unchanged
Os05g0198400	0.986602	Unchanged
Os05g0197900	1.36171	Unchanged
Os05g0196500	1.14334	Unchanged
Os05g0194000	1.20614	Unchanged
Os05g0182800	0.985534	Unchanged
Os05g0177100	0.76856	Unchanged
Os05g0177100	0.76856	Unchanged
Os05g0176600	0.848427	Unchanged
Os05g0170300	0.0174508	Down
Os05g0166300	0.247196	Down
Os05g0166300	0.247196	Down
Os05g0165500	0.129661	Down
Os05g0165500	0.129661	Down
Os05g0165500	0.129661	Down
Os05g0165500	0.129661	Down
Os05g0164900	1.35037	Unchanged
Os05g0164900	1.35037	Unchanged
Os05g0164800	1.26914	Unchanged
Os05g0161800	Inf	Up
Os05g0155200	0.943596	Unchanged
Os05g0153200	0	Down
Os05g0152201	1.33584	Unchanged
Os05g0151000	0.214383	Down
Os05g0151000	0.214383	Down
Os05g0149251	0.899325	Unchanged
Os05g0148500	0.864921	Unchanged
Os05g0147150	1.11152	Unchanged
Os05g0145700	1.3391	Unchanged
Os05g0143550	Inf	Up
Os05g0143550	Inf	Up
Os05g0143500	0.941376	Unchanged
Os05g0143500	0.941376	Unchanged
Os05g0140100	0.101883	Down
Os05g0140100	0.101883	Down
Os05g0140000	0.432761	Down
Os05g0140000	0.432761	Down
Os05g0134400	0.0560659	Down
Os05g0128100	0.854215	Unchanged
Os05g0110300	0.610215	Down
Os05g0107000	1.01409	Unchanged
Os05g0107000	1.01409	Unchanged
Os05g0107000	1.01409	Unchanged
Os05g0106900	1.93204	Up
Os05g0105500	0.878936	Unchanged
Os05g0105500	0.878936	Unchanged
Os05g0104650	0.655046	Down
Os05g0103500	1.04214	Unchanged
Os05g0102600	0.477071	Down
Os05g0101600	0.617151	Down
Os05g0100100	0.432231	Down
Os04g0693250	1.06603	Unchanged
Os04g0691600	0.380318	Down
Os04g0690451	0.918108	Unchanged
Os04g0689700	1.07204	Unchanged
Os04g0689400	0.0898608	Down
Os04g0682500	0.903488	Unchanged
Os04g0682500	0.903488	Unchanged
Os04g0682400	Inf	Up
Os04g0681625	Inf	Up
Os04g0681625	Inf	Up
Os04g0681600	0.550241	Down
Os04g0678300	0.343137	Down
Os04g0674300	0.157454	Down
Os04g0664400	1.75039	Up
Os04g0664400	1.75039	Up
Os04g0663300	1.26944	Unchanged
Os04g0661800	0.988569	Unchanged
Os04g0660200	1.32449	Unchanged
Os04g0660100	1.10503	Unchanged
Os04g0659400	1.41212	Unchanged
Os04g0659200	1.5574	Up
Os04g0655600	1.1698	Unchanged
Os04g0654600	0.00954627	Down
Os04g0650700	10.5858	Up
Os04g0650366	0.0624637	Down
Os04g0650333	0.58436	Down
Os04g0647300	1.06802	Unchanged
Os04g0642100	0.681557	Unchanged
Os04g0629600	0.746217	Unchanged
Os04g0629600	0.746217	Unchanged
Os04g0628000	0.813233	Unchanged
Os04g0626700	1.2555	Unchanged
Os04g0626100	1.27302	Unchanged
Os04g0624500	Inf	Up
Os04g0622000	1.82849	Up
Os04g0620500	0.998056	Unchanged
Os04g0620000	1.13517	Unchanged
Os04g0615700	0.970967	Unchanged
Os04g0613900	1.04027	Unchanged
Os04g0612800	1.13885	Unchanged
Os04g0612100	0.618101	Down
Os04g0612000	0.153305	Down
Os04g0612000	0.153305	Down
Os04g0607600	0.157606	Down
Os04g0607200	0.996794	Unchanged
Os04g0607200	0.996794	Unchanged
Os04g0604250	1.71571	Up
Os04g0604000	15.657	Up
Os04g0604000	15.657	Up
Os04g0599650	0.566713	Down
Os04g0599400	1.13421	Unchanged
Os04g0597700	Inf	Up
Os04g0597700	Inf	Up
Os04g0597700	Inf	Up
Os04g0597600	4.58448	Up
Os04g0597600	4.58448	Up
Os04g0597600	4.58448	Up
Os04g0591232	Inf	Up
Os04g0589650	Inf	Up
Os04g0589600	0.792232	Unchanged
Os04g0589200	1.03683	Unchanged
Os04g0588200	0.0904903	Down
Os04g0588200	0.0904903	Down
Os04g0585100	0.475461	Down
Os04g0580400	0.30214	Down
Os04g0578800	0.68887	Unchanged
Os04g0578700	1.00958	Unchanged
Os04g0574100	0.869473	Unchanged
Os04g0574100	0.869473	Unchanged
Os04g0574100	0.869473	Unchanged
Os04g0572800	0.243102	Down
Os04g0570250	0	Down
Os04g0569500	0.388676	Down
Os04g0569500	0.388676	Down
Os04g0569400	1.42331	Unchanged
Os04g0569400	1.42331	Unchanged
Os04g0569100	1.32447	Unchanged
Os04g0569100	1.32447	Unchanged
Os04g0566700	3.60131	Up
Os04g0563950	Inf	Up
Os04g0563900	13.4349	Up
Os04g0560300	1.33259	Unchanged
Os04g0560300	1.33259	Unchanged
Os04g0559000	Inf	Up
Os04g0556500	3.10944	Up
Os04g0556500	3.10944	Up
Os04g0555500	0.974322	Unchanged
Os04g0551700	1.18422	Unchanged
Os04g0550400	1.27076	Unchanged
Os04g0548100	1.76369	Up
Os04g0546300	0.656389	Down
Os04g0546300	0.656389	Down
Os04g0543700	0.870149	Unchanged
Os04g0534801	1.31319	Unchanged
Os04g0530600	2.00544	Up
Os04g0530100	0.302786	Down
Os04g0521700	1.6852	Up
Os04g0521600	0.377416	Down
Os04g0521600	0.377416	Down
Os04g0518200	1.33883	Unchanged
Os04g0518201	1.33883	Unchanged
Os04g0516200	0.58436	Down
Os04g0514500	1.17198	Unchanged
Os04g0514500	1.17198	Unchanged
Os04g0514150	1.65389	Up
Os04g0514150	1.65389	Up
Os04g0513900	0.651744	Down
Os04g0508900	1.12711	Unchanged
Os04g0501200	0.605277	Down
Os04g0499800	1.17492	Unchanged
Os04g0499800	1.17492	Unchanged
Os04g0497900	1.34784	Unchanged
Os04g0497600	1.61567	Up
Os04g0496000	1.93669	Up
Os04g0495700	1.09609	Unchanged
Os04g0495400	0.10422	Down
Os04g0494800	0.188382	Down
Os04g0494800	0.188382	Down
Os04g0491500	1.19759	Unchanged
Os04g0486800	1.14834	Unchanged
Os04g0486300	0.679708	Unchanged
Os04g0483200	0.616164	Down
Os04g0473900	1.57184	Up
Os04g0473900	1.57184	Up
Os04g0470650	0.474253	Down
Os04g0470600	4.09916	Up
Os04g0469500	1.32264	Unchanged
Os04g0468000	4.37038	Up
Os04g0467901	0.235218	Down
Os04g0463800	1.4323	Unchanged
Os04g0463800	1.4323	Unchanged
Os04g0462900	1.35907	Unchanged
Os04g0462900	1.35907	Unchanged
Os04g0461800	0.100042	Down
Os04g0459900	1.2392	Unchanged
Os04g0459800	1.01629	Unchanged
Os04g0458300	0.677972	Unchanged
Os04g0457100	0.521338	Down
Os04g0457000	0.630737	Down
Os04g0452500	2.08727	Up
Os04g0448700	1.16872	Unchanged
Os04g0448200	1.20304	Unchanged
Os04g0446750	0	Down
Os04g0446700	0.995904	Unchanged
Os04g0443700	1.34618	Unchanged
Os04g0439600	0.108369	Down
Os04g0439600	0.108369	Down
Os04g0439200	0.746084	Unchanged
Os04g0439200	0.746084	Unchanged
Os04g0434600	0.448819	Down
Os04g0433900	0.108991	Down
Os04g0433800	0.629241	Down
Os04g0433800	0.629241	Down
Os04g0428950	1.24416	Unchanged
Os04g0420900	3.58963	Up
Os04g0420900	3.58963	Up
Os04g0420900	3.58963	Up
Os04g0420801	1.54901	Up
Os04g0420801	1.54901	Up
Os04g0420801	1.54901	Up
Os04g0420500	0.654552	Down
Os04g0418800	0.0573167	Down
Os04g0417600	1.78878	Up
Os04g0415100	0	Down
Os04g0414850	Inf	Up
Os04g0414850	Inf	Up
Os04g0414800	0.88775	Unchanged
Os04g0412800	0.744301	Unchanged
Os04g0412000	1.11423	Unchanged
Os04g0404800	1.04431	Unchanged
Os04g0404601	0.58436	Down
Os04g0404400	0.58436	Down
Os04g0401700	1.13665	Unchanged
Os04g0398600	0.938607	Unchanged
Os04g0398500	1.18428	Unchanged
Os04g0398400	Inf	Up
Os04g0397800	0	Down
Os04g0397800	0	Down
Os04g0397800	0	Down
Os04g0393900	0.430529	Down
Os04g0389800	0.279907	Down
Os04g0389100	0.077786	Down
Os04g0385650	0	Down
Os04g0384200	1.46416	Unchanged
Os04g0382300	0.379041	Down
Os04g0371100	0.194338	Down
Os04g0371100	0.194338	Down
Os04g0365100	37.9332	Up
Os04g0359100	0.0697258	Down
Os04g0356600	0.379249	Down
Os04g0347900	1.05747	Unchanged
Os04g0347600	1.33956	Unchanged
Os04g0310800	Inf	Up
Os04g0310500	0.936556	Unchanged
Os04g0310500	0.936556	Unchanged
Os04g0304200	1.10961	Unchanged
Os04g0298700	1.5547	Up
Os04g0298700	1.5547	Up
Os04g0293700	0.371122	Down
Os04g0291900	0	Down
Os04g0290450	0.569419	Down
Os04g0289800	0.777352	Unchanged
Os04g0289800	0.777352	Unchanged
Os04g0286500	1.30202	Unchanged
Os04g0284550	Inf	Up
Os04g0284500	1.12384	Unchanged
Os04g0284500	1.12384	Unchanged
Os04g0282000	1.02848	Unchanged
Os04g0278550	Inf	Up
Os04g0278550	Inf	Up
Os04g0278200	1.28571	Unchanged
Os04g0278200	1.28571	Unchanged
Os04g0271700	0.511335	Down
Os04g0271700	0.511335	Down
Os04g0271700	0.511335	Down
Os04g0271200	1.02417	Unchanged
Os04g0271000	1.1107	Unchanged
Os04g0259200	0.704904	Unchanged
Os04g0254300	1.40372	Unchanged
Os04g0254300	1.40372	Unchanged
Os04g0248050	0	Down
Os04g0228300	0.821185	Unchanged
Os04g0226400	1.45961	Unchanged
Os04g0221450	0	Down
Os04g0220501	0.834711	Unchanged
Os04g0220300	1.33176	Unchanged
Os04g0219200	0.00143019	Down
Os04g0219200	0.00143019	Down
Os04g0217600	1.51276	Up
Os04g0217600	1.51276	Up
Os04g0204400	1.14767	Unchanged
Os04g0204300	1.17802	Unchanged
Os04g0204300	1.17802	Unchanged
Os04g0204200	1.37061	Unchanged
Os04g0201200	1.35873	Unchanged
Os04g0201200	1.35873	Unchanged
Os04g0200700	2.94764	Up
Os04g0200700	2.94764	Up
Os04g0199600	1.16872	Unchanged
Os04g0186450	0.814438	Unchanged
Os04g0186400	2.19412	Up
Os04g0184900	0	Down
Os04g0183500	0.544924	Down
Os04g0183401	Inf	Up
Os04g0183100	0.967527	Unchanged
Os04g0183100	0.967527	Unchanged
Os04g0180500	0	Down
Os04g0180400	4.91611	Up
Os04g0177400	0.387029	Down
Os04g0173300	1.0013	Unchanged
Os04g0173300	1.0013	Unchanged
Os04g0170166	0	Down
Os04g0156200	1.506	Up
Os04g0156200	1.506	Up
Os04g0153200	0	Down
Os04g0141400	0.0127002	Down
Os04g0135400	Inf	Up
Os04g0132500	0.58436	Down
Os04g0131500	Inf	Up
Os04g0127800	1.5014	Up
Os04g0127750	Inf	Up
Os04g0127600	1.55778	Up
Os04g0127500	6.05992	Up
Os04g0127500	6.05992	Up
Os04g0127001	1.03782	Unchanged
Os04g0125100	0.975106	Unchanged
Os04g0119800	2.43908	Up
Os04g0117600	0.661631	Down
Os04g0115800	0.0973037	Down
Os04g0115700	0.000752006	Down
Os04g0115700	0.000752006	Down
Os04g0115700	0.000752006	Down
Os04g0112100	1.62059	Up
Os04g0107650	Inf	Up
Os04g0107650	Inf	Up
Os04g0107650	Inf	Up
Os04g0107650	Inf	Up
Os04g0107600	Inf	Up
Os04g0107600	Inf	Up
Os04g0107600	Inf	Up
Os04g0107600	Inf	Up
Os04g0106500	0.241961	Down
Os04g0101800	0.498534	Down
Os04g0101800	0.498534	Down
Os04g0100300	2.33744	Up
Os04g0100150	0	Down
Os03g0859900	0.116778	Down
Os03g0859900	0.116778	Down
Os03g0859100	0.0152727	Down
Os03g0858200	1.38523	Unchanged
Os03g0856200	0.948267	Unchanged
Os03g0851200	1.22959	Unchanged
Os03g0849700	0.64504	Down
Os03g0849600	0.913756	Unchanged
Os03g0848200	0.687384	Unchanged
Os03g0844000	0.508153	Down
Os03g0840275	1.46071	Unchanged
Os03g0840275	1.46071	Unchanged
Os03g0840275	1.46071	Unchanged
Os03g0840275	1.46071	Unchanged
Os03g0840200	1.18676	Unchanged
Os03g0840200	1.18676	Unchanged
Os03g0840200	1.18676	Unchanged
Os03g0840200	1.18676	Unchanged
Os03g0833900	1.05088	Unchanged
Os03g0833200	1.67282	Up
Os03g0832200	0.0679483	Down
Os03g0828800	1.18865	Unchanged
Os03g0827600	0.746697	Unchanged
Os03g0826000	0.823678	Unchanged
Os03g0816400	0.831954	Unchanged
Os03g0812300	3.66988	Up
Os03g0804900	Inf	Up
Os03g0804900	Inf	Up
Os03g0803900	1.90666	Up
Os03g0802650	1.04642	Unchanged
Os03g0802600	0.30898	Down
Os03g0800000	2.71098	Up
Os03g0799600	1.02078	Unchanged
Os03g0795350	0.960682	Unchanged
Os03g0795350	0.960682	Unchanged
Os03g0795300	0.124864	Down
Os03g0795300	0.124864	Down
Os03g0790000	0.14609	Down
Os03g0789900	1.51686	Up
Os03g0789000	0.254148	Down
Os03g0788700	0.311737	Down
Os03g0788100	0.0111032	Down
Os03g0788100	0.0111032	Down
Os03g0785800	0.179114	Down
Os03g0783100	0.834031	Unchanged
Os03g0775200	0.25416	Down
Os03g0773700	0.236214	Down
Os03g0772750	0	Down
Os03g0772750	0	Down
Os03g0772700	0.514425	Down
Os03g0772700	0.514425	Down
Os03g0769100	0.508659	Down
Os03g0767650	0.15073	Down
Os03g0767650	0.15073	Down
Os03g0767600	0.0884616	Down
Os03g0767600	0.0884616	Down
Os03g0766500	0.852612	Unchanged
Os03g0765200	1.40974	Unchanged
Os03g0765200	1.40974	Unchanged
Os03g0762450	0	Down
Os03g0762400	0.113863	Down
Os03g0757600	3.01772	Up
Os03g0756500	1.62943	Up
Os03g0754900	1.11997	Unchanged
Os03g0754900	1.11997	Unchanged
Os03g0754200	1.21901	Unchanged
Os03g0754200	1.21901	Unchanged
Os03g0752200	0.865502	Unchanged
Os03g0751600	0.197346	Down
Os03g0749900	1.11188	Unchanged
Os03g0749900	1.11188	Unchanged
Os03g0749800	0.9234	Unchanged
Os03g0746500	1.11901	Unchanged
Os03g0746500	1.11901	Unchanged
Os03g0746400	1.41787	Unchanged
Os03g0746000	3.43029	Up
Os03g0746000	3.43029	Up
Os03g0746000	3.43029	Up
Os03g0744675	1.03773	Unchanged
Os03g0743500	1.78514	Up
Os03g0741700	1.05738	Unchanged
Os03g0741525	Inf	Up
Os03g0741500	Inf	Up
Os03g0740700	1.30746	Unchanged
Os03g0738900	0.287394	Down
Os03g0738900	0.287394	Down
Os03g0738700	Inf	Up
Os03g0737600	1.29719	Unchanged
Os03g0736000	1.18651	Unchanged
Os03g0733400	1.09342	Unchanged
Os03g0732100	0.745552	Unchanged
Os03g0732100	0.745552	Unchanged
Os03g0728500	2.30533	Up
Os03g0728500	2.30533	Up
Os03g0728200	2.17308	Up
Os03g0725100	1.22271	Unchanged
Os03g0722400	0.829418	Unchanged
Os03g0712400	0.8693	Unchanged
Os03g0710100	1.18462	Unchanged
Os03g0707300	1.27796	Unchanged
Os03g0706650	Inf	Up
Os03g0703900	1.49908	Unchanged
Os03g0703900	1.49908	Unchanged
Os03g0703100	0.111261	Down
Os03g0702600	2.40628	Up
Os03g0700400	0.808934	Unchanged
Os03g0696000	1.20552	Unchanged
Os03g0689400	0.741198	Unchanged
Os03g0686900	1.0046	Unchanged
Os03g0681800	1.03588	Unchanged
Os03g0679300	1.0894	Unchanged
Os03g0674700	2.00121	Up
Os03g0674600	1.43013	Unchanged
Os03g0672300	0.556846	Down
Os03g0668100	Inf	Up
Os03g0668033	Inf	Up
Os03g0668033	Inf	Up
Os03g0667700	1.19646	Unchanged
Os03g0667700	1.19646	Unchanged
Os03g0666850	1.38086	Unchanged
Os03g0666850	1.38086	Unchanged
Os03g0666850	1.38086	Unchanged
Os03g0663100	0.923442	Unchanged
Os03g0661900	0.633683	Down
Os03g0656850	2.51863	Up
Os03g0656800	1.21654	Unchanged
Os03g0655500	2.06669	Up
Os03g0655000	Inf	Up
Os03g0651201	0.388676	Down
Os03g0646350	0.286802	Down
Os03g0646300	0.69434	Unchanged
Os03g0646200	0.871422	Unchanged
Os03g0646200	0.871422	Unchanged
Os03g0646200	0.871422	Unchanged
Os03g0646100	0.0978684	Down
Os03g0646032	0.388676	Down
Os03g0645100	1.00978	Unchanged
Os03g0645100	1.00978	Unchanged
Os03g0642600	0.58436	Down
Os03g0637600	0.0328061	Down
Os03g0624600	0.0473042	Down
Os03g0622500	1.71246	Up
Os03g0616400	0.50306	Down
Os03g0615300	1.60316	Up
Os03g0611700	0.894334	Unchanged
Os03g0604500	Inf	Up
Os03g0604500	Inf	Up
Os03g0603800	1.0462	Unchanged
Os03g0598200	1.1326	Unchanged
Os03g0597200	1.06298	Unchanged
Os03g0597200	1.06298	Unchanged
Os03g0596600	0.247699	Down
Os03g0596400	1.65389	Up
Os03g0593200	0.883878	Unchanged
Os03g0593200	0.883878	Unchanged
Os03g0593100	1.50096	Up
Os03g0593100	1.50096	Up
Os03g0590700	1.57342	Up
Os03g0587200	0.149636	Down
Os03g0582100	1.27242	Unchanged
Os03g0577800	0	Down
Os03g0577800	0	Down
Os03g0573001	Inf	Up
Os03g0570200	0.896262	Unchanged
Os03g0570200	0.896262	Unchanged
Os03g0565600	0.779059	Unchanged
Os03g0565600	0.779059	Unchanged
Os03g0563400	Inf	Up
Os03g0562400	0.388623	Down
Os03g0562400	0.388623	Down
Os03g0562200	0.91066	Unchanged
Os03g0559900	0.474528	Down
Os03g0428000	0.932279	Unchanged
Os03g0425600	Inf	Up
Os03g0425600	Inf	Up
Os03g0425450	Inf	Up
Os03g0425450	Inf	Up
Os03g0422800	1.27041	Unchanged
Os03g0418800	1.21368	Unchanged
Os03g0418600	0.780451	Unchanged
Os03g0411500	0.690399	Unchanged
Os03g0399600	1.28045	Unchanged
Os03g0399600	1.28045	Unchanged
Os03g0395100	1.07736	Unchanged
Os03g0388300	Inf	Up
Os03g0388300	Inf	Up
Os03g0379300	0.893849	Unchanged
Os03g0376100	0.840526	Unchanged
Os03g0372950	0.324627	Down
Os03g0371800	0	Down
Os03g0369800	1.08472	Unchanged
Os03g0363700	1.54693	Up
Os03g0362500	0.00787778	Down
Os03g0359100	0.638955	Down
Os03g0359100	0.638955	Down
Os03g0356596	0	Down
Os03g0354500	1.2163	Unchanged
Os03g0349400	Inf	Up
Os03g0349200	0.552772	Down
Os03g0348800	1.14294	Unchanged
Os03g0348800	1.14294	Unchanged
Os03g0348800	1.14294	Unchanged
[truncated: 967 more rows]

## Sheet: RSV-infected
Gene Accession No.	Gene enrichment	Gene expression profile
Os12g0640900	-1.34406	Down
Os12g0639100	0.701027	Unchanged
Os12g0637800	1.37648	Unchanged
Os12g0632900	-0.99393	Down					3'-UTR	CDS/3'-UTR	CDS	5'-UTR/CDS	5'-UTR	Total
Os12g0623600	-1.5604	Down				Up	109	57	222	32	74	494
Os12g0623500	0.312538	Down				Down	523	293	646	141	172	1775
Os12g0621900	0.393373	Down				Unchanged	82	46	149	34	44	355
Os12g0621500	2.55531	Up					714	396	1017	207	290	2624
Os12g0621300	1.02157	Unchanged
Os12g0621300	1.02157	Unchanged
Os12g0621300	1.02157	Unchanged
Os12g0621300	1.02157	Unchanged
Os12g0620600	0.316599	Down
Os12g0618800	0.841147	Unchanged
Os12g0618400	0.296352	Down
Os12g0610800	-3.77413	Down
Os12g0610800	-3.77413	Down
Os12g0609800	0.282314	Down
Os12g0609800	0.282314	Down
Os12g0600400	0.198221	Down
Os12g0600200	-0.197156	Down
Os12g0597000	-0.626026	Down
Os12g0595900	1.61717	Up
Os12g0595800	0.860956	Unchanged
Os12g0595200	-0.490414	Down
Os12g0591101	-3.59524	Down
Os12g0591101	-3.59524	Down
Os12g0591101	-3.59524	Down
Os12g0590900	-2.65441	Down
Os12g0590900	-2.65441	Down
Os12g0590900	-2.65441	Down
Os12g0588900	-0.288971	Down
Os12g0583801	3.27224	Up
Os12g0581950	Inf	Up
Os12g0578800	-2.09598	Down
Os12g0578800	-2.09598	Down
Os12g0568900	-3.85691	Down
Os12g0567500	-1.2765	Down
Os12g0559100	-0.553413	Down
Os12g0548100	-0.847562	Down
Os12g0543600	0.793257	Unchanged
Os12g0543600	0.793257	Unchanged
Os12g0541400	0.580258	Down
Os12g0540200	1.05837	Unchanged
Os12g0539700	0.329585	Down
Os12g0539700	0.329585	Down
Os12g0539700	0.329585	Down
Os12g0539700	0.329585	Down
Os12g0517200	0.345229	Down
Os12g0514500	0.0912041	Down
Os12g0512700	0.378767	Down
Os12g0512700	0.378767	Down
Os12g0511200	5.15435	Up
Os12g0510500	-0.269404	Down
Os12g0510500	-0.269404	Down
Os12g0503000	-4.87643	Down
Os12g0502300	-1.54877	Down
Os12g0498700	1.11913	Unchanged
Os12g0498700	1.11913	Unchanged
Os12g0498500	-0.835525	Down
Os12g0490100	1.00494	Unchanged
Os12g0490000	0.335311	Down
Os12g0489300	Inf	Up
Os12g0488900	-0.209068	Down
Os12g0486800	-3.65403	Down
Os12g0484900	-0.447058	Down
Os12g0483700	1.62506	Up
Os12g0481400	Inf	Up
Os12g0480300	Inf	Up
Os12g0480300	Inf	Up
Os12g0470700	Inf	Up
Os12g0447932	0.464887	Down
Os12g0447466	Inf	Up
Os12g0446700	-0.0875755	Down
Os12g0443800	0.0843905	Down
Os12g0443800	0.0843905	Down
Os12g0438900	0.751645	Unchanged
Os12g0432301	-1.65403	Down
Os12g0432301	-1.65403	Down
Os12g0432301	-1.65403	Down
Os12g0414900	1.76826	Up
Os12g0409800	-5.15241	Down
Os12g0409600	0.329346	Down
Os12g0408100	-0.604945	Down
Os12g0408000	-4.4043	Down
Os12g0407300	0.679521	Unchanged
Os12g0406000	-1.30096	Down
Os12g0405300	0.430424	Down
Os12g0405300	0.430424	Down
Os12g0299150	0.759512	Unchanged
Os12g0299150	0.759512	Unchanged
Os12g0288600	0.55907	Down
Os12g0288266	Inf	Up
Os12g0288000	2.40778	Up
Os12g0288000	2.40778	Up
Os12g0288000	2.40778	Up
Os12g0285100	-0.0842173	Down
Os12g0281450	1.04985	Unchanged
Os12g0280801	-0.860794	Down
Os12g0274450	1.0798	Unchanged
Os12g0274450	1.0798	Unchanged
Os12g0273900	1.31159	Unchanged
Os12g0272800	1.52241	Up
Os12g0270100	0.347838	Down
Os12g0270100	0.347838	Down
Os12g0270100	0.347838	Down
Os12g0265201	Inf	Up
Os12g0263800	-1.68503	Down
Os12g0262100	-1.64971	Down
Os12g0257900	Inf	Up
Os12g0257900	Inf	Up
Os12g0256900	0.223831	Down
Os12g0256300	-0.00945074	Down
Os12g0256000	-1.63631	Down
Os12g0256000	-1.63631	Down
Os12g0233200	1.24305	Unchanged
Os12g0229100	0.451088	Down
Os12g0225200	-0.347761	Down
Os12g0197600	-0.0104593	Down
Os12g0197600	-0.0104593	Down
Os12g0189900	0.0145198	Down
Os12g0185900	2.28759	Up
Os12g0183300	-1.04775	Down
Os12g0181900	0.435674	Down
Os12g0181900	0.435674	Down
Os12g0181900	0.435674	Down
Os12g0180900	-0.332808	Down
Os12g0180900	-0.332808	Down
Os12g0175900	1.12144	Unchanged
Os12g0174000	0.180835	Down
Os12g0173366	-0.400671	Down
Os12g0166500	0.871455	Unchanged
Os12g0162900	0.815388	Unchanged
Os12g0162900	0.815388	Unchanged
Os12g0161900	-1.12296	Down
Os12g0157066	1.24601	Unchanged
Os12g0157066	1.24601	Unchanged
Os12g0157000	-3.90987	Down
Os12g0157000	-3.90987	Down
Os12g0156200	-1.53511	Down
Os12g0144600	-7.42714	Down
Os12g0141900	0.700355	Unchanged
Os12g0141600	0.5686	Down
Os12g0141100	Inf	Up
Os12g0139600	-0.086553	Down
Os12g0138800	-3.87758	Down
Os12g0130500	2.78681	Up
Os12g0124700	-2.04447	Down
Os12g0124700	-2.04447	Down
Os12g0109800	Inf	Up
Os12g0108600	-3.65868	Down
Os12g0105850	0.543989	Down
Os12g0105800	-0.48018	Down
Os12g0102800	0.88738	Unchanged
Os12g0102800	0.88738	Unchanged
Os12g0102700	-1.49621	Down
Os12g0102700	-1.49621	Down
Os11g0706100	-0.253611	Down
Os11g0705200	1.15358	Unchanged
Os11g0705200	1.15358	Unchanged
Os11g0704600	0.232436	Down
Os11g0704100	1.07892	Unchanged
Os11g0701200	Inf	Up
Os11g0686900	Inf	Up
Os11g0686900	Inf	Up
Os11g0686900	Inf	Up
Os11g0677500	0.39035	Down
Os11g0664800	1.04733	Unchanged
Os11g0657200	0.296045	Down
Os11g0657000	-5.47927	Down
Os11g0657000	-5.47927	Down
Os11g0655300	-2.21278	Down
Os11g0655200	-1.53511	Down
Os11g0652100	-3.60495	Down
Os11g0648400	-0.348293	Down
Os11g0635000	-0.325839	Down
Os11g0620000	0.0419896	Down
Os11g0619500	0.870639	Unchanged
Os11g0615600	Inf	Up
Os11g0614900	-0.461191	Down
Os11g0611600	-0.275463	Down
Os11g0600500	Inf	Up
Os11g0599466	-0.490414	Down
Os11g0599100	-1.07538	Down
Os11g0599100	-1.07538	Down
Os11g0599100	-1.07538	Down
Os11g0599000	1.88471	Up
Os11g0598900	1.53143	Up
Os11g0598800	1.60464	Up
Os11g0590700	1.96976	Up
Os11g0587100	0.0163432	Down
Os11g0587000	1.95292	Up
Os11g0583200	1.28972	Unchanged
Os11g0583200	1.28972	Unchanged
Os11g0578500	Inf	Up
Os11g0576900	0.324013	Down
Os11g0572301	0.614043	Down
Os11g0569300	1.92844	Up
Os11g0568600	0.433309	Down
Os11g0568300	0.459024	Down
Os11g0567800	5.53938	Up
Os11g0567800	5.53938	Up
Os11g0565920	2.23243	Up
Os11g0562100	-1.71599	Down
Os11g0556132	Inf	Up
Os11g0555300	6.60215	Up
Os11g0550300	0.0115136	Down
Os11g0549695	0.389884	Down
Os11g0549300	6.8291	Up
Os11g0544900	-0.202709	Down
Os11g0544866	-4.27834	Down
Os11g0544866	-4.27834	Down
Os11g0544100	1.51292	Up
Os11g0544000	-1.07304	Down
Os11g0533600	2.03498	Up
Os11g0521500	-1.6796	Down
Os11g0513900	2.98097	Up
Os11g0513900	2.98097	Up
Os11g0502700	2.54639	Up
Os11g0494100	0.211449	Down
Os11g0485900	0.935151	Unchanged
Os11g0476333	Inf	Up
Os11g0471300	-9.86227	Down
Os11g0470966	-1.13567	Down
Os11g0462950	0.836189	Unchanged
Os11g0462950	0.836189	Unchanged
Os11g0462950	0.836189	Unchanged
Os11g0462850	1.16557	Unchanged
Os11g0462850	1.16557	Unchanged
Os11g0462500	1.10915	Unchanged
Os11g0459300	-0.98483	Down
Os11g0459200	-1.9725	Down
Os11g0454800	-3.90649	Down
Os11g0439300	0.245275	Down
Os11g0433600	0.287324	Down
Os11g0310100	1.03011	Unchanged
Os11g0308432	0.128108	Down
Os11g0307600	-0.00832493	Down
Os11g0307600	-0.00832493	Down
Os11g0307600	-0.00832493	Down
Os11g0297300	-3.57673	Down
Os11g0297300	-3.57673	Down
Os11g0287000	-0.196026	Down
Os11g0286500	Inf	Up
Os11g0282700	1.35062	Unchanged
Os11g0264200	0.384656	Down
Os11g0249400	-6.78092	Down
Os11g0245500	-3.02698	Down
Os11g0242800	-2.41438	Down
Os11g0240800	0.130278	Down
Os11g0238700	Inf	Up
Os11g0235300	0.312245	Down
Os11g0234200	-0.0570056	Down
Os11g0233800	-2.806	Down
Os11g0233800	-2.806	Down
Os11g0226800	1.95805	Up
Os11g0224900	1.31181	Unchanged
Os11g0221000	-4.17023	Down
Os11g0212000	Inf	Up
Os11g0211300	0.595251	Down
Os11g0211300	0.595251	Down
Os11g0211200	-0.0740427	Down
Os11g0211200	-0.0740427	Down
Os11g0207100	-0.168703	Down
Os11g0206300	-0.535113	Down
Os11g0206200	0.17026	Down
Os11g0206200	0.17026	Down
Os11g0206200	0.17026	Down
Os11g0205500	0.548779	Down
Os11g0204100	-0.138804	Down
Os11g0198200	-3.94092	Down
Os11g0189600	-8.53468	Down
Os11g0186525	Inf	Up
Os11g0182400	0.51063	Down
Os11g0181500	0.496828	Down
Os11g0180600	0.305714	Down
Os11g0180600	0.305714	Down
Os11g0173800	-5.04083	Down
Os11g0167600	Inf	Up
Os11g0157400	-0.180681	Down
Os11g0153900	0.479503	Down
Os11g0146500	0.64191	Down
Os11g0145000	0.857684	Unchanged
Os11g0145000	0.857684	Unchanged
Os11g0144900	4.893	Up
Os11g0144900	4.893	Up
Os11g0144900	4.893	Up
Os11g0140400	0.542866	Down
Os11g0138700	-4.7528	Down
Os11g0133300	1.0798	Unchanged
Os11g0131800	0.813969	Unchanged
Os11g0126900	3.75144	Up
Os11g0120725	2.84029	Up
Os11g0119311	Inf	Up
Os11g0119200	0.36753	Down
Os11g0116550	-1.23605	Down
Os11g0109616	Inf	Up
Os11g0109600	-0.386498	Down
Os11g0107775	Inf	Up
Os11g0103700	0.349904	Down
Os11g0103100	0.851112	Unchanged
Os11g0100100	0.2855	Down
Os10g0580900	1.17321	Unchanged
Os10g0578200	2.3376	Up
Os10g0567900	-0.397426	Down
Os10g0567500	0.775357	Unchanged
Os10g0567000	0.129593	Down
Os10g0559500	2.17642	Up
Os10g0558301	Inf	Up
Os10g0558200	-0.341331	Down
Os10g0553300	0.563993	Down
Os10g0540800	-1.83218	Down
Os10g0540800	-1.83218	Down
Os10g0540800	-1.83218	Down
Os10g0527900	0.0456966	Down
Os10g0521600	0.00746416	Down
Os10g0521550	0.857684	Unchanged
Os10g0521500	-2.03485	Down
Os10g0518400	-2.19457	Down
Os10g0508050	Inf	Up
Os10g0507000	-1.3526	Down
Os10g0507000	-1.3526	Down
Os10g0506200	0.546962	Down
Os10g0501300	-0.0496847	Down
Os10g0501200	0.0789604	Down
Os10g0501000	1.01574	Unchanged
Os10g0498100	-6.37073	Down
Os10g0497366	0.731979	Unchanged
Os10g0497366	0.731979	Unchanged
Os10g0495600	0.621943	Down
Os10g0489200	0.147469	Down
Os10g0488300	-0.535113	Down
Os10g0481100	Inf	Up
Os10g0480500	0.111641	Down
Os10g0477200	-0.170335	Down
Os10g0474300	-0.0239745	Down
Os10g0474300	-0.0239745	Down
Os10g0474250	Inf	Up
Os10g0474250	Inf	Up
Os10g0472900	-4.95774	Down
Os10g0472900	-4.95774	Down
Os10g0471100	1.68165	Up
Os10g0469300	2.14894	Up
Os10g0469300	2.14894	Up
Os10g0469300	2.14894	Up
Os10g0469100	1.59803	Up
Os10g0469100	1.59803	Up
Os10g0469100	1.59803	Up
Os10g0469000	-4.2613	Down
Os10g0462800	-0.595436	Down
Os10g0457200	-1.4919	Down
Os10g0457200	-1.4919	Down
Os10g0456500	0.153943	Down
Os10g0456200	-0.146663	Down
Os10g0450800	-1.47963	Down
Os10g0450400	-1.37371	Down
Os10g0450400	-1.37371	Down
Os10g0445600	-0.295472	Down
Os10g0443200	0.655669	Down
Os10g0442700	-0.18368	Down
Os10g0434300	-0.938669	Down
Os10g0422200	-1.31995	Down
Os10g0420900	-0.040311	Down
Os10g0420900	-0.040311	Down
Os10g0419500	0.148778	Down
Os10g0395000	1.13675	Unchanged
Os10g0394400	-0.321189	Down
Os10g0394200	-4.94343	Down
Os10g0394200	-4.94343	Down
Os10g0393900	Inf	Up
Os10g0393800	-1.27581	Down
Os10g0381800	1.02467	Unchanged
Os10g0369500	-5.32984	Down
Os10g0364700	-1.45857	Down
Os10g0360800	1.30694	Unchanged
Os10g0358600	-3.39134	Down
Os10g0339290	-0.406261	Down
Os10g0332000	-0.447058	Down
Os10g0316400	0.420869	Down
Os10g0254720	Inf	Up
Os10g0197300	Inf	Up
Os10g0194300	-1.08201	Down
Os10g0194300	-1.08201	Down
Os10g0183000	-0.130388	Down
Os10g0181800	-0.933764	Down
Os10g0181700	-0.111004	Down
Os10g0180800	0.95988	Unchanged
Os10g0176700	-1.24185	Down
Os10g0165300	3.15871	Up
Os10g0163100	0.47706	Down
Os10g0158000	1.50853	Up
Os10g0158000	1.50853	Up
Os10g0156200	3.73651	Up
Os10g0155800	0.0623895	Down
Os10g0155700	-2.19514	Down
Os10g0154600	0.799763	Unchanged
Os10g0147200	-1.01483	Down
Os10g0145100	0.657081	Down
Os10g0141900	0.987695	Unchanged
Os10g0140300	-5.48558	Down
Os10g0135300	0.632035	Down
Os10g0135300	0.632035	Down
Os10g0135300	0.632035	Down
Os10g0135300	0.632035	Down
Os10g0135300	0.632035	Down
Os10g0135250	-1.68252	Down
Os10g0135250	-1.68252	Down
Os10g0135250	-1.68252	Down
Os10g0135250	-1.68252	Down
Os10g0135250	-1.68252	Down
Os10g0131850	Inf	Up
Os10g0130500	0.346279	Down
Os10g0130500	0.346279	Down
Os10g0129100	1.02201	Unchanged
Os10g0127900	-0.446188	Down
Os10g0126800	-1.40643	Down
Os10g0124700	-0.277502	Down
Os10g0118200	-6.05193	Down
Os10g0117000	-4.62399	Down
Os10g0101200	1.71246	Up
Os10g0101200	1.71246	Up
Os10g0101150	Inf	Up
Os10g0101150	Inf	Up
Os09g0573200	0.386267	Down
Os09g0573000	-0.344701	Down
Os09g0572400	0.610243	Down
Os09g0567500	-5.65619	Down
Os09g0567000	-0.131156	Down
Os09g0565400	0.161903	Down
Os09g0561450	-0.447058	Down
Os09g0561450	-0.447058	Down
Os09g0561450	-0.447058	Down
Os09g0560000	-3.33661	Down
Os09g0560000	-3.33661	Down
Os09g0558000	0.168735	Down
Os09g0557900	0.382487	Down
Os09g0553300	0.418936	Down
Os09g0551400	4.03773	Up
Os09g0549400	-0.581986	Down
Os09g0548600	Inf	Up
Os09g0538800	-0.645116	Down
Os09g0538700	-2.88213	Down
Os09g0533100	0.284456	Down
Os09g0532800	-0.483402	Down
Os09g0532800	-0.483402	Down
Os09g0528050	-1.62955	Down
Os09g0528050	-1.62955	Down
Os09g0528000	-4.50697	Down
Os09g0528000	-4.50697	Down
Os09g0526800	-0.827328	Down
Os09g0524500	0.949419	Unchanged
Os09g0524300	-5.40648	Down
Os09g0524300	-5.40648	Down
Os09g0524001	-3.48867	Down
Os09g0524001	-3.48867	Down
Os09g0521900	-0.419615	Down
Os09g0518700	0.301739	Down
Os09g0514400	0.5284	Down
Os09g0513600	-0.576091	Down
Os09g0513500	-0.833771	Down
Os09g0513400	-0.324601	Down
Os09g0509700	0.655413	Down
Os09g0502100	-3.23007	Down
Os09g0499600	0.329974	Down
Os09g0499400	3.74275	Up
Os09g0497100	1.93634	Up
Os09g0497100	1.93634	Up
Os09g0493500	0.230477	Down
Os09g0489500	0.123597	Down
Os09g0482821	Inf	Up
Os09g0482821	Inf	Up
Os09g0481100	-4.37232	Down
Os09g0480300	-1.94841	Down
Os09g0475500	0.772656	Unchanged
Os09g0475500	0.772656	Unchanged
Os09g0471500	3.37693	Up
Os09g0469950	-0.413156	Down
Os09g0467300	Inf	Up
Os09g0467300	Inf	Up
Os09g0465200	-1.2988	Down
Os09g0464400	-0.283835	Down
Os09g0464400	-0.283835	Down
Os09g0460250	Inf	Up
Os09g0460250	Inf	Up
Os09g0460200	0.233682	Down
Os09g0460200	0.233682	Down
Os09g0459900	-3.79987	Down
Os09g0457800	-1.27208	Down
Os09g0457700	2.52257	Up
Os09g0453700	0.856828	Unchanged
Os09g0452300	-0.488782	Down
Os09g0447600	-2.71549	Down
Os09g0442700	-4.71086	Down
Os09g0442700	-4.71086	Down
Os09g0440000	Inf	Up
Os09g0427800	Inf	Up
Os09g0427551	Inf	Up
Os09g0425200	-2.09679	Down
Os09g0424300	-1.86709	Down
Os09g0423500	-2.76498	Down
Os09g0423500	-2.76498	Down
Os09g0423200	-0.110197	Down
Os09g0423200	-0.110197	Down
Os09g0420800	-0.0845986	Down
Os09g0419100	1.08262	Unchanged
Os09g0419100	1.08262	Unchanged
Os09g0418250	2.31064	Up
Os09g0416501	Inf	Up
Os09g0416501	Inf	Up
Os09g0413300	0.187576	Down
Os09g0413300	0.187576	Down
Os09g0411600	1.19015	Unchanged
Os09g0402001	-0.948263	Down
Os09g0401300	0.0808305	Down
Os09g0401200	-0.256158	Down
Os09g0401200	-0.256158	Down
Os09g0401200	-0.256158	Down
Os09g0401100	0.0498493	Down
Os09g0401100	0.0498493	Down
Os09g0401100	0.0498493	Down
Os09g0401100	0.0498493	Down
Os09g0400500	1.15588	Unchanged
Os09g0400500	1.15588	Unchanged
Os09g0397100	-0.21887	Down
Os09g0380450	-0.108417	Down
Os09g0378300	-0.215863	Down
Os09g0371700	-0.0277557	Down
Os09g0371200	1.17616	Unchanged
Os09g0361100	0.992216	Unchanged
Os09g0361100	0.992216	Unchanged
Os09g0360500	-9.58498	Down
Os09g0346700	-0.319288	Down
Os09g0333000	-0.535113	Down
Os09g0327100	0.434384	Down
Os09g0325220	1.25999	Unchanged
Os09g0325220	1.25999	Unchanged
Os09g0323000	1.51759	Up
Os09g0322800	Inf	Up
Os09g0322600	0.62272	Down
Os09g0322600	0.62272	Down
Os09g0322500	0.717785	Unchanged
Os09g0319701	-0.0588567	Down
Os09g0316400	Inf	Up
Os09g0316400	Inf	Up
Os09g0306700	0.601096	Down
Os09g0295200	Inf	Up
Os09g0293500	-1.5023	Down
Os09g0284200	-0.30102	Down
Os09g0283600	1.59546	Up
Os09g0280600	-1.00164	Down
Os09g0278300	0.304311	Down
Os09g0271000	0.840236	Unchanged
Os09g0270700	0.632924	Down
Os09g0268600	-0.0720325	Down
Os09g0267500	-0.0219311	Down
Os09g0267300	1.13948	Unchanged
Os09g0266100	-0.373396	Down
Os09g0251100	2.1305	Up
Os09g0251100	2.1305	Up
Os09g0249600	0.303741	Down
Os09g0246200	0.758108	Unchanged
Os09g0246200	0.758108	Unchanged
Os09g0242600	-0.821969	Down
Os09g0241700	0.291214	Down
Os09g0135850	1.75983	Up
Os09g0135850	1.75983	Up
Os09g0135800	-0.934039	Down
Os09g0135800	-0.934039	Down
Os09g0134900	0.120814	Down
Os09g0127800	-0.380871	Down
Os09g0124850	Inf	Up
Os09g0124200	-0.124815	Down
Os09g0123500	-1.12822	Down
Os09g0108450	-0.535113	Down
Os09g0108400	0.0724155	Down
Os09g0104200	-0.242516	Down
Os09g0103800	-0.645276	Down
Os09g0101100	0.377578	Down
Os08g0564900	1.31073	Unchanged
Os08g0564700	-1.69892	Down
Os08g0564300	-1.54116	Down
Os08g0562600	0.675479	Unchanged
Os08g0559000	-0.509895	Down
Os08g0556550	0.132964	Down
Os08g0553800	-0.042245	Down
Os08g0550600	-5.87543	Down
Os08g0548650	0.531427	Down
Os08g0548000	-1.04632	Down
Os08g0537900	-0.450784	Down
Os08g0532800	-1.24867	Down
Os08g0520400	0.412061	Down
Os08g0517200	0.726997	Unchanged
Os08g0512600	-4.06789	Down
Os08g0506350	0.552046	Down
Os08g0506000	0.19733	Down
Os08g0500000	0.607115	Down
Os08g0499700	0.761878	Unchanged
Os08g0499400	1.70958	Up
Os08g0499200	-0.0306254	Down
Os08g0496200	-1.03202	Down
Os08g0492100	0.584524	Down
Os08g0492000	-2.55759	Down
Os08g0485600	0.345709	Down
Os08g0479400	-3.12008	Down
Os08g0479300	-2.4248	Down
Os08g0472400	-2.71045	Down
Os08g0466050	0.68205	Unchanged
Os08g0465400	-2.40421	Down
Os08g0465300	-3.68014	Down
Os08g0463500	-1.54064	Down
Os08g0462000	Inf	Up
Os08g0460900	0.284538	Down
Os08g0460800	0.646458	Down
Os08g0455600	-0.535113	Down
Os08g0455600	-0.535113	Down
Os08g0451400	0.383257	Down
Os08g0447200	0.673784	Unchanged
Os08g0446700	-0.447058	Down
Os08g0445700	1.10176	Unchanged
Os08g0445700	1.10176	Unchanged
Os08g0439000	1.45771	Unchanged
Os08g0439000	1.45771	Unchanged
Os08g0434566	Inf	Up
Os08g0431200	-6.43344	Down
Os08g0431200	-6.43344	Down
Os08g0430050	-1.81848	Down
Os08g0430050	-1.81848	Down
Os08g0428300	1.95449	Up
Os08g0427100	0.84029	Unchanged
Os08g0427100	0.84029	Unchanged
Os08g0425100	-4.49347	Down
Os08g0419600	1.1236	Unchanged
Os08g0413100	1.904	Up
Os08g0413100	1.904	Up
Os08g0412800	3.43616	Up
Os08g0410266	-0.278764	Down
Os08g0399300	-3.60423	Down
Os08g0399300	-3.60423	Down
Os08g0387050	3.00169	Up
Os08g0387050	3.00169	Up
Os08g0383750	0.552942	Down
Os08g0383700	0.451912	Down
Os08g0382800	-0.183286	Down
Os08g0378100	-0.961722	Down
Os08g0378000	-0.592885	Down
Os08g0378000	-0.592885	Down
Os08g0377150	-2.22957	Down
Os08g0376300	-1.20285	Down
Os08g0376300	-1.20285	Down
Os08g0367400	0.0619511	Down
Os08g0344100	0.102533	Down
Os08g0343000	0.523048	Down
Os08g0337800	2.10915	Up
Os08g0337601	Inf	Up
Os08g0333233	-3.03202	Down
Os08g0333100	0.184297	Down
Os08g0332600	-0.471529	Down
Os08g0330800	-0.470391	Down
Os08g0328600	2.41528	Up
Os08g0328050	Inf	Up
Os08g0326900	0.269197	Down
Os08g0326900	0.269197	Down
Os08g0326900	0.269197	Down
Os08g0326900	0.269197	Down
Os08g0307400	1.13825	Unchanged
Os08g0307000	0.78054	Unchanged
Os08g0307000	0.78054	Unchanged
Os08g0305000	0.037581	Down
Os08g0301600	-0.313447	Down
Os08g0300100	-0.0679227	Down
Os08g0293300	1.92538	Up
Os08g0293300	1.92538	Up
Os08g0292600	-0.146355	Down
Os08g0292600	-0.146355	Down
Os08g0290000	0.788507	Unchanged
Os08g0289000	-0.0119747	Down
Os08g0285600	-2.25294	Down
Os08g0285100	Inf	Up
Os08g0282200	0.417163	Down
Os08g0280200	-0.642293	Down
Os08g0280200	-0.642293	Down
Os08g0269800	-0.0302721	Down
Os08g0268900	0.637459	Down
Os08g0264700	Inf	Up
Os08g0243866	0.439006	Down
Os08g0243866	0.439006	Down
Os08g0242800	-0.452326	Down
Os08g0240600	0.0882461	Down
Os08g0232100	0.658328	Down
Os08g0224500	-2.30241	Down
Os08g0224000	0.0233266	Down
Os08g0223766	-0.198029	Down
Os08g0222800	Inf	Up
Os08g0208700	0.529492	Down
Os08g0208400	0.553635	Down
Os08g0208400	0.553635	Down
Os08g0205900	1.2543	Unchanged
Os08g0202300	-0.267242	Down
Os08g0202300	-0.267242	Down
Os08g0202300	-0.267242	Down
Os08g0199525	2.14684	Up
Os08g0199400	-5.9275	Down
Os08g0193900	-3.57673	Down
Os08g0191433	-1.80607	Down
Os08g0191433	-1.80607	Down
Os08g0181750	Inf	Up
Os08g0181750	Inf	Up
Os08g0181750	Inf	Up
Os08g0176100	0.290624	Down
Os08g0171216	-0.147145	Down
Os08g0170700	1.97669	Up
Os08g0167500	-0.413201	Down
Os08g0162200	0.249047	Down
Os08g0158500	0.207275	Down
Os08g0154225	-1.16977	Down
Os08g0154225	-1.16977	Down
Os08g0154225	-1.16977	Down
Os08g0153700	Inf	Up
Os08g0153600	0.726433	Unchanged
Os08g0153000	Inf	Up
Os08g0144000	1.10791	Unchanged
Os08g0144000	1.10791	Unchanged
Os08g0139000	0.488637	Down
Os08g0138600	0.361397	Down
Os08g0135100	0.215625	Down
Os08g0130300	-0.16107	Down
Os08g0129600	-4.34029	Down
Os08g0125300	-5.90666	Down
Os08g0119700	-0.393957	Down
Os08g0117900	0.551447	Down
Os08g0117750	Inf	Up
Os08g0117700	-3.70504	Down
Os08g0113800	0.597144	Down
Os08g0113200	0.682182	Unchanged
Os08g0112400	0.504221	Down
Os08g0107600	-1.66034	Down
Os08g0107600	-1.66034	Down
Os08g0107600	-1.66034	Down
Os08g0106600	-2.44706	Down
Os08g0102700	-5.04049	Down
Os08g0102700	-5.04049	Down
Os07g0695900	0.424362	Down
Os07g0693600	0.920397	Unchanged
Os07g0693500	0.883825	Unchanged
Os07g0691300	0.267452	Down
Os07g0685600	-0.936379	Down
Os07g0685600	-0.936379	Down
Os07g0685000	0.510421	Down
Os07g0682400	-0.893288	Down
Os07g0682400	-0.893288	Down
Os07g0676400	-2.40027	Down
Os07g0674700	0.15714	Down
Os07g0674300	0.805068	Unchanged
Os07g0673700	-0.269618	Down
Os07g0672700	0.0798023	Down
Os07g0660500	-1.53038	Down
Os07g0660466	Inf	Up
Os07g0658700	-2.39845	Down
Os07g0658700	-2.39845	Down
Os07g0654500	0.0847346	Down
Os07g0654300	-1.04368	Down
Os07g0653300	-0.90316	Down
Os07g0644200	-4.14011	Down
Os07g0637050	1.52055	Up
Os07g0636900	0.613132	Down
Os07g0636000	0.184949	Down
Os07g0633800	0.023303	Down
Os07g0631500	1.30286	Unchanged
Os07g0631500	1.30286	Unchanged
Os07g0629500	3.38999	Up
Os07g0629500	3.38999	Up
Os07g0619200	-0.869931	Down
Os07g0619200	-0.869931	Down
Os07g0618400	-3.02581	Down
Os07g0616900	0.457307	Down
Os07g0607200	-0.462262	Down
Os07g0606500	0.28785	Down
Os07g0606500	0.28785	Down
Os07g0606000	1.03671	Unchanged
Os07g0606000	1.03671	Unchanged
Os07g0602700	0.587653	Down
Os07g0602050	-4.57673	Down
Os07g0592000	-0.780545	Down
Os07g0590600	0.646718	Down
Os07g0588100	-0.175633	Down
Os07g0586000	0.627885	Down
Os07g0586000	0.627885	Down
Os07g0585600	0.213381	Down
Os07g0582900	-0.535113	Down
Os07g0582900	-0.535113	Down
Os07g0582850	Inf	Up
Os07g0582850	Inf	Up
Os07g0582500	3.38417	Up
Os07g0578800	0.547876	Down
Os07g0578125	0.0798023	Down
Os07g0577300	-0.580259	Down
Os07g0576100	Inf	Up
Os07g0573800	0.806952	Unchanged
Os07g0571100	0.946575	Unchanged
Os07g0571100	0.946575	Unchanged
Os07g0567100	Inf	Up
Os07g0561101	-6.12566	Down
Os07g0558500	-1.65824	Down
Os07g0557700	-1.77258	Down
Os07g0557700	-1.77258	Down
Os07g0557601	-1.5266	Down
Os07g0557601	-1.5266	Down
Os07g0555300	0.0223183	Down
Os07g0553900	-0.331628	Down
Os07g0553900	-0.331628	Down
Os07g0553000	-5.52819	Down
Os07g0551650	Inf	Up
Os07g0551600	-3.07538	Down
Os07g0551600	-3.07538	Down
Os07g0551100	3.80204	Up
Os07g0550900	3.17465	Up
Os07g0545100	-4.1475	Down
Os07g0542600	0.991392	Unchanged
Os07g0538350	Inf	Up
Os07g0538300	2.07501	Up
Os07g0538250	0.0232871	Down
Os07g0538250	0.0232871	Down
Os07g0538200	2.51958	Up
Os07g0538200	2.51958	Up
Os07g0533000	-1.54894	Down
Os07g0526600	5.82919	Up
Os07g0525450	Inf	Up
Os07g0525300	-2.03202	Down
Os07g0520300	1.87008	Up
Os07g0520200	0.701419	Unchanged
Os07g0519100	1.02497	Unchanged
Os07g0516200	-1.15586	Down
Os07g0516050	-1.13043	Down
Os07g0516050	-1.13043	Down
Os07g0514400	-0.360792	Down
Os07g0510900	-2.82214	Down
Os07g0508200	0.430774	Down
Os07g0506000	-0.241501	Down
Os07g0501800	-5.55478	Down
Os07g0497500	-1.73557	Down
Os07g0497500	-1.73557	Down
Os07g0493200	-0.673051	Down
Os07g0489950	-5.56773	Down
Os07g0480800	-4.5242	Down
Os07g0471683	-0.0951703	Down
Os07g0471300	3.69153	Up
Os07g0466300	0.223611	Down
Os07g0466200	0.150259	Down
Os07g0466200	0.150259	Down
Os07g0461500	Inf	Up
Os07g0454200	0.119225	Down
Os07g0447200	0.0757574	Down
Os07g0447200	0.0757574	Down
Os07g0447000	2.4662	Up
Os07g0447000	2.4662	Up
Os07g0446600	0.813255	Unchanged
Os07g0446600	0.813255	Unchanged
Os07g0436350	1.7462	Up
Os07g0421300	1.10915	Unchanged
Os07g0419500	0.582842	Down
Os07g0417800	1.46204	Unchanged
Os07g0417200	Inf	Up
Os07g0417200	Inf	Up
Os07g0414900	-1.92515	Down
Os07g0413300	0.935142	Unchanged
Os07g0409400	3.31851	Up
Os07g0408500	-2.61495	Down
Os07g0297300	0.160509	Down
Os07g0296000	0.886446	Unchanged
Os07g0296000	0.886446	Unchanged
Os07g0296000	0.886446	Unchanged
Os07g0294100	-6.07329	Down
Os07g0285200	0.015105	Down
Os07g0273700	0.975113	Unchanged
Os07g0264000	-0.185679	Down
Os07g0262200	0.00467171	Down
Os07g0255200	0.69618	Unchanged
Os07g0253100	-0.26513	Down
Os07g0253100	-0.26513	Down
Os07g0249200	-1.20856	Down
Os07g0249100	-0.00668382	Down
Os07g0249100	-0.00668382	Down
Os07g0249100	-0.00668382	Down
Os07g0249100	-0.00668382	Down
Os07g0246600	-0.00718912	Down
Os07g0245200	-0.375096	Down
Os07g0245100	-1.26146	Down
Os07g0240400	0.237247	Down
Os07g0239600	-0.018963	Down
Os07g0239500	-0.219033	Down
Os07g0235800	0.186184	Down
Os07g0232450	Inf	Up
Os07g0229200	1.54894	Up
Os07g0228900	0.861066	Unchanged
Os07g0228900	0.861066	Unchanged
Os07g0228400	0.356813	Down
Os07g0228400	0.356813	Down
Os07g0228400	0.356813	Down
Os07g0224900	0.195683	Down
Os07g0224900	0.195683	Down
Os07g0213300	-0.0499323	Down
Os07g0212400	-2.41973	Down
Os07g0209000	0.29297	Down
Os07g0206800	0.866078	Unchanged
Os07g0206800	0.866078	Unchanged
Os07g0206750	Inf	Up
Os07g0206750	Inf	Up
Os07g0206750	Inf	Up
Os07g0205900	0.969338	Unchanged
Os07g0205900	0.969338	Unchanged
Os07g0205600	Inf	Up
Os07g0205500	-6.22848	Down
Os07g0203900	0.0135488	Down
Os07g0203300	0.47236	Down
Os07g0196100	0.795037	Unchanged
Os07g0188700	-3.30008	Down
Os07g0187000	Inf	Up
Os07g0184900	0.460576	Down
Os07g0184900	0.460576	Down
Os07g0182900	0.0544451	Down
Os07g0181750	0.170681	Down
Os07g0181700	0.433756	Down
Os07g0180900	-0.23003	Down
Os07g0179000	0.0416654	Down
Os07g0179000	0.0416654	Down
Os07g0178950	-3.0599	Down
Os07g0178950	-3.0599	Down
Os07g0178100	-0.736107	Down
Os07g0175350	0.552942	Down
Os07g0175350	0.552942	Down
Os07g0170900	2.34804	Up
Os07g0170100	0.629948	Down
Os07g0162450	Inf	Up
Os07g0158200	0.705743	Unchanged
Os07g0151100	Inf	Up
Os07g0148800	-6.19501	Down
Os07g0147600	-3.07225	Down
Os07g0141900	-1.20466	Down
Os07g0136800	1.05099	Unchanged
Os07g0136800	1.05099	Unchanged
Os07g0136800	1.05099	Unchanged
Os07g0123450	-0.648016	Down
Os07g0123400	-2.98023	Down
Os07g0112400	Inf	Up
Os07g0105600	-0.371808	Down
Os07g0103500	1.8778	Up
Os07g0103100	0.0879202	Down
Os07g0100600	-1.28103	Down
Os06g0729500	-0.572643	Down
Os06g0729400	-3.86114	Down
Os06g0727300	-0.0213504	Down
Os06g0727300	-0.0213504	Down
Os06g0725800	-0.0814749	Down
Os06g0725800	-0.0814749	Down
Os06g0720700	-0.221415	Down
Os06g0720100	1.30658	Unchanged
Os06g0719900	1.59774	Up
Os06g0717100	0.408159	Down
Os06g0717100	0.408159	Down
Os06g0717100	0.408159	Down
Os06g0711000	0.682721	Unchanged
Os06g0707733	-2.09106	Down
Os06g0705350	0.902008	Unchanged
Os06g0698822	0.0641241	Down
Os06g0698785	-0.416579	Down
Os06g0698785	-0.416579	Down
Os06g0697400	0.251496	Down
Os06g0689600	1.92099	Up
Os06g0685200	-2.23676	Down
Os06g0685200	-2.23676	Down
Os06g0684500	Inf	Up
Os06g0676600	0.801207	Unchanged
Os06g0675700	-2.02979	Down
Os06g0660700	-0.538407	Down
Os06g0656000	0.0447062	Down
Os06g0654300	-1.43069	Down
Os06g0651300	0.249953	Down
Os06g0647400	-0.34158	Down
Os06g0646801	0.216054	Down
Os06g0645650	Inf	Up
Os06g0645650	Inf	Up
Os06g0645600	Inf	Up
Os06g0645600	Inf	Up
Os06g0643500	-5.74109	Down
Os06g0642600	1.05211	Unchanged
Os06g0642600	1.05211	Unchanged
Os06g0642550	Inf	Up
Os06g0642550	Inf	Up
Os06g0626733	0.464887	Down
Os06g0626700	-0.0330174	Down
Os06g0625800	-1.11607	Down
Os06g0625500	0.484584	Down
Os06g0625200	0.0945488	Down
Os06g0622000	0.607546	Down
Os06g0622000	0.607546	Down
Os06g0618300	-0.227147	Down
Os06g0618300	-0.227147	Down
Os06g0610500	-0.278209	Down
Os06g0610500	-0.278209	Down
Os06g0610350	-1.89814	Down
Os06g0606100	-0.285063	Down
Os06g0606000	0.600906	Down
Os06g0601500	-0.965266	Down
Os06g0601000	-0.303742	Down
Os06g0600700	-1.11946	Down
Os06g0597600	-0.28538	Down
Os06g0597500	-0.635486	Down
Os06g0595900	-1.4087	Down
Os06g0594200	-0.642188	Down
Os06g0589300	2.73688	Up
Os06g0579600	-0.359577	Down
Os06g0570900	Inf	Up
Os06g0570900	Inf	Up
Os06g0567950	-0.489636	Down
Os06g0567950	-0.489636	Down
Os06g0567900	-0.204832	Down
Os06g0567900	-0.204832	Down
Os06g0567666	-0.535113	Down
Os06g0565300	0.413191	Down
Os06g0561501	Inf	Up
Os06g0560300	-1.17959	Down
Os06g0559600	1.80486	Up
Os06g0559600	1.80486	Up
Os06g0551000	-3.57673	Down
Os06g0549050	Inf	Up
Os06g0549050	Inf	Up
Os06g0542600	Inf	Up
Os06g0525200	0.811975	Unchanged
Os06g0494250	0.819729	Unchanged
Os06g0494250	0.819729	Unchanged
Os06g0494100	-0.161706	Down
Os06g0494100	-0.161706	Down
Os06g0494100	-0.161706	Down
Os06g0493001	Inf	Up
Os06g0492900	2.14397	Up
Os06g0488200	0.579344	Down
Os06g0487380	-1.29981	Down
Os06g0487380	-1.29981	Down
Os06g0487300	-2.73803	Down
Os06g0487300	-2.73803	Down
Os06g0483500	0.0616681	Down
Os06g0483150	-3.25441	Down
Os06g0483100	Inf	Up
Os06g0481850	Inf	Up
Os06g0475500	-0.618746	Down
Os06g0475500	-0.618746	Down
Os06g0473800	0.999433	Unchanged
Os06g0361750	0.236856	Down
Os06g0361500	0.431342	Down
Os06g0361500	0.431342	Down
Os06g0360500	-1.18963	Down
Os06g0346900	-2.50292	Down
Os06g0342750	0.0407414	Down
Os06g0342750	0.0407414	Down
Os06g0339500	0.552166	Down
Os06g0338801	Inf	Up
Os06g0338700	2.37675	Up
Os06g0331300	0.492504	Down
Os06g0331300	0.0407414	Down
Os06g0329200	0.122493	Down
Os06g0324800	2.16558	Up
Os06g0319600	0.366796	Down
Os06g0318700	0.0892508	Down
Os06g0318650	-0.627917	Down
Os06g0316100	0.242917	Down
Os06g0316100	0.242917	Down
Os06g0311000	Inf	Up
Os06g0307900	-0.279631	Down
Os06g0296900	-2.12717	Down
Os06g0296900	-2.12717	Down
Os06g0295900	-1.83885	Down
Os06g0295500	0.0122902	Down
Os06g0289200	0.854346	Unchanged
Os06g0287200	Inf	Up
Os06g0280900	1.15178	Unchanged
Os06g0280900	1.15178	Unchanged
Os06g0275600	-0.076689	Down
Os06g0275000	0.675917	Unchanged
Os06g0274200	0.231362	Down
Os06g0274100	0.411838	Down
Os06g0272800	1.76527	Up
Os06g0271900	0.810058	Unchanged
Os06g0271400	0.552942	Down
Os06g0270950	-1.88699	Down
Os06g0267900	0.332576	Down
Os06g0249350	2.66805	Up
Os06g0245900	-3.74778	Down
Os06g0245900	-3.74778	Down
Os06g0240001	-4.2449	Down
Os06g0239400	0.219899	Down
Os06g0239300	-1.63675	Down
Os06g0232700	-2.05125	Down
Os06g0232700	-2.05125	Down
Os06g0226700	-1.96558	Down
Os06g0225100	-0.566092	Down
Os06g0222800	0.273119	Down
Os06g0222800	0.273119	Down
Os06g0218600	-6.83897	Down
Os06g0216800	-0.257332	Down
Os06g0216400	-1.06006	Down
Os06g0215750	Inf	Up
Os06g0215600	1.97482	Up
Os06g0210900	Inf	Up
Os06g0205000	0.203456	Down
Os06g0196700	-0.363273	Down
Os06g0196500	-1.3949	Down
Os06g0196500	-1.3949	Down
Os06g0195600	-0.341948	Down
Os06g0186000	1.55294	Up
Os06g0186000	1.55294	Up
Os06g0185800	0.0564541	Down
Os06g0185800	0.0564541	Down
Os06g0185700	0.409749	Down
Os06g0179900	1.24944	Unchanged
Os06g0171600	0.71952	Unchanged
Os06g0171600	0.71952	Unchanged
Os06g0165300	Inf	Up
Os06g0164600	1.18567	Unchanged
Os06g0164600	1.18567	Unchanged
Os06g0164600	1.18567	Unchanged
Os06g0164400	0.529673	Down
Os06g0163900	-1.07538	Down
Os06g0163000	0.189008	Down
Os06g0162800	-1.81234	Down
Os06g0162500	-0.193535	Down
Os06g0152500	-0.141821	Down
Os06g0151800	1.80193	Up
Os06g0151800	1.80193	Up
Os06g0151700	0.665245	Down
Os06g0151700	0.665245	Down
Os06g0151600	0.795936	Unchanged
Os06g0149200	-0.86744	Down
Os06g0148000	0.781182	Unchanged
Os06g0127700	-2.1065	Down
Os06g0127700	-2.1065	Down
Os06g0127600	1.41172	Unchanged
Os06g0127600	1.41172	Unchanged
Os06g0125132	-0.472466	Down
Os06g0122200	-0.447058	Down
Os06g0119100	0.764556	Unchanged
Os06g0118301	Inf	Up
Os06g0115700	-5.17036	Down
Os06g0113900	-0.542966	Down
Os06g0107000	-2.85442	Down
Os06g0106500	1.55076	Up
Os06g0106000	0.413464	Down
Os06g0104400	-0.494939	Down
Os05g0594100	0.967376	Unchanged
Os05g0594100	0.967376	Unchanged
Os05g0592500	0.222159	Down
Os05g0590000	-2.76056	Down
Os05g0583950	-0.0269431	Down
Os05g0582500	1.24472	Unchanged
Os05g0582100	-1.10546	Down
Os05g0581100	0.438552	Down
Os05g0579800	0.101085	Down
Os05g0579100	0.43374	Down
Os05g0576950	-2.53511	Down
Os05g0576950	-2.53511	Down
Os05g0576900	Inf	Up
Os05g0576900	Inf	Up
Os05g0576800	0.346222	Down
Os05g0557700	1.67022	Up
Os05g0557600	0.427154	Down
Os05g0554500	-0.104177	Down
Os05g0554500	-0.104177	Down
Os05g0550800	2.8728	Up
Os05g0548400	0.207636	Down
Os05g0547200	Inf	Up
Os05g0544600	3.18287	Up
Os05g0541700	-0.413507	Down
Os05g0540300	0.392199	Down
Os05g0535400	1.45247	Unchanged
Os05g0535100	2.82059	Up
Os05g0534900	0.530622	Down
Os05g0534000	0.279362	Down
Os05g0533400	2.24234	Up
Os05g0532500	-0.164424	Down
Os05g0526800	0.617454	Down
Os05g0524500	0.109146	Down
Os05g0521650	1.10915	Unchanged
Os05g0521600	-4.75386	Down
Os05g0521300	-0.279802	Down
Os05g0513200	0.919091	Unchanged
Os05g0501800	Inf	Up
Os05g0498300	-1.47582	Down
Os05g0497500	0.297465	Down
Os05g0496400	0.641442	Down
Os05g0495700	-0.921404	Down
Os05g0495700	-0.921404	Down
Os05g0491500	-0.24757	Down
Os05g0490800	0.153566	Down
Os05g0490400	-0.301052	Down
Os05g0486600	1.69266	Up
Os05g0476200	-7.07207	Down
Os05g0474800	2.93675	Up
Os05g0473401	0.142959	Down
Os05g0464150	-0.535113	Down
Os05g0464100	-0.496265	Down
Os05g0463600	0.22439	Down
Os05g0463600	0.22439	Down
Os05g0463400	0.0427066	Down
Os05g0463400	0.0427066	Down
Os05g0462500	-3.04279	Down
Os05g0460800	-0.768688	Down
Os05g0458000	0.327827	Down
Os05g0456900	1.48318	Unchanged
Os05g0456800	1.52037	Up
Os05g0456800	1.52037	Up
Os05g0455250	Inf	Up
Os05g0455250	Inf	Up
Os05g0455200	-1.73141	Down
Os05g0455200	-1.73141	Down
Os05g0452900	0.246109	Down
Os05g0452600	0.606345	Down
Os05g0450600	-6.13408	Down
Os05g0449100	1.42064	Unchanged
Os05g0448300	-8.2726	Down
Os05g0447500	0.487295	Down
Os05g0440800	-4.01092	Down
Os05g0440800	-4.01092	Down
Os05g0440800	-4.01092	Down
Os05g0440250	0.595245	Down
Os05g0438800	0.662587	Down
Os05g0432650	0.792855	Unchanged
Os05g0432600	0.152263	Down
Os05g0429000	0.448879	Down
Os05g0426150	0.842759	Unchanged
Os05g0426100	1.07264	Unchanged
Os05g0417700	Inf	Up
Os05g0411150	-0.454457	Down
Os05g0411100	-0.147941	Down
Os05g0401300	-0.159785	Down
Os05g0399100	0.295535	Down
Os05g0398800	-4.24623	Down
Os05g0398450	-3.65403	Down
Os05g0398100	0.343081	Down
Os05g0397700	-0.130455	Down
Os05g0395000	-0.492926	Down
Os05g0392400	0.322187	Down
Os05g0392300	0.173381	Down
Os05g0390600	-3.097	Down
Os05g0386900	-1.09089	Down
Os05g0380700	-1.93247	Down
Os05g0379500	0.456228	Down
Os05g0379500	0.456228	Down
Os05g0376300	0.13654	Down
Os05g0366000	2.83445	Up
Os05g0365700	1.37999	Unchanged
Os05g0363566	-5.95681	Down
Os05g0358500	0.790996	Unchanged
Os05g0358400	-0.190585	Down
Os05g0358400	-0.190585	Down
Os05g0358200	-0.755749	Down
Os05g0358200	-0.755749	Down
Os05g0352800	-0.126788	Down
Os05g0350900	-5.04882	Down
Os05g0346100	0.437913	Down
Os05g0343400	1.84462	Up
Os05g0343400	1.84462	Up
Os05g0340000	-0.294401	Down
Os05g0334750	1.74483	Up
Os05g0333500	-2.05854	Down
Os05g0331200	2.13601	Up
Os05g0318600	1.88199	Up
Os05g0318600	1.88199	Up
Os05g0316200	0.694285	Unchanged
Os05g0313600	2.10915	Up
Os05g0313600	2.10915	Up
Os05g0302350	0.48741	Down
Os05g0301500	0.53184	Down
Os05g0298800	Inf	Up
Os05g0295900	0.614279	Down
Os05g0282900	0.37218	Down
Os05g0279600	0.0525541	Down
Os05g0275100	0.190055	Down
Os05g0272400	-1.81234	Down
Os05g0272300	-0.447058	Down
Os05g0269000	0.102153	Down
Os05g0268500	-0.919156	Down
Os05g0267900	-0.484886	Down
Os05g0261700	0.718949	Unchanged
Os05g0261700	0.718949	Unchanged
Os05g0257100	0.0709111	Down
Os05g0257100	0.0709111	Down
Os05g0253200	0.260519	Down
Os05g0250600	Inf	Up
Os05g0247400	1.53829	Up
Os05g0238400	-2.70539	Down
Os05g0233000	1.0918	Unchanged
Os05g0215800	-0.382654	Down
Os05g0215600	-0.030116	Down
Os05g0210201	-1.21278	Down
Os05g0210100	-1.76256	Down
Os05g0207500	-0.744686	Down
Os05g0202300	1.87613	Up
Os05g0200500	0.308886	Down
Os05g0198400	0.3295	Down
Os05g0197900	1.55294	Up
Os05g0196500	0.307596	Down
Os05g0194000	0.692761	Unchanged
Os05g0182800	0.180754	Down
Os05g0177100	-0.499703	Down
Os05g0176600	-0.546213	Down
Os05g0170300	-4.26854	Down
Os05g0170300	-4.26854	Down
Os05g0170300	-4.26854	Down
Os05g0169300	Inf	Up
Os05g0166300	-0.84412	Down
Os05g0166300	-0.84412	Down
Os05g0166300	-0.84412	Down
Os05g0165500	-2.17075	Down
Os05g0164900	0.983777	Unchanged
Os05g0164900	0.983777	Unchanged
Os05g0164900	0.983777	Unchanged
Os05g0164800	0.718108	Unchanged
Os05g0161800	Inf	Up
Os05g0161700	Inf	Up
Os05g0155200	-0.964001	Down
Os05g0153200	-2.12008	Down
Os05g0153200	-2.12008	Down
Os05g0152201	-0.441204	Down
Os05g0151000	-0.713918	Down
Os05g0151000	-0.713918	Down
Os05g0149251	-1.19191	Down
Os05g0148500	0.0768712	Down
Os05g0148500	0.0768712	Down
Os05g0147150	-0.230381	Down
Os05g0145700	0.606502	Down
Os05g0143550	Inf	Up
Os05g0143550	Inf	Up
Os05g0143500	0.143123	Down
Os05g0140100	-6.94232	Down
Os05g0140100	-6.94232	Down
Os05g0140000	-0.782775	Down
Os05g0140000	-0.782775	Down
Os05g0134400	-7.07541	Down
Os05g0128100	-0.834766	Down
Os05g0110300	-1.62147	Down
Os05g0110300	-1.62147	Down
Os05g0107000	0.0563831	Down
Os05g0106900	0.245678	Down
Os05g0105500	-0.0273142	Down
Os05g0105500	-0.0273142	Down
Os05g0104650	-0.0224236	Down
Os05g0103500	-0.342278	Down
Os05g0102600	-1.13012	Down
Os05g0102600	-1.13012	Down
Os05g0101600	-0.0858008	Down
Os05g0100100	-0.934645	Down
Os04g0693250	0.583609	Down
Os04g0691600	-1.87772	Down
Os04g0690451	-0.214728	Down
Os04g0689700	-1.75944	Down
Os04g0689400	-4.97874	Down
Os04g0682500	-0.366795	Down
Os04g0682400	Inf	Up
Os04g0682400	Inf	Up
Os04g0681625	Inf	Up
Os04g0681600	-0.821431	Down
Os04g0678300	-0.987817	Down
Os04g0674300	-3.45186	Down
Os04g0664400	-0.468573	Down
Os04g0664300	Inf	Up
Os04g0663300	0.0284789	Down
Os04g0661800	0.240194	Down
Os04g0660200	0.418799	Down
Os04g0660100	-0.569907	Down
Os04g0660100	-0.569907	Down
Os04g0660100	-0.569907	Down
Os04g0659400	0.366658	Down
Os04g0655600	0.0475415	Down
Os04g0654600	-6.32998	Down
Os04g0650750	5.92087	Up
Os04g0650700	3.99896	Up
Os04g0650700	3.99896	Up
Os04g0650366	-4.39508	Down
Os04g0650333	-2.53511	Down
Os04g0647300	0.0820274	Down
Os04g0647300	0.0820274	Down
Os04g0642100	-1.84017	Down
Os04g0633900	Inf	Up
Os04g0629600	-0.236243	Down
Os04g0628000	-0.569091	Down
Os04g0626700	0.180739	Down
Os04g0626100	0.373402	Down
Os04g0624500	Inf	Up
Os04g0622400	Inf	Up
Os04g0622000	0.576415	Down
Os04g0620500	-0.130206	Down
Os04g0620000	0.471637	Down
Os04g0615700	0.256249	Down
Os04g0615700	0.256249	Down
Os04g0613900	0.108103	Down
Os04g0612800	-0.108228	Down
Os04g0607600	0.222328	Down
Os04g0607200	0.218305	Down
Os04g0607200	0.218305	Down
Os04g0607200	0.218305	Down
Os04g0607200	0.218305	Down
Os04g0604250	0.425546	Down
Os04g0604000	2.34188	Up
Os04g0599650	-0.774053	Down
Os04g0599650	0.218305	Down
Os04g0599400	0.411405	Down
Os04g0598300	Inf	Up
Os04g0597600	3.83772	Up
Os04g0597600	3.83772	Up
Os04g0589650	Inf	Up
Os04g0589600	-0.531325	Down
Os04g0589200	0.570013	Down
Os04g0589200	0.570013	Down
Os04g0588200	-2.32958	Down
Os04g0588200	-2.32958	Down
Os04g0585100	-1.46143	Down
Os04g0580400	-2.39756	Down
Os04g0578833	-0.3898	Down
Os04g0578800	-2.24093	Down
Os04g0578700	-0.229006	Down
Os04g0574100	-0.707135	Down
Os04g0574100	-0.707135	Down
Os04g0574100	-0.707135	Down
Os04g0572800	-1.52492	Down
Os04g0569400	0.505755	Down
Os04g0569400	0.505755	Down
Os04g0569100	1.43927	Unchanged
Os04g0566700	2.03123	Up
Os04g0563950	Inf	Up
Os04g0563950	Inf	Up
Os04g0563900	4.27907	Up
Os04g0563900	4.27907	Up
Os04g0560300	0.333036	Down
Os04g0560300	0.333036	Down
Os04g0560300	0.333036	Down
Os04g0559000	Inf	Up
Os04g0559000	Inf	Up
Os04g0556500	1.73669	Up
Os04g0555500	-0.245641	Down
Os04g0551700	0.105452	Down
Os04g0550400	0.391478	Down
Os04g0548100	1.45656	Unchanged
Os04g0548100	1.45656	Unchanged
Os04g0546300	-0.643107	Down
Os04g0543700	0.433353	Down
Os04g0543700	0.433353	Down
Os04g0542100	Inf	Up
Os04g0534801	0.836379	Unchanged
Os04g0530600	0.919108	Unchanged
Os04g0530100	-3.73114	Down
Os04g0521700	0.845087	Unchanged
Os04g0521600	0.46797	Down
Os04g0521600	0.46797	Down
Os04g0521600	0.46797	Down
Os04g0518200	0.539634	Down
Os04g0514500	0.517151	Down
Os04g0514150	0.87487	Unchanged
Os04g0513900	-3.11449	Down
Os04g0512200	Inf	Up
Os04g0508900	0.0158214	Down
Os04g0501200	-3.11142	Down
Os04g0499800	0.278071	Down
Os04g0497900	0.0326282	Down
Os04g0497900	0.0326282	Down
Os04g0497600	0.113016	Down
Os04g0496000	1.09	Unchanged
Os04g0495700	-0.0428164	Down
Os04g0495400	-4.82462	Down
Os04g0491500	1.44827	Unchanged
Os04g0486800	2.66389	Up
Os04g0486800	2.66389	Up
Os04g0486300	-1.31895	Down
Os04g0483200	-0.34891	Down
Os04g0473900	1.51293	Up
Os04g0473900	1.51293	Up
Os04g0470650	-0.834769	Down
Os04g0470600	-0.500607	Down
Os04g0469500	1.62146	Up
Os04g0468000	-0.40381	Down
Os04g0467901	-3.50516	Down
Os04g0463800	0.34738	Down
Os04g0463800	0.34738	Down
Os04g0463800	0.34738	Down
Os04g0462900	0.683989	Unchanged
Os04g0462900	0.683989	Unchanged
Os04g0462900	0.683989	Unchanged
Os04g0461800	-3.1304	Down
Os04g0459900	-0.0188148	Down
Os04g0459800	0.029816	Down
Os04g0458300	-0.814766	Down
Os04g0457100	-2.85409	Down
Os04g0457000	-3.59097	Down
Os04g0452500	0.357779	Down
Os04g0452500	0.357779	Down
Os04g0448700	0.464887	Down
Os04g0448200	-0.0572161	Down
Os04g0443700	0.619363	Down
Os04g0443700	0.619363	Down
Os04g0439600	-2.80628	Down
Os04g0439200	0.531427	Down
Os04g0434600	-0.515991	Down
Os04g0434600	-0.515991	Down
Os04g0434600	-0.515991	Down
Os04g0433900	-4.39507	Down
Os04g0433800	-1.22719	Down
Os04g0428950	-0.056956	Down
Os04g0420900	2.26647	Up
Os04g0420900	2.26647	Up
Os04g0420900	2.26647	Up
Os04g0420801	0.725376	Unchanged
Os04g0420801	0.725376	Unchanged
Os04g0420801	0.725376	Unchanged
Os04g0420500	0.498371	Down
Os04g0418800	-6.70512	Down
Os04g0418800	-6.70512	Down
Os04g0417600	1.40546	Unchanged
Os04g0415100	-0.535113	Down
Os04g0414850	Inf	Up
Os04g0414800	0.0105906	Down
Os04g0412800	-2.54856	Down
Os04g0412000	-0.563452	Down
Os04g0404800	-0.250567	Down
Os04g0404400	0.552942	Down
Os04g0401700	2.76043	Up
Os04g0398700	Inf	Up
Os04g0398600	-0.369174	Down
Os04g0398600	-0.369174	Down
Os04g0398500	0.394591	Down
Os04g0398400	Inf	Up
Os04g0397800	0.552942	Down
Os04g0393900	-1.94722	Down
Os04g0389800	-2.74954	Down
Os04g0389100	-4.66178	Down
Os04g0384200	0.60702	Down
Os04g0382300	-1.7828	Down
Os04g0371100	3.3943	Up
Os04g0365100	5.05949	Up
Os04g0359100	-5.55056	Down
Os04g0356600	0.320823	Down
Os04g0347900	0.597642	Down
Os04g0347600	0.469686	Down
Os04g0310800	Inf	Up
Os04g0310500	-0.323327	Down
Os04g0304200	-0.259643	Down
Os04g0298700	-0.447058	Down
Os04g0298700	-0.447058	Down
Os04g0293700	-0.214821	Down
Os04g0291900	1.69411	Up
Os04g0290450	-2.80237	Down
Os04g0289800	1.46489	Unchanged
Os04g0289800	1.46489	Unchanged
Os04g0286500	0.44384	Down
Os04g0284550	Inf	Up
Os04g0284500	0.143154	Down
Os04g0284500	0.143154	Down
Os04g0282000	-0.0501339	Down
Os04g0278200	0.591585	Down
Os04g0271700	-3.15642	Down
Os04g0271700	-3.15642	Down
Os04g0271200	0.205126	Down
Os04g0271000	-0.101789	Down
Os04g0259200	-0.777067	Down
Os04g0254300	1.41472	Unchanged
Os04g0253601	Inf	Up
Os04g0228300	-0.490058	Down
Os04g0226400	1.41244	Unchanged
Os04g0220501	-0.315348	Down
Os04g0220300	-0.293642	Down
Os04g0219200	-1.05252	Down
Os04g0217600	0.191045	Down
Os04g0204400	0.20661	Down
Os04g0204300	0.253754	Down
Os04g0204300	0.253754	Down
Os04g0204200	1.13724	Unchanged
Os04g0204200	1.13724	Unchanged
Os04g0201200	1.0398	Unchanged
Os04g0200700	1.75121	Up
Os04g0200700	1.75121	Up
Os04g0199600	1.55294	Up
Os04g0186400	2.67775	Up
Os04g0183500	-1.15623	Down
Os04g0183100	0.245924	Down
Os04g0180400	6.04078	Up
Os04g0177400	-0.855351	Down
Os04g0173300	0.596773	Down
Os04g0173300	0.596773	Down
Os04g0170500	-0.0690679	Down
Os04g0156200	-1.23485	Down
Os04g0156200	-1.23485	Down
Os04g0141400	-6.05668	Down
Os04g0132500	-0.535113	Down
Os04g0132500	-0.535113	Down
Os04g0132400	0.509586	Down
Os04g0132400	0.509586	Down
Os04g0131500	Inf	Up
Os04g0127800	-0.000666084	Down
Os04g0127750	Inf	Up
Os04g0127600	3.08309	Up
Os04g0127500	3.10864	Up
Os04g0127001	1.22438	Unchanged
Os04g0125100	-1.45197	Down
Os04g0119800	0.356367	Down
Os04g0117600	-0.318986	Down
Os04g0115700	-6.10777	Down
Os04g0115700	-6.10777	Down
Os04g0112100	1.67144	Up
Os04g0106500	-2.24318	Down
Os04g0101800	-0.761356	Down
Os04g0100300	3.8138	Up
Os03g0859900	-4.72059	Down
Os03g0859100	-11.316	Down
Os03g0858200	0.324023	Down
Os03g0856200	0.0467465	Down
Os03g0851200	0.0836434	Down
Os03g0849700	0.1419	Down
Os03g0849600	-0.0314574	Down
Os03g0848200	0.445066	Down
Os03g0844000	-1.29143	Down
Os03g0840275	0.0761498	Down
Os03g0840200	-0.00182034	Down
Os03g0833900	-0.439114	Down
Os03g0833200	0.44626	Down
Os03g0832200	-2.86422	Down
Os03g0828800	0.618901	Down
Os03g0827600	-0.448915	Down
Os03g0826000	-1.66131	Down
Os03g0816400	0.23049	Down
Os03g0816400	0.23049	Down
Os03g0812300	2.02118	Up
Os03g0804900	Inf	Up
Os03g0803900	0.383794	Down
Os03g0802700	0.121	Down
Os03g0802600	0.532537	Down
Os03g0800000	2.12673	Up
Os03g0799600	0.203637	Down
Os03g0795350	-0.932145	Down
Os03g0795350	-0.932145	Down
Os03g0795300	-4.72418	Down
Os03g0795300	-4.72418	Down
Os03g0790000	-0.862095	Down
Os03g0789900	0.690488	Unchanged
Os03g0789000	-4.16125	Down
Os03g0788700	-2.27173	Down
Os03g0788100	-6.57503	Down
Os03g0785800	-3.53931	Down
Os03g0775200	-2.73509	Down
Os03g0773700	-5.85041	Down
Os03g0772700	-2.73736	Down
Os03g0769100	-1.25957	Down
Os03g0767650	-1.63983	Down
Os03g0767650	-1.63983	Down
Os03g0767600	-4.72536	Down
Os03g0767600	-4.72536	Down
Os03g0766500	0.899371	Unchanged
Os03g0766500	0.899371	Unchanged
Os03g0765200	0.730207	Unchanged
Os03g0762400	-2.56327	Down
Os03g0757600	0.293713	Down
Os03g0756500	1.31851	Unchanged
Os03g0754900	0.392576	Down
Os03g0754900	0.392576	Down
Os03g0754200	0.348787	Down
Os03g0752200	0.110633	Down
Os03g0751600	-3.38286	Down
Os03g0751600	-3.38286	Down
Os03g0749900	0.0401871	Down
Os03g0749800	-0.245242	Down
Os03g0746500	0.676553	Unchanged
Os03g0746400	0.776079	Unchanged
Os03g0746400	0.776079	Unchanged
Os03g0746000	1.59023	Up
Os03g0746000	1.59023	Up
Os03g0744675	0.228997	Down
Os03g0743500	2.12356	Up
Os03g0741700	0.815359	Unchanged
Os03g0741525	Inf	Up
Os03g0741525	Inf	Up
Os03g0741500	Inf	Up
Os03g0741500	Inf	Up
Os03g0740700	0.34177	Down
Os03g0738900	-2.61504	Down
Os03g0737600	0.587283	Down
Os03g0736000	0.139113	Down
Os03g0733400	0.0995824	Down
Os03g0732100	-1.07537	Down
Os03g0728500	0.518725	Down
Os03g0728200	0.784376	Unchanged
Os03g0728200	0.784376	Unchanged
Os03g0725100	0.0685375	Down
Os03g0725100	0.0685375	Down
Os03g0722400	-0.384095	Down
Os03g0712400	-0.618999	Down
Os03g0710100	0.583952	Down
Os03g0707300	0.739074	Unchanged
Os03g0703900	0.807139	Unchanged
Os03g0703100	-1.89487	Down
Os03g0702600	2.55603	Up
Os03g0700400	0.83206	Unchanged
Os03g0696000	0.964695	Unchanged
Os03g0689544	-1.44706	Down
Os03g0689400	-0.334013	Down
Os03g0686900	-0.823095	Down
Os03g0681800	0.561107	Down
Os03g0679300	0.113703	Down
Os03g0674600	0.0704992	Down
Os03g0672300	-0.248684	Down
Os03g0667700	0.173723	Down
Os03g0666850	0.176114	Down
Os03g0663100	4.1948	Up
Os03g0663100	4.1948	Up
Os03g0661900	-0.377651	Down
Os03g0656850	0.360026	Down
Os03g0656800	-0.75206	Down
Os03g0655500	-3.53511	Down
Os03g0655000	Inf	Up
Os03g0655000	Inf	Up
Os03g0653100	Inf	Up
Os03g0653100	Inf	Up
Os03g0651201	1.78681	Up
Os03g0646350	-2.4136	Down
Os03g0646300	0.9912	Unchanged
Os03g0646200	-0.574964	Down
Os03g0646100	-5.00341	Down
Os03g0645100	-0.395226	Down
Os03g0642600	-0.535113	Down
Os03g0624600	-3.20054	Down
Os03g0622500	1.1302	Unchanged
Os03g0616400	-0.796843	Down
Os03g0615300	1.34445	Unchanged
Os03g0615300	1.34445	Unchanged
Os03g0611700	0.0890625	Down
Os03g0604500	Inf	Up
Os03g0604500	Inf	Up
Os03g0604500	Inf	Up
Os03g0603800	0.865917	Unchanged
Os03g0598200	0.118384	Down
Os03g0597200	0.199501	Down
Os03g0596600	-3.99487	Down
Os03g0596400	1.40173	Unchanged
Os03g0593200	0.0439219	Down
Os03g0593200	0.0439219	Down
Os03g0593200	0.0439219	Down
Os03g0593100	1.15822	Unchanged
Os03g0593100	1.15822	Unchanged
Os03g0593100	1.15822	Unchanged
Os03g0590700	0.965438	Unchanged
Os03g0587200	-8.29095	Down
Os03g0582100	0.161525	Down
Os03g0582100	0.161525	Down
Os03g0578900	Inf	Up
Os03g0570200	-0.309542	Down
Os03g0565600	0.413074	Down
Os03g0562400	-1.15365	Down
Os03g0562200	0.179919	Down
Os03g0559900	-1.50602	Down
Os03g0428000	0.318983	Down
Os03g0425600	Inf	Up
Os03g0425600	Inf	Up
Os03g0425600	Inf	Up
Os03g0422800	0.286541	Down
Os03g0418766	Inf	Up
Os03g0418600	-0.0578603	Down
Os03g0411500	-0.621534	Down
Os03g0399600	0.807282	Unchanged
Os03g0399600	0.807282	Unchanged
Os03g0395100	-0.143639	Down
Os03g0379300	-1.47024	Down
Os03g0376100	-0.260546	Down
Os03g0372950	-2.9616	Down
Os03g0371800	-8.03197	Down
Os03g0369800	-0.143706	Down
Os03g0363700	1.03143	Unchanged
Os03g0362500	-6.66919	Down
Os03g0359100	-0.815836	Down
Os03g0356596	1.04985	Unchanged
Os03g0354500	-1.8621	Down
Os03g0353300	Inf	Up
Os03g0349200	-0.388684	Down
Os03g0348800	0.294283	Down
Os03g0348800	0.294283	Down
Os03g0347900	-4.12893	Down
Os03g0347300	0.366617	Down
Os03g0345901	-2.17099	Down
Os03g0345700	-1.93438	Down
Os03g0342400	-1.30378	Down
Os03g0339300	-10.3527	Down
Os03g0338600	-0.00911665	Down
Os03g0337900	-0.20847	Down
Os03g0335500	-9.09292	Down
Os03g0335500	-9.09292	Down
Os03g0335100	Inf	Up
Os03g0334200	1.18741	Unchanged
Os03g0321800	-0.426814	Down
Os03g0321700	0.61862	Down
Os03g0310600	4.34477	Up
Os03g0309800	-0.447433	Down
Os03g0309200	-0.546005	Down
Os03g0307500	-0.243052	Down
Os03g0306400	-1.84725	Down
Os03g0302200	0.632599	Down
Os03g0301200	0.878536	Unchanged
Os03g0301200	0.878536	Unchanged
Os03g0293400	0.381515	Down
Os03g0293000	0.169719	Down
Os03g0289300	-1.28245	Down
Os03g0283800	0.23276	Down
Os03g0283800	0.23276	Down
Os03g0283500	0.585739	Down
Os03g0281900	-1.20806	Down
Os03g0277300	1.24182	Unchanged
Os03g0276850	1.10915	Unchanged
Os03g0276850	1.10915	Unchanged
Os03g0276800	1.87487	Up
Os03g0276800	1.87487	Up
Os03g0275800	2.07237	Up
Os03g0273200	-7.88582	Down
Os03g0271400	-0.00950576	Down
Os03g0271350	-0.535113	Down
Os03g0271300	0.899341	Unchanged
Os03g0271300	0.899341	Unchanged
Os03g0268750	0.787103	Unchanged
Os03g0268600	1.18448	Unchanged
Os03g0262300	0.100993	Down
Os03g0261900	0.820431	Unchanged
Os03g0261800	-0.810553	Down
Os03g0261800	-0.810553	Down
Os03g0260266	-4.57673	Down
Os03g0260100	0.616461	Down
Os03g0259900	0.261046	Down
Os03g0258500	-1.93247	Down
Os03g0258500	-1.93247	Down
Os03g0258000	4.45616	Up
Os03g0258000	4.45616	Up
Os03g0257900	0.494192	Down
Os03g0257900	0.494192	Down
Os03g0257000	-0.811936	Down
Os03g0253800	0.591561	Down
Os03g0250200	-6.55509	Down
Os03g0250200	-6.55509	Down
Os03g0244650	Inf	Up
Os03g0240600	2.8295	Up
Os03g0240600	2.8295	Up
Os03g0240400	1.05717	Unchanged
Os03g0239400	0.788736	Unchanged
Os03g0239300	-2.06141	Down
Os03g0239300	-2.06141	Down
Os03g0238750	Inf	Up
Os03g0238700	0.858135	Unchanged
Os03g0238300	0.615383	Down
Os03g0227900	-2.56397	Down
Os03g0227500	0.881745	Unchanged
Os03g0223301	Inf	Up
Os03g0220300	-0.110872	Down
Os03g0220300	-0.110872	Down
Os03g0218100	0.552942	Down
Os03g0218100	0.552942	Down
Os03g0218100	0.552942	Down
Os03g0214100	-4.17266	Down
Os03g0210600	0.207977	Down
Os03g0207900	-0.0782991	Down
Os03g0204100	-2.17162	Down
Os03g0204100	-2.17162	Down
Os03g0198900	-0.150071	Down
Os03g0197850	-0.357223	Down
Os03g0197850	-0.357223	Down
Os03g0197825	Inf	Up
Os03g0197800	0.955309	Unchanged
Os03g0197800	0.955309	Unchanged
Os03g0197800	0.955309	Unchanged
Os03g0173700	0.400097	Down
Os03g0170000	Inf	Up
Os03g0168550	-0.834829	Down
Os03g0168550	-0.834829	Down
Os03g0167500	-0.222931	Down
Os03g0166200	3.54193	Up
Os03g0161100	-1.61217	Down
Os03g0160600	-0.0883805	Down
Os03g0160600	-0.0883805	Down
Os03g0160600	-0.0883805	Down
Os03g0158700	0.532465	Down
Os03g0158700	0.532465	Down
Os03g0148400	-0.816985	Down
Os03g0145050	Inf	Up
Os03g0143600	0.262788	Down
Os03g0141700	-1.72612	Down
Os03g0139600	Inf	Up
Os03g0138600	4.87783	Up
Os03g0136400	3.80934	Up
Os03g0133400	-0.798362	Down
Os03g0132800	-0.152484	Down
Os03g0125800	-0.277338	Down
Os03g0125400	-0.0395586	Down
Os03g0125100	1.56007	Up
Os03g0124100	2.31064	Up
Os03g0120300	-0.335885	Down
Os03g0116850	0.464887	Down
Os03g0116800	0.17014	Down
Os03g0110300	0.352481	Down
Os03g0106300	-2.76899	Down
Os03g0105800	-3.37152	Down
Os03g0105800	-3.37152	Down
Os03g0103400	1.39313	Unchanged
Os03g0100850	2.82268	Up
Os03g0100850	2.82268	Up
Os03g0100800	0.47494	Down
Os03g0100800	0.47494	Down
Os02g0833300	0.565405	Down
Os02g0831300	0.154362	Down
Os02g0829400	0.367507	Down
Os02g0828900	-2.56698	Down
Os02g0828100	0.275867	Down
Os02g0827200	0.0890213	Down
Os02g0826566	Inf	Up
Os02g0825033	0.294066	Down
Os02g0825033	0.294066	Down
Os02g0824900	0.569988	Down
Os02g0824900	0.569988	Down
Os02g0824800	-0.535113	Down
Os02g0824000	-0.0783863	Down
Os02g0823800	0.289513	Down
Os02g0821800	0.0615572	Down
Os02g0821800	0.0615572	Down
Os02g0816800	-0.0401012	Down
Os02g0808100	-4.66178	Down
Os02g0807900	-1.97692	Down
Os02g0803250	0.0846978	Down
Os02g0803225	Inf	Up
Os02g0803200	0.470799	Down
Os02g0797300	-0.490414	Down
Os02g0796400	0.274272	Down
Os02g0796400	0.274272	Down
Os02g0795666	Inf	Up
Os02g0795200	Inf	Up
Os02g0795000	-0.271614	Down
Os02g0789150	Inf	Up
Os02g0789100	0.0806143	Down
Os02g0788600	1.08077	Unchanged
Os02g0787300	1.64921	Up
Os02g0781700	0.14169	Down
Os02g0779200	-0.0325016	Down
Os02g0779200	-0.0325016	Down
Os02g0779200	-0.0325016	Down
Os02g0774700	-0.220002	Down
Os02g0774700	-0.220002	Down
Os02g0773732	0.386958	Down
Os02g0773732	0.386958	Down
Os02g0773732	0.386958	Down
Os02g0773700	Inf	Up
Os02g0773700	Inf	Up
Os02g0773700	Inf	Up
Os02g0773700	Inf	Up
Os02g0770000	0.291423	Down
Os02g0755400	0.594199	Down
Os02g0755400	0.594199	Down
Os02g0749800	0.298884	Down
Os02g0749000	0.241711	Down
Os02g0749000	0.241711	Down
Os02g0748100	0.442163	Down
Os02g0745400	1.31458	Unchanged
Os02g0743700	-0.49536	Down
Os02g0740300	0.247012	Down
Os02g0735700	0.412174	Down
Os02g0731400	-3.29383	Down
Os02g0729300	0.855382	Unchanged
Os02g0728100	0.865074	Unchanged
Os02g0728001	Inf	Up
Os02g0717800	-0.65031	Down
Os02g0716500	-2.29748	Down
Os02g0716500	-2.29748	Down
Os02g0715200	-0.662725	Down
Os02g0715200	-0.662725	Down
Os02g0708000	0.0584526	Down
Os02g0708000	0.0584526	Down
Os02g0707900	-0.609511	Down
Os02g0707900	-0.609511	Down
Os02g0706900	-1.15418	Down
Os02g0703700	Inf	Up
Os02g0703700	Inf	Up
Os02g0703600	0.428265	Down
Os02g0703600	0.428265	Down
Os02g0703300	1.61764	Up
Os02g0702600	-5.24796	Down
Os02g0701300	-0.0607146	Down
Os02g0700901	0.811628	Unchanged
Os02g0700700	-0.283558	Down
Os02g0700500	-0.425297	Down
Os02g0699836	1.07307	Unchanged
Os02g0699824	Inf	Up
Os02g0694700	-0.0655096	Down
Os02g0694600	1.95551	Up
Os02g0694100	1.45626	Unchanged
Os02g0693700	-5.56691	Down
Os02g0693700	-5.56691	Down
Os02g0693450	1.5169	Up
Os02g0693450	1.5169	Up
Os02g0693400	1.3064	Unchanged
Os02g0693400	1.3064	Unchanged
Os02g0686600	0.416603	Down
Os02g0686500	-0.126912	Down
Os02g0686300	-0.270946	Down
[truncated: 658 more rows]
