# Supplementary material for: The dynamics of N6-methyladenine RNA modification in interactions between rice and plant viruses
Source: Genome Biol. 2021 Jun 24;22:189. doi: 10.1186/s13059-021-02410-2 (PMC8229379; doi:10.1186/s13059-021-02410-2)
Supplement: Supplementary file 2 — Additional file 2: Table S1. Primers used for RSV and RBSDV detections in this study. Table S2. Sequenced and rice genome mapped reads in m6A-IP-seq, input RNA-seq rice samples. Table S3. Nucleotide localization and enrichment of the top 10 m6A peaks identified in Mock-, RSV-, and RBSDV-infected rice transcripts by m6A-IP-Seq. Table S4. The category of the differential m6A peaks upon two viruses' infection in rice. Table S5. Nucleotide localization and enrichment of the m6A peaks identified in RSV and RBSDV genomics by m6A-IP-Seq. Table S6. Gene ID and their fpkm analyses. Table S7. Different peaks statistic. Table S8. The m6A peaks appeared in different treatments. Table S9. The most abundant consensus motif in Mock, RSV-, and RBSDV-infected rice plant using suite of DREME and MEME. Table S10. Analyses of the m6A peaks that containing most four common consensus appeared in other species. Table S11. Detail information of ListHits Gene and m6A methylated genes under rice viruses’ infection derived from Additional file 2: Table S16. Table S12. Integrated analyses of the m6A methylation related genes with m6A modifications and expression profiles. Table S13. Integrated analyses of the anti-viral RNA silencing pathway related genes with m6A modification and expression profile. Table S14. Integrated analyses of the plant hormone metabolic genes with m6A modifications and expression profiles. Table S15. Integrated analyses of the relationship betwwen relative expression and m6A positions. Table S16. Summary of the m6A RNA methylation level in enriched top 5 KEGG pathways related genes from RNA-seq under rice viruses’ infection. Table S17. Detail information of the common m6A methylated genes appeared in enriched top 5 KEGG pathways under rice viruses' infection. Table S18. Primers used for qRT-PCR validation of the methylation of OsAGO18 and OsSLRL1 genes. Table S19. Primers used in qRT-PCR qualification of the candidate genes. [file 13059_2021_2410_MOESM2_ESM.zip › Table S6.xlsx]

## Sheet: Mock_fpkm
GeneID	FPKM	Group
gene-3'rps12	0.773664	m6A
gene-atpA	55.2293	m6A
gene-atpI	228.802	m6A
gene-ccmC	30.0694	m6A
gene-ccmFc	61.8125	m6A
gene-ccmFn	64.3096	m6A
gene-mat-r	4.73235	m6A
gene-nad3	0.484269	m6A
gene-ndhA	333.632	m6A
gene-ndhB-2	0.080383	m6A
gene-ndhD	8.62955	m6A
gene-ndhF	40.2106	m6A
gene-orf152a	0.0795809	m6A
gene-orf162	0	m6A
gene-orf165	0.380694	m6A
gene-orf181	0.092604	m6A
gene-orf194	0	m6A
gene-orf224	7.1044	m6A
gene-orf258	0.040445	m6A
gene-orf490	0.0155473	m6A
gene-orfX	17.553	m6A
gene-petA	5.13044	m6A
gene-psaA	3.2393	m6A
gene-psaB	3.57926	m6A
gene-psbB	319.953	m6A
gene-psbD	0.407922	m6A
gene-rpl2-2	45.17	m6A
gene-rpl5	1.61765	m6A
gene-rpoB	4.65745	m6A
gene-rpoC1	0	m6A
gene-rpoC2	3.22595	m6A
gene-rps11	0	m6A
gene-rps15-2	31.7586	m6A
gene-rps18	0.22956	m6A
gene-rps3	48.3083	m6A
gene-rps4	35.2236	m6A
gene-rps7	0.053694	m6A
gene-rps7-2	0.19273	m6A
gene-rps7-3	60.8556	m6A
gene-rps8	0.359642	m6A
Os01g0100100	5.14286	m6A
Os01g0100200	0.139702	m6A
Os01g0100466	0.0202709	m6A
Os01g0100500	4.96063	m6A
Os01g0100600	3.09354	m6A
Os01g0100800	2.22777	m6A
Os01g0100900	11.5339	m6A
Os01g0101200	8.41501	m6A
Os01g0101600	7.29059	m6A
Os01g0101800	0.204257	m6A
Os01g0102500	2.2609	m6A
Os01g0102600	12.8262	m6A
Os01g0102700	13.7365	m6A
Os01g0102800	2.48506	m6A
Os01g0103075	0.291307	m6A
Os01g0103400	4.17258	m6A
Os01g0103600	1.16779	m6A
Os01g0103700	0.333977	m6A
Os01g0103900	0.037705	m6A
Os01g0104100	12.9901	m6A
Os01g0104400	49.4518	m6A
Os01g0104600	5.5641	m6A
Os01g0104800	3.2941	m6A
Os01g0105800	2.09208	m6A
Os01g0106200	12.8777	m6A
Os01g0106800	28.0632	m6A
Os01g0106900	46.6581	m6A
Os01g0108000	2.64187	m6A
Os01g0108800	0.529736	m6A
Os01g0109201	0.0208322	m6A
Os01g0109432	0.0289778	m6A
Os01g0109500	0.208551	m6A
Os01g0109700	16.1685	m6A
Os01g0110050	0.192688	m6A
Os01g0110200	15.9086	m6A
Os01g0110500	1.05154	m6A
Os01g0110700	0.18969	m6A
Os01g0110800	1.25004	m6A
Os01g0111200	7.84477	m6A
Os01g0111400	1.75273	m6A
Os01g0112300	1.72299	m6A
Os01g0112400	0.0140127	m6A
Os01g0112800	0	m6A
Os01g0113000	0	m6A
Os01g0113400	0.774873	m6A
Os01g0113600	0.186524	m6A
Os01g0113700	1.01441	m6A
Os01g0113800	0.0814818	m6A
Os01g0113900	1.8717	m6A
Os01g0114200	0.625095	m6A
Os01g0114400	0	m6A
Os01g0114402	0	m6A
Os01g0114600	0.00914285	m6A
Os01g0114700	0.0140316	m6A
Os01g0114800	0.0165342	m6A
Os01g0115100	0.576057	m6A
Os01g0115200	0.44775	m6A
Os01g0115500	0.145351	m6A
Os01g0115700	1.15376	m6A
Os01g0115800	1.4216	m6A
Os01g0115900	1.57393	m6A
Os01g0116000	0.0051831	m6A
Os01g0116200	0.0286237	m6A
Os01g0116250	0	m6A
Os01g0116300	0	m6A
Os01g0116600	3.69742	m6A
Os01g0116800	0.108573	m6A
Os01g0117500	0.334939	m6A
Os01g0117700	0.0678253	m6A
Os01g0118000	12.2569	m6A
Os01g0118100	4.25593	m6A
Os01g0118300	0.0782627	m6A
Os01g0118600	0.695134	m6A
Os01g0118700	3.19758	m6A
Os01g0119000	0.579816	m6A
Os01g0119100	6.76051	m6A
Os01g0119500	4.51786	m6A
Os01g0120300	6.29009	m6A
Os01g0120600	0.796433	m6A
Os01g0120800	14.4211	m6A
Os01g0121100	10.771	m6A
Os01g0121300	4.80831	m6A
Os01g0121700	12.861	m6A
Os01g0121800	3.64508	m6A
Os01g0121900	0	m6A
Os01g0122000	1.01983	m6A
Os01g0122701	0	m6A
Os01g0123500	0	m6A
Os01g0123700	0.113898	m6A
Os01g0124600	0	m6A
Os01g0125550	0.423401	m6A
Os01g0125700	1.53849	m6A
Os01g0125800	5.76976	m6A
Os01g0125900	7.0604	m6A
Os01g0126100	0.0385273	m6A
Os01g0126200	11.1097	m6A
Os01g0126600	0.837842	m6A
Os01g0126900	0.175634	m6A
Os01g0127000	0.00925666	m6A
Os01g0127300	6.37737	m6A
Os01g0127500	0	m6A
Os01g0127700	0.787862	m6A
Os01g0127900	0.238177	m6A
Os01g0128000	0.0797609	m6A
Os01g0128100	0.112381	m6A
Os01g0128200	7.21763	m6A
Os01g0128400	12.1164	m6A
Os01g0128700	0.322493	m6A
Os01g0128800	17.799	m6A
Os01g0129200	0	m6A
Os01g0129500	0.810613	m6A
Os01g0129600	0.0150101	m6A
Os01g0130400	3.18334	m6A
Os01g0131250	0	m6A
Os01g0131800	3.74513	m6A
Os01g0132050	0.0171599	m6A
Os01g0132400	0	m6A
Os01g0132766	0.781804	m6A
Os01g0133100	0.490588	m6A
Os01g0133200	0.171205	m6A
Os01g0133600	0.108798	m6A
Os01g0133866	0.0894415	m6A
Os01g0134200	0.123536	m6A
Os01g0134800	0.0496096	m6A
Os01g0135000	0	m6A
Os01g0135700	4.88627	m6A
Os01g0136000	0.21882	m6A
Os01g0136100	0.34687	m6A
Os01g0136400	5.36543	m6A
Os01g0136700	0.0226583	m6A
Os01g0136900	0.200929	m6A
Os01g0137125	0.0285654	m6A
Os01g0137300	1.03151	m6A
Os01g0137500	0.0772209	m6A
Os01g0137700	0.116055	m6A
Os01g0137950	0.146591	m6A
Os01g0138100	0.120395	m6A
Os01g0138400	0.333121	m6A
Os01g0138600	0.21267	m6A
Os01g0138900	45.2546	m6A
Os01g0139200	10.9627	m6A
Os01g0139600	0.007011	m6A
Os01g0140100	3.25312	m6A
Os01g0140400	0.301752	m6A
Os01g0140700	0.0948358	m6A
Os01g0141100	17.9415	m6A
Os01g0141300	0	m6A
Os01g0141900	2.05696	m6A
Os01g0143800	9.77998	m6A
Os01g0144000	6.13903	m6A
Os01g0144300	0	m6A
Os01g0144340	2.14136	m6A
Os01g0144380	0	m6A
Os01g0144500	0	m6A
Os01g0144600	1.50728	m6A
Os01g0144900	0.280708	m6A
Os01g0145200	0.0559839	m6A
Os01g0147200	4.09752	m6A
Os01g0147250	0	m6A
Os01g0147800	0.601073	m6A
Os01g0147850	0.191497	m6A
Os01g0147900	153.811	m6A
Os01g0148050	16.1038	m6A
Os01g0148100	2.6311	m6A
Os01g0148400	1.90036	m6A
Os01g0148500	0.787567	m6A
Os01g0148700	7.79255	m6A
Os01g0149200	0.242266	m6A
Os01g0149350	0.0261792	m6A
Os01g0149500	0.0913164	m6A
Os01g0149700	0.0658063	m6A
Os01g0150200	6.15747	m6A
Os01g0151200	33.6534	m6A
Os01g0151600	4.33397	m6A
Os01g0151900	0.326203	m6A
Os01g0152500	0	m6A
Os01g0152950	3.04523	m6A
Os01g0153000	0	m6A
Os01g0153150	0	m6A
Os01g0153250	0.222577	m6A
Os01g0153300	24.0885	m6A
Os01g0153800	0.0137458	m6A
Os01g0154200	0.0192126	m6A
Os01g0154950	0	m6A
Os01g0155200	0.0435401	m6A
Os01g0155400	3.41037	m6A
Os01g0155600	12.2008	m6A
Os01g0156000	0	m6A
Os01g0156300	0.311609	m6A
Os01g0157500	0	m6A
Os01g0157800	0.956889	m6A
Os01g0157900	9.78599	m6A
Os01g0158000	3.70029	m6A
Os01g0158800	0	m6A
Os01g0158900	4.29641	m6A
Os01g0159400	4.58148	m6A
Os01g0159600	0	m6A
Os01g0162200	0.017055	m6A
Os01g0162400	0	m6A
Os01g0162500	0.279983	m6A
Os01g0162900	0.0094454	m6A
Os01g0164400	2.03026	m6A
Os01g0164700	2.50744	m6A
Os01g0164900	0.0812385	m6A
Os01g0165000	1.53483	m6A
Os01g0165200	0.172044	m6A
Os01g0165800	1.61086	m6A
Os01g0166200	0.0147409	m6A
Os01g0166400	0.188738	m6A
Os01g0166700	14.1867	m6A
Os01g0166800	0.553195	m6A
Os01g0167600	0.151519	m6A
Os01g0167700	0.353981	m6A
Os01g0167750	0.468444	m6A
Os01g0167800	0.657586	m6A
Os01g0167900	1.2992	m6A
Os01g0168800	5.18055	m6A
Os01g0169400	0.0181263	m6A
Os01g0169500	6.87338	m6A
Os01g0169800	1.26104	m6A
Os01g0169900	4.09231	m6A
Os01g0170900	0.379945	m6A
Os01g0171000	6.61605	m6A
Os01g0171100	0.0191491	m6A
Os01g0171200	0	m6A
Os01g0172000	3.66585	m6A
Os01g0172100	4.79464	m6A
Os01g0172200	2.33127	m6A
Os01g0172300	4.4914	m6A
Os01g0172400	41.6193	m6A
Os01g0172600	2.04873	m6A
Os01g0172800	21.7569	m6A
Os01g0172900	0	m6A
Os01g0173900	6.3025	m6A
Os01g0174000	0.355238	m6A
Os01g0174200	1.10219	m6A
Os01g0174500	0.915955	m6A
Os01g0175000	16.882	m6A
Os01g0177200	6.56893	m6A
Os01g0177900	2.79495	m6A
Os01g0178500	7.85188	m6A
Os01g0179000	0.702726	m6A
Os01g0179400	3.21063	m6A
Os01g0180000	0.979485	m6A
Os01g0180050	0	m6A
Os01g0180850	0.0162988	m6A
Os01g0180900	0	m6A
Os01g0181300	0.498225	m6A
Os01g0182100	0.897431	m6A
Os01g0182200	12.0777	m6A
Os01g0182600	67.7575	m6A
Os01g0182700	0.344769	m6A
Os01g0182900	5.93778	m6A
Os01g0183100	2.75718	m6A
Os01g0183400	0.0315808	m6A
Os01g0184200	1.90617	m6A
Os01g0184500	6.37016	m6A
Os01g0184700	0.379553	m6A
Os01g0184900	22.0799	m6A
Os01g0185100	0	m6A
Os01g0185400	3.26566	m6A
Os01g0185900	0.101639	m6A
Os01g0186200	7.24417	m6A
Os01g0186400	0	m6A
Os01g0186600	0.150474	m6A
Os01g0186700	4.66167	m6A
Os01g0187000	0.232598	m6A
Os01g0187400	6.36292	m6A
Os01g0187500	4.42428	m6A
Os01g0188100	5.36329	m6A
Os01g0188200	1.84608	m6A
Os01g0188900	2.02075	m6A
Os01g0189100	0.179487	m6A
Os01g0189700	0.815468	m6A
Os01g0189800	3.59779	m6A
Os01g0190000	25.0947	m6A
Os01g0190300	2.56483	m6A
Os01g0190400	0.0773579	m6A
Os01g0190500	0.0441396	m6A
Os01g0191300	1.84335	m6A
Os01g0191400	0	m6A
Os01g0191500	14.2802	m6A
Os01g0191800	0.310768	m6A
Os01g0192401	0.0245437	m6A
Os01g0192550	30.0908	m6A
Os01g0192600	1.45343	m6A
Os01g0192900	0.0656345	m6A
Os01g0193600	1.89488	m6A
Os01g0193900	1.53926	m6A
Os01g0194600	4.81165	m6A
Os01g0195000	2.4659	m6A
Os01g0195200	1.55868	m6A
Os01g0195400	17.6334	m6A
Os01g0195500	16.8053	m6A
Os01g0196500	1.21909	m6A
Os01g0196600	1.87668	m6A
Os01g0196800	0.46045	m6A
Os01g0197200	5.6505	m6A
Os01g0197350	4.13699	m6A
Os01g0197400	5.23632	m6A
Os01g0197700	0.137245	m6A
Os01g0198200	13.8096	m6A
Os01g0198500	0.601704	m6A
Os01g0198702	0.184234	m6A
Os01g0199400	3.37012	m6A
Os01g0199900	2.77135	m6A
Os01g0200000	5.45291	m6A
Os01g0200300	1.13077	m6A
Os01g0200400	2.84182	m6A
Os01g0200500	2.58855	m6A
Os01g0201100	0.728652	m6A
Os01g0201250	0.477178	m6A
Os01g0201400	0	m6A
Os01g0201600	3.0972	m6A
Os01g0201800	0.00355417	m6A
Os01g0201850	0.00117427	m6A
Os01g0202500	5.01405	m6A
Os01g0202601	0	m6A
Os01g0202700	0	m6A
Os01g0202800	0.115927	m6A
Os01g0203300	0.896006	m6A
Os01g0203400	1.67057	m6A
Os01g0204000	0.978823	m6A
Os01g0205100	2.66246	m6A
Os01g0205200	1.85066	m6A
Os01g0205700	7.79926	m6A
Os01g0205900	2.80059	m6A
Os01g0206200	1.00141	m6A
Os01g0206600	5.91102	m6A
Os01g0206800	0.154082	m6A
Os01g0207001	0.0609054	m6A
Os01g0207200	1.49719	m6A
Os01g0207400	11.3549	m6A
Os01g0207500	0.0711155	m6A
Os01g0207600	0.391566	m6A
Os01g0207700	0	m6A
Os01g0208700	28.6208	m6A
Os01g0209000	6.53564	m6A
Os01g0209200	2.26233	m6A
Os01g0209400	7.01694	m6A
Os01g0209500	0.0109492	m6A
Os01g0210700	0.779567	m6A
Os01g0210800	1.00087	m6A
Os01g0211200	0.00828215	m6A
Os01g0211600	1.88082	m6A
Os01g0212100	3.84837	m6A
Os01g0212700	0.552771	m6A
Os01g0213100	0	m6A
Os01g0213300	0	m6A
Os01g0213350	0	m6A
Os01g0213800	1.06242	m6A
Os01g0214300	4.07456	m6A
Os01g0214400	7.23996	m6A
Os01g0214800	7.25506	m6A
Os01g0215500	2.20315	m6A
Os01g0215700	2.73096	m6A
Os01g0215750	0	m6A
Os01g0216000	0.283405	m6A
Os01g0216900	0	m6A
Os01g0217100	0.133564	m6A
Os01g0217400	0	m6A
Os01g0217500	0.504264	m6A
Os01g0218032	14.8725	m6A
Os01g0218100	2.06898	m6A
Os01g0218200	0.439159	m6A
Os01g0218350	0	m6A
Os01g0218500	0.0317173	m6A
Os01g0218700	18.6473	m6A
Os01g0218800	3.47396	m6A
Os01g0218900	4.74343	m6A
Os01g0219000	1.14208	m6A
Os01g0219200	0.118239	m6A
Os01g0219500	0	m6A
Os01g0219600	0	m6A
Os01g0220150	0	m6A
Os01g0220300	4.79431	m6A
Os01g0220500	0	m6A
Os01g0220900	0	m6A
Os01g0221100	0.97651	m6A
Os01g0221300	1.52299	m6A
Os01g0221900	1.15377	m6A
Os01g0222300	0.0606249	m6A
Os01g0222500	1.67493	m6A
Os01g0222700	1.49842	m6A
Os01g0223200	10.8946	m6A
Os01g0223300	0	m6A
Os01g0223600	5.14508	m6A
Os01g0223700	2.4234	m6A
Os01g0223800	0.156062	m6A
Os01g0223900	0.289183	m6A
Os01g0224000	0.170776	m6A
Os01g0224100	0.327767	m6A
Os01g0224166	0.84587	m6A
Os01g0224400	0.679729	m6A
Os01g0224700	0.394794	m6A
Os01g0225200	2.2079	m6A
Os01g0225300	1.63253	m6A
Os01g0225550	0.069022	m6A
Os01g0226300	9.79519	m6A
Os01g0226400	0.277722	m6A
Os01g0226450	0	m6A
Os01g0226500	1.12593	m6A
Os01g0226600	0.883046	m6A
Os01g0227100	17.3418	m6A
Os01g0227300	19.1227	m6A
Os01g0227500	9.49342	m6A
Os01g0228450	0.0761709	m6A
Os01g0228500	0.304688	m6A
Os01g0228600	11.9465	m6A
Os01g0228901	0.010629	m6A
Os01g0229200	13.6264	m6A
Os01g0229300	0.545504	m6A
Os01g0229900	1.11315	m6A
Os01g0230700	0.00244981	m6A
Os01g0230800	0.140388	m6A
Os01g0231000	28.833	m6A
Os01g0231500	5.1478	m6A
Os01g0231900	4.40306	m6A
Os01g0232100	1.04178	m6A
Os01g0232200	0.298138	m6A
Os01g0232300	3.04506	m6A
Os01g0232400	14.3218	m6A
Os01g0232500	6.4166	m6A
Os01g0232550	0	m6A
Os01g0232700	7.64608	m6A
Os01g0232800	15.0709	m6A
Os01g0233400	0.0099617	m6A
Os01g0233500	0.292995	m6A
Os01g0233800	0.0262661	m6A
Os01g0233900	0.696763	m6A
Os01g0234200	0	m6A
Os01g0234800	1.68598	m6A
Os01g0234850	0	m6A
Os01g0235100	28.5494	m6A
Os01g0235200	1.26805	m6A
Os01g0235350	1.33074	m6A
Os01g0235400	3.47297	m6A
Os01g0236300	1.79581	m6A
Os01g0236400	0.286829	m6A
Os01g0237400	0	m6A
Os01g0238200	14.7519	m6A
Os01g0238500	216.033	m6A
Os01g0238600	13.4298	m6A
Os01g0238700	0.025837	m6A
Os01g0238800	2.02364	m6A
Os01g0238900	7.06917	m6A
Os01g0239000	34.0033	m6A
Os01g0239100	2.4306	m6A
Os01g0239200	140.428	m6A
Os01g0239300	0.196436	m6A
Os01g0240600	0.0131927	m6A
Os01g0240700	0	m6A
Os01g0240725	0	m6A
Os01g0241000	2.51078	m6A
Os01g0241100	1.29381	m6A
Os01g0242200	0.0244096	m6A
Os01g0242300	2.33204	m6A
Os01g0242900	1.18663	m6A
Os01g0243000	0.722939	m6A
Os01g0243100	1.76941	m6A
Os01g0243200	1.6651	m6A
Os01g0243800	0.067804	m6A
Os01g0244000	0	m6A
Os01g0244150	0.0128836	m6A
Os01g0245532	0.00934105	m6A
Os01g0245700	0	m6A
Os01g0245901	0	m6A
Os01g0246100	7.61768	m6A
Os01g0247700	0.00459136	m6A
Os01g0248350	0	m6A
Os01g0248400	6.22016	m6A
Os01g0248701	0.95056	m6A
Os01g0248850	0	m6A
Os01g0248900	0	m6A
Os01g0249050	0	m6A
Os01g0249200	88.4489	m6A
Os01g0249300	8.564	m6A
Os01g0249900	0.123392	m6A
Os01g0250900	10.0416	m6A
Os01g0251200	4.93923	m6A
Os01g0252100	20.8874	m6A
Os01g0252200	1.1987	m6A
Os01g0252600	4.99967	m6A
Os01g0253000	0.00750595	m6A
Os01g0253050	0	m6A
Os01g0253100	7.21178	m6A
Os01g0253300	38.3885	m6A
Os01g0254100	14.2861	m6A
Os01g0254200	16.0425	m6A
Os01g0254300	0.284961	m6A
Os01g0254400	0	m6A
Os01g0254800	0.582568	m6A
Os01g0255100	0.0245538	m6A
Os01g0256800	0.5213	m6A
Os01g0256900	8.05828	m6A
Os01g0257300	0.079641	m6A
Os01g0257400	1.50704	m6A
Os01g0257900	0.160471	m6A
Os01g0258100	0.189402	m6A
Os01g0259400	0.206338	m6A
Os01g0259600	14.8033	m6A
Os01g0259900	0.266075	m6A
Os01g0260000	0.254614	m6A
Os01g0260100	0.409185	m6A
Os01g0260500	0.614601	m6A
Os01g0260700	12.7151	m6A
Os01g0260950	0	m6A
Os01g0261000	0	m6A
Os01g0261100	14.4692	m6A
Os01g0261200	10.1975	m6A
Os01g0261500	1.65585	m6A
Os01g0262401	0.061706	m6A
Os01g0262600	2.61694	m6A
Os01g0262700	2.53484	m6A
Os01g0263000	0.053372	m6A
Os01g0263400	0.306625	m6A
Os01g0263500	2.95331	m6A
Os01g0263600	2.08758	m6A
Os01g0264100	0.0136262	m6A
Os01g0264500	9.5813	m6A
Os01g0264600	0	m6A
Os01g0264700	5.09647	m6A
Os01g0265400	0.862384	m6A
Os01g0265700	1.78847	m6A
Os01g0266000	3.23714	m6A
Os01g0266100	3.96131	m6A
Os01g0266200	5.38767	m6A
Os01g0266600	13.0777	m6A
Os01g0267100	3.49396	m6A
Os01g0267200	14.7752	m6A
Os01g0267300	0	m6A
Os01g0267400	1.20969	m6A
Os01g0267600	0.943776	m6A
Os01g0267800	0.208026	m6A
Os01g0267900	16.231	m6A
Os01g0268000	0	m6A
Os01g0268300	5.7024	m6A
Os01g0268600	0.407504	m6A
Os01g0268800	6.87102	m6A
Os01g0269000	5.12282	m6A
Os01g0269100	2.91871	m6A
Os01g0269500	0.684095	m6A
Os01g0269550	0.14884	m6A
Os01g0269800	0.151677	m6A
Os01g0269900	2.32601	m6A
Os01g0269950	0	m6A
Os01g0270100	22.4012	m6A
Os01g0271000	3.15803	m6A
Os01g0271200	1.02348	m6A
Os01g0271500	7.42952	m6A
Os01g0271700	1.89074	m6A
Os01g0272800	10.7931	m6A
Os01g0272850	0.0640762	m6A
Os01g0273150	0.376193	m6A
Os01g0273300	3.06643	m6A
Os01g0273500	2.63115	m6A
Os01g0274500	0	m6A
Os01g0274601	0.00207859	m6A
Os01g0274800	0.0841082	m6A
Os01g0274901	0.00277879	m6A
Os01g0275500	0.0129324	m6A
Os01g0275600	12.6162	m6A
Os01g0276100	12.2639	m6A
Os01g0276500	4.3924	m6A
Os01g0276600	4.95988	m6A
Os01g0276700	4.70596	m6A
Os01g0276800	9.23487	m6A
Os01g0277500	0.961682	m6A
Os01g0277600	4.67215	m6A
Os01g0277700	5.38705	m6A
Os01g0278000	0.519625	m6A
Os01g0278050	0	m6A
Os01g0278100	0	m6A
Os01g0278200	1.7699	m6A
Os01g0278600	1.11592	m6A
Os01g0278900	41.4577	m6A
Os01g0278950	1.39438	m6A
Os01g0279000	0.109135	m6A
Os01g0279400	5.78054	m6A
Os01g0279700	61.718	m6A
Os01g0279900	2.25469	m6A
Os01g0280000	7.28108	m6A
Os01g0280500	0.054024	m6A
Os01g0281000	26.47	m6A
Os01g0281200	0.0548324	m6A
Os01g0281250	0	m6A
Os01g0281400	15.8497	m6A
Os01g0282251	0.0267646	m6A
Os01g0283000	0.619451	m6A
Os01g0283100	15.7555	m6A
Os01g0283300	7.05051	m6A
Os01g0283400	0.144269	m6A
Os01g0283500	4.28071	m6A
Os01g0283700	0.616864	m6A
Os01g0284300	0.0122407	m6A
Os01g0284700	5.56771	m6A
Os01g0284900	1.24913	m6A
Os01g0285200	0.00322431	m6A
Os01g0286000	2.5374	m6A
Os01g0286200	0.136389	m6A
Os01g0286500	0.0219943	m6A
Os01g0286900	0.931796	m6A
Os01g0287600	2.04161	m6A
Os01g0287700	0.608429	m6A
Os01g0288700	0.0242725	m6A
Os01g0288800	0	m6A
Os01g0289100	0	m6A
Os01g0289600	5.86364	m6A
Os01g0289900	0.512474	m6A
Os01g0290000	59.491	m6A
Os01g0290100	11.9513	m6A
Os01g0292900	7.82143	m6A
Os01g0293000	0.787384	m6A
Os01g0293100	0	m6A
Os01g0293200	0.925399	m6A
Os01g0293501	0	m6A
Os01g0294500	0	m6A
Os01g0294700	48.9798	m6A
Os01g0295600	0.0076329	m6A
Os01g0295700	5.50569	m6A
Os01g0296100	14.8281	m6A
Os01g0296166	0.00842935	m6A
Os01g0296450	0.0220032	m6A
Os01g0296900	0	m6A
Os01g0297200	0.172071	m6A
Os01g0297700	0.0156668	m6A
Os01g0298500	0	m6A
Os01g0299200	0.272104	m6A
Os01g0299801	0	m6A
Os01g0300200	17.749	m6A
Os01g0300600	7.72876	m6A
Os01g0300900	1.04979	m6A
Os01g0301000	1.75146	m6A
Os01g0301300	0.586889	m6A
Os01g0301500	0.0216901	m6A
Os01g0301700	0.3399	m6A
Os01g0302100	1.00624	m6A
Os01g0302250	0.779874	m6A
Os01g0302500	0	m6A
Os01g0302900	0.2824	m6A
Os01g0303200	3.71185	m6A
Os01g0304000	29.3348	m6A
Os01g0306200	0.0361285	m6A
Os01g0306800	8.42207	m6A
Os01g0307500	0.411852	m6A
Os01g0307624	0.0511689	m6A
Os01g0309900	4.68213	m6A
Os01g0310100	2.43365	m6A
Os01g0310500	2.81471	m6A
Os01g0310800	3.13939	m6A
Os01g0311100	2.01826	m6A
Os01g0312500	7.5953	m6A
Os01g0313050	0	m6A
Os01g0314000	0.133999	m6A
Os01g0314300	9.5788	m6A
Os01g0314600	0	m6A
Os01g0315600	0.325557	m6A
Os01g0315700	2.39796	m6A
Os01g0315800	13.3318	m6A
Os01g0316001	0.002429	m6A
Os01g0316100	0.0484961	m6A
Os01g0316500	7.69152	m6A
Os01g0316600	16.3447	m6A
Os01g0316900	8.84239	m6A
Os01g0318202	0.0491796	m6A
Os01g0319000	1.80645	m6A
Os01g0319400	0	m6A
Os01g0320400	0	m6A
Os01g0321500	0	m6A
Os01g0321700	3.93323	m6A
Os01g0322800	4.11054	m6A
Os01g0323000	5.00764	m6A
Os01g0323100	0.499225	m6A
Os01g0323300	9.12819	m6A
Os01g0323500	0.154565	m6A
Os01g0323600	255.623	m6A
Os01g0324400	0.873024	m6A
Os01g0326000	6.94925	m6A
Os01g0326100	0.153196	m6A
Os01g0326300	1.26353	m6A
Os01g0327000	0.0329652	m6A
Os01g0327100	7.34065	m6A
Os01g0327500	0.0235972	m6A
Os01g0327600	1.63313	m6A
Os01g0327900	1.68999	m6A
Os01g0328300	1.7509	m6A
Os01g0328600	7.30403	m6A
Os01g0329300	0	m6A
Os01g0329400	7.37886	m6A
Os01g0329800	1.6195	m6A
Os01g0330200	0	m6A
Os01g0330650	0	m6A
Os01g0331100	0.430385	m6A
Os01g0331900	7.11586	m6A
Os01g0332700	0.0286734	m6A
Os01g0332900	5.90794	m6A
Os01g0333600	0.0390337	m6A
Os01g0335700	2.0276	m6A
Os01g0337100	0	m6A
Os01g0337600	3.68415	m6A
Os01g0337900	4.8498	m6A
Os01g0338100	2.2757	m6A
Os01g0338200	6.66284	m6A
Os01g0338401	0.00394096	m6A
Os01g0338600	17.1798	m6A
Os01g0339500	1.61533	m6A
Os01g0339600	0.128096	m6A
Os01g0339900	11.9265	m6A
Os01g0340100	0	m6A
Os01g0341300	0.321966	m6A
Os01g0341750	0	m6A
Os01g0342750	0.0680145	m6A
Os01g0342900	0.0898449	m6A
Os01g0343100	0.00351944	m6A
Os01g0343500	0.732652	m6A
Os01g0344620	0.0128899	m6A
Os01g0346250	5.08844	m6A
Os01g0346400	1.20607	m6A
Os01g0346600	1.68744	m6A
Os01g0346700	10.7585	m6A
Os01g0347000	0.0362135	m6A
Os01g0347100	1.07277	m6A
Os01g0347300	0.0447978	m6A
Os01g0347600	0.0368158	m6A
Os01g0348600	18.5349	m6A
Os01g0349000	0.40573	m6A
Os01g0349800	0.989273	m6A
Os01g0350100	0.0985322	m6A
Os01g0350300	0.0962002	m6A
Os01g0350500	0.00473248	m6A
Os01g0350900	8.51552	m6A
Os01g0351200	0.167974	m6A
Os01g0351300	4.95933	m6A
Os01g0351500	0	m6A
Os01g0351800	0.762563	m6A
Os01g0353400	0	m6A
Os01g0353600	0	m6A
Os01g0353633	0	m6A
Os01g0353900	1.78778	m6A
Os01g0354200	0.579622	m6A
Os01g0355100	0.33728	m6A
Os01g0355400	0	m6A
Os01g0355500	2.93569	m6A
Os01g0355700	0	m6A
Os01g0355900	2.89558	m6A
Os01g0356400	29.109	m6A
Os01g0356500	0.852318	m6A
Os01g0356800	0.00131006	m6A
Os01g0356900	0.00714635	m6A
Os01g0357100	37.3084	m6A
Os01g0357400	0.014372	m6A
Os01g0357800	5.76759	m6A
Os01g0358551	0	m6A
Os01g0358700	0.047114	m6A
Os01g0358800	0.058884	m6A
Os01g0359800	0.126275	m6A
Os01g0360100	0.171652	m6A
Os01g0360600	6.1769	m6A
Os01g0361800	1.49386	m6A
Os01g0362000	1.51303	m6A
Os01g0362400	4.56396	m6A
Os01g0363000	0	m6A
Os01g0363500	2.7765	m6A
Os01g0363900	3.05207	m6A
Os01g0364000	0.976692	m6A
Os01g0364400	2.78371	m6A
Os01g0364450	0	m6A
Os01g0365000	0.0401188	m6A
Os01g0365300	0	m6A
Os01g0366100	0.630543	m6A
Os01g0366300	0.414546	m6A
Os01g0366501	0	m6A
Os01g0367100	0.0395612	m6A
Os01g0367300	1.28573	m6A
Os01g0367500	0.00719165	m6A
Os01g0367900	2.25122	m6A
Os01g0368500	0	m6A
Os01g0369000	14.7997	m6A
Os01g0369200	0.126539	m6A
Os01g0369300	0.0291872	m6A
Os01g0369500	0.03168	m6A
Os01g0369600	1.14753	m6A
Os01g0371500	0.0985728	m6A
Os01g0372100	0.491833	m6A
Os01g0372400	0.410162	m6A
Os01g0372700	23.5795	m6A
Os01g0373400	1.02908	m6A
Os01g0374000	0.0434641	m6A
Os01g0374200	0.105273	m6A
Os01g0374501	0.0282084	m6A
Os01g0374900	5.47687	m6A
Os01g0375000	5.93604	m6A
Os01g0375100	4.50616	m6A
Os01g0375200	4.27919	m6A
Os01g0375500	0.0741681	m6A
Os01g0376700	6.67977	m6A
Os01g0377500	5.75439	m6A
Os01g0377700	2.45932	m6A
Os01g0379400	1.92802	m6A
Os01g0379800	0	m6A
Os01g0381325	0	m6A
Os01g0382500	0	m6A
Os01g0382900	0.0176944	m6A
Os01g0383700	8.47929	m6A
Os01g0384300	0.509644	m6A
Os01g0384450	0.0181	m6A
Os01g0384901	0	m6A
Os01g0385000	0	m6A
Os01g0385400	0.430875	m6A
Os01g0386500	0.0398606	m6A
Os01g0386700	20.0429	m6A
Os01g0387566	0	m6A
Os01g0387865	0	m6A
Os01g0388101	0.788191	m6A
Os01g0388200	1.22421	m6A
Os01g0388700	0.180716	m6A
Os01g0390300	4.47962	m6A
Os01g0390400	4.95862	m6A
Os01g0390900	2.05985	m6A
Os01g0391100	0.530584	m6A
Os01g0391500	0.949507	m6A
Os01g0391600	0.0961817	m6A
Os01g0391800	0.109268	m6A
Os01g0392100	6.54404	m6A
Os01g0392600	0.0393165	m6A
Os01g0393000	2.44818	m6A
Os01g0393100	0	m6A
Os01g0495200	0	m6A
Os01g0496900	1.74105	m6A
Os01g0497400	0	m6A
Os01g0498200	46.4652	m6A
Os01g0499300	2.68792	m6A
Os01g0500400	0.574073	m6A
Os01g0500500	2.34844	m6A
Os01g0500600	1.24031	m6A
Os01g0500825	0.0642265	m6A
Os01g0501000	2.25174	m6A
Os01g0502300	0	m6A
Os01g0502400	9.52941	m6A
Os01g0502700	0.502412	m6A
Os01g0502800	3.57533	m6A
Os01g0503400	4.70782	m6A
Os01g0504500	1.41875	m6A
Os01g0504950	0.0367854	m6A
Os01g0506100	0.956519	m6A
Os01g0506200	1.62396	m6A
Os01g0507000	5.92826	m6A
Os01g0507300	6.1578	m6A
Os01g0507500	5.66439	m6A
Os01g0507700	87.4796	m6A
Os01g0507900	9.29511	m6A
Os01g0508000	5.35763	m6A
Os01g0508100	1.15258	m6A
Os01g0508300	0.962556	m6A
Os01g0509700	0.0505312	m6A
Os01g0509900	0.178969	m6A
Os01g0510100	13.1278	m6A
Os01g0510200	1.70082	m6A
Os01g0510800	6.63515	m6A
Os01g0510901	0.00362996	m6A
Os01g0511000	6.1569	m6A
Os01g0511100	8.95355	m6A
Os01g0511600	7.44633	m6A
Os01g0511800	0.0943424	m6A
Os01g0512200	1.93446	m6A
Os01g0513100	6.76734	m6A
Os01g0513200	1.78402	m6A
Os01g0513400	13.0886	m6A
Os01g0513500	0.274757	m6A
Os01g0513850	0	m6A
Os01g0513900	0.318126	m6A
Os01g0514000	9.98003	m6A
Os01g0514300	4.43792	m6A
Os01g0514450	0.0369331	m6A
Os01g0514600	1.42955	m6A
Os01g0514700	0.442117	m6A
Os01g0515300	0.427264	m6A
Os01g0516200	0.502234	m6A
Os01g0516600	2.45801	m6A
Os01g0516625	0	m6A
Os01g0516900	0	m6A
Os01g0518651	0.0111843	m6A
Os01g0519050	0.792297	m6A
Os01g0519700	2.55586	m6A
Os01g0520340	0.0320364	m6A
Os01g0520600	2.42729	m6A
Os01g0520800	0.792161	m6A
Os01g0521200	0.478092	m6A
Os01g0521500	6.51882	m6A
Os01g0521600	0.00317181	m6A
Os01g0522100	0.0118639	m6A
Os01g0522400	0.00456754	m6A
Os01g0522800	0	m6A
Os01g0522950	0	m6A
Os01g0523100	0.0816072	m6A
Os01g0523600	0	m6A
Os01g0523800	0	m6A
Os01g0524251	0.0336679	m6A
Os01g0524400	0.639623	m6A
Os01g0524500	24.0358	m6A
Os01g0524700	5.41321	m6A
Os01g0525100	0.443093	m6A
Os01g0525350	0.723339	m6A
Os01g0525700	11.388	m6A
Os01g0526100	4.19003	m6A
Os01g0526200	2.16725	m6A
Os01g0527400	4.98163	m6A
Os01g0527600	2.21246	m6A
Os01g0527900	0.00998185	m6A
Os01g0528800	19.4977	m6A
Os01g0529800	2.6338	m6A
Os01g0530100	0.195902	m6A
Os01g0530300	0.161761	m6A
Os01g0530341	0	m6A
Os01g0530400	1.62671	m6A
Os01g0530500	0.469064	m6A
Os01g0531000	1.5425	m6A
Os01g0531200	2.63528	m6A
Os01g0531300	0	m6A
Os01g0531400	0.345192	m6A
Os01g0531500	27.6291	m6A
Os01g0532100	0.026066	m6A
Os01g0532200	3.68513	m6A
Os01g0532700	0.717337	m6A
Os01g0533800	0.760428	m6A
Os01g0533900	0.13749	m6A
Os01g0534900	9.07005	m6A
Os01g0535300	0	m6A
Os01g0535400	1.94201	m6A
Os01g0535900	2.31412	m6A
Os01g0536000	3.25266	m6A
Os01g0536400	0.41139	m6A
Os01g0536501	0	m6A
Os01g0536950	0	m6A
Os01g0538000	3.00427	m6A
Os01g0539900	1.20778	m6A
Os01g0540000	0	m6A
Os01g0540400	0	m6A
Os01g0540800	3.52096	m6A
Os01g0541000	4.47908	m6A
Os01g0541600	2.56473	m6A
Os01g0541900	3.11381	m6A
Os01g0542000	4.95348	m6A
Os01g0542100	0.206574	m6A
Os01g0542700	4.81439	m6A
Os01g0543600	2.36381	m6A
Os01g0545500	0	m6A
Os01g0545800	0	m6A
Os01g0545900	0.223222	m6A
Os01g0546000	0.0055071	m6A
Os01g0546100	0	m6A
Os01g0546700	0.369298	m6A
Os01g0546900	1.33549	m6A
Os01g0547500	0.340904	m6A
Os01g0548000	0	m6A
Os01g0548600	0.307391	m6A
Os01g0549200	1.95619	m6A
Os01g0549300	0	m6A
Os01g0549500	2.52027	m6A
Os01g0549700	4.81732	m6A
Os01g0550000	10.0593	m6A
Os01g0550100	10.0445	m6A
Os01g0550300	130.524	m6A
Os01g0550600	0.101417	m6A
Os01g0550800	0	m6A
Os01g0550900	0	m6A
Os01g0551400	1.54091	m6A
Os01g0551800	0.0535456	m6A
Os01g0551900	2.66795	m6A
Os01g0552000	2.3669	m6A
Os01g0552050	0.00364202	m6A
Os01g0552850	0.0221266	m6A
Os01g0553200	1.17082	m6A
Os01g0553400	1.97628	m6A
Os01g0553600	4.87739	m6A
Os01g0553901	0	m6A
Os01g0554150	0	m6A
Os01g0555100	2.23481	m6A
Os01g0555600	0.311479	m6A
Os01g0555800	1.95871	m6A
Os01g0556001	0	m6A
Os01g0556201	0.00911275	m6A
Os01g0556650	0.0396277	m6A
Os01g0556800	0.047175	m6A
Os01g0557100	6.59584	m6A
Os01g0557400	0.652374	m6A
Os01g0558100	1.39582	m6A
Os01g0558500	5.2125	m6A
Os01g0558600	46.6684	m6A
Os01g0558800	5.18957	m6A
Os01g0558900	8.24496	m6A
Os01g0559000	2.23861	m6A
Os01g0559100	5.74995	m6A
Os01g0559200	1.91707	m6A
Os01g0559500	6.03275	m6A
Os01g0559750	88.645	m6A
Os01g0560000	10.1267	m6A
Os01g0560200	5.78204	m6A
Os01g0561600	0.129608	m6A
Os01g0561950	0.0181987	m6A
Os01g0562400	0.0524725	m6A
Os01g0563500	1.59853	m6A
Os01g0563700	0.0156354	m6A
Os01g0564300	1.72439	m6A
Os01g0564400	0.626497	m6A
Os01g0564532	0	m6A
Os01g0564600	0	m6A
Os01g0565600	11.968	m6A
Os01g0565800	0.106838	m6A
Os01g0566000	0.00872595	m6A
Os01g0566100	1.48972	m6A
Os01g0566200	0	m6A
Os01g0566500	0.132886	m6A
Os01g0566900	34.2101	m6A
Os01g0567200	0	m6A
Os01g0567500	0	m6A
Os01g0567600	0	m6A
Os01g0568800	0	m6A
Os01g0568950	0	m6A
Os01g0569200	0	m6A
Os01g0569800	0	m6A
Os01g0570500	15.8273	m6A
Os01g0571100	8.45665	m6A
Os01g0571166	1.58718	m6A
Os01g0571200	7.42546	m6A
Os01g0571300	0.123732	m6A
Os01g0571700	1.78934	m6A
Os01g0572100	1.27274	m6A
Os01g0572200	0.0165617	m6A
Os01g0572300	1.92665	m6A
Os01g0572700	1.72508	m6A
Os01g0574400	5.53588	m6A
Os01g0574500	18.067	m6A
Os01g0574600	7.24015	m6A
Os01g0575000	20.0198	m6A
Os01g0575200	0.498968	m6A
Os01g0575400	0	m6A
Os01g0575500	7.57376	m6A
Os01g0575901	0	m6A
Os01g0576100	0	m6A
Os01g0578000	1.78554	m6A
Os01g0578200	0	m6A
Os01g0578800	0.0101937	m6A
Os01g0579800	2.15448	m6A
Os01g0580100	0.622591	m6A
Os01g0580200	2.19536	m6A
Os01g0580300	1.0003	m6A
Os01g0580400	0.0060168	m6A
Os01g0580800	3.78201	m6A
Os01g0581300	26.8607	m6A
Os01g0581800	0.049195	m6A
Os01g0582400	4.72818	m6A
Os01g0583100	10.6964	m6A
Os01g0583300	0.28618	m6A
Os01g0583525	0	m6A
Os01g0583600	0.0283827	m6A
Os01g0583700	0	m6A
Os01g0583900	0	m6A
Os01g0584032	0	m6A
Os01g0584800	2.87	m6A
Os01g0584900	0.521873	m6A
Os01g0585200	0.068159	m6A
Os01g0585700	11.9502	m6A
Os01g0586600	3.07198	m6A
Os01g0587000	19.4921	m6A
Os01g0587300	2.29013	m6A
Os01g0588550	0	m6A
Os01g0588700	4.96909	m6A
Os01g0588800	3.45514	m6A
Os01g0589100	2.39737	m6A
Os01g0589200	0.54967	m6A
Os01g0589300	8.26516	m6A
Os01g0589400	0.25575	m6A
Os01g0589900	0.357915	m6A
Os01g0590100	0.0116945	m6A
Os01g0590200	5.41099	m6A
Os01g0590300	0.411869	m6A
Os01g0590700	0.609114	m6A
Os01g0590900	3.00616	m6A
Os01g0591250	0	m6A
Os01g0592500	1.32472	m6A
Os01g0592900	0.846979	m6A
Os01g0593100	0.0183364	m6A
Os01g0593500	1.07664	m6A
Os01g0593700	0	m6A
Os01g0594300	0.135248	m6A
Os01g0594500	0.0141805	m6A
Os01g0594600	0	m6A
Os01g0594800	1.65849	m6A
Os01g0594900	0	m6A
Os01g0595100	4.17037	m6A
Os01g0595400	20.3012	m6A
Os01g0595725	0	m6A
Os01g0595900	0	m6A
Os01g0596100	0.00648545	m6A
Os01g0596300	0.00806935	m6A
Os01g0596600	0	m6A
Os01g0596700	0	m6A
Os01g0597400	0	m6A
Os01g0597800	0.153305	m6A
Os01g0598200	0.0405493	m6A
Os01g0598400	0.0936056	m6A
Os01g0598600	5.09272	m6A
Os01g0598900	0.0107765	m6A
Os01g0599550	2.13659	m6A
Os01g0599900	0	m6A
Os01g0600000	15.624	m6A
Os01g0600200	7.393	m6A
Os01g0600300	4.00193	m6A
Os01g0600400	1.60159	m6A
Os01g0601000	0.139601	m6A
Os01g0601651	0.0673196	m6A
Os01g0601700	0.169966	m6A
Os01g0603000	4.96866	m6A
Os01g0603100	0.0201486	m6A
Os01g0603300	4.50357	m6A
Os01g0603700	0.73307	m6A
Os01g0604100	0.548624	m6A
Os01g0604150	0.00542505	m6A
Os01g0604600	0.227068	m6A
Os01g0604700	4.52223	m6A
Os01g0604900	0.228847	m6A
Os01g0605000	1.11539	m6A
Os01g0605100	1.23543	m6A
Os01g0605400	0.0347865	m6A
Os01g0605500	0.135014	m6A
Os01g0605650	2.89738	m6A
Os01g0606133	2.93828	m6A
Os01g0606400	0.889083	m6A
Os01g0607400	14.6362	m6A
Os01g0607600	0.0600654	m6A
Os01g0607800	2.21425	m6A
Os01g0607900	4.99263	m6A
Os01g0608400	0.241386	m6A
Os01g0608900	0.0875018	m6A
Os01g0609000	0.00584005	m6A
Os01g0609200	0.0372129	m6A
Os01g0609300	2.23115	m6A
Os01g0609700	0.0236662	m6A
Os01g0609900	0.765216	m6A
Os01g0610100	26.2687	m6A
Os01g0610300	5.57902	m6A
Os01g0610400	2.97692	m6A
Os01g0610600	3.23269	m6A
Os01g0611300	0.652894	m6A
Os01g0611900	1.28697	m6A
Os01g0612200	16.0191	m6A
Os01g0612350	0.00159109	m6A
Os01g0612425	0	m6A
Os01g0612500	0.504757	m6A
Os01g0612700	1.50114	m6A
Os01g0613300	8.08078	m6A
Os01g0613500	0.0515166	m6A
Os01g0613900	1.64954	m6A
Os01g0614300	0.0631014	m6A
Os01g0614500	9.36961	m6A
Os01g0614700	3.14178	m6A
Os01g0614750	0.0058099	m6A
Os01g0614900	5.2541	m6A
Os01g0615000	1.36184	m6A
Os01g0615200	15.2486	m6A
Os01g0615500	0.51515	m6A
Os01g0615850	0	m6A
Os01g0616100	7.75985	m6A
Os01g0616300	1.0822	m6A
Os01g0616400	4.78585	m6A
Os01g0616800	1.05511	m6A
Os01g0616900	7.2046	m6A
Os01g0617500	12.8354	m6A
Os01g0617600	0.747883	m6A
Os01g0617650	0.0274981	m6A
Os01g0617700	0.77937	m6A
Os01g0617800	1.26194	m6A
Os01g0618100	29.995	m6A
Os01g0618200	4.45255	m6A
Os01g0618300	0.00981157	m6A
Os01g0618400	12.791	m6A
Os01g0618500	2.83075	m6A
Os01g0618800	32.9415	m6A
Os01g0618900	8.03478	m6A
Os01g0619000	5.14421	m6A
Os01g0619800	0.325619	m6A
Os01g0620400	0.410454	m6A
Os01g0620900	1.12055	m6A
Os01g0621200	0.689482	m6A
Os01g0621300	11.7288	m6A
Os01g0622000	3.16398	m6A
Os01g0622500	2.41692	m6A
Os01g0622600	15.3548	m6A
Os01g0622700	22.6028	m6A
Os01g0622800	0.244069	m6A
Os01g0623500	5.0815	m6A
Os01g0623550	0.0128771	m6A
Os01g0623600	0	m6A
Os01g0623900	0.49207	m6A
Os01g0624000	8.0097	m6A
Os01g0624500	33.6258	m6A
Os01g0625300	1.56141	m6A
Os01g0625900	0.574091	m6A
Os01g0626500	3.55446	m6A
Os01g0627600	0.0321844	m6A
Os01g0627900	0.192811	m6A
Os01g0628000	0.140947	m6A
Os01g0628700	11.9572	m6A
Os01g0629000	0	m6A
Os01g0629500	0.0183524	m6A
Os01g0629600	0.130603	m6A
Os01g0629900	6.47114	m6A
Os01g0630101	0	m6A
Os01g0630300	0.284711	m6A
Os01g0630900	0	m6A
Os01g0631100	3.21193	m6A
Os01g0631200	2.48294	m6A
Os01g0631500	3.12106	m6A
Os01g0631700	2.73599	m6A
Os01g0631800	0.178061	m6A
Os01g0632000	0.0063562	m6A
Os01g0632700	0.544563	m6A
Os01g0633200	11.8136	m6A
Os01g0633500	0.00702195	m6A
Os01g0633900	0.333964	m6A
Os01g0634500	0.0897638	m6A
Os01g0634600	0.0112339	m6A
Os01g0635400	0.172743	m6A
Os01g0635600	0	m6A
Os01g0635800	0	m6A
Os01g0636500	1.59536	m6A
Os01g0636600	1.074	m6A
Os01g0636700	3.08207	m6A
Os01g0637100	0	m6A
Os01g0637300	0	m6A
Os01g0637500	0	m6A
Os01g0637666	0	m6A
Os01g0637800	0.0827187	m6A
Os01g0639200	2.05948	m6A
Os01g0639600	5.56574	m6A
Os01g0639900	999.36	m6A
Os01g0640000	0	m6A
Os01g0640200	0.005308	m6A
Os01g0640400	0.0371611	m6A
Os01g0640800	3.52881	m6A
Os01g0641100	3.64042	m6A
Os01g0641700	6.02383	m6A
Os01g0642100	3.05574	m6A
Os01g0642600	0.0286203	m6A
Os01g0643800	0.612453	m6A
Os01g0643900	0	m6A
Os01g0644000	15.6499	m6A
Os01g0644400	0.0569629	m6A
Os01g0644900	0.0310879	m6A
Os01g0645200	36.025	m6A
Os01g0645400	0.14934	m6A
Os01g0645650	0.00160836	m6A
Os01g0645900	3.70995	m6A
Os01g0646000	0.475834	m6A
Os01g0646700	2.38672	m6A
Os01g0646800	1.67603	m6A
Os01g0647000	3.00196	m6A
Os01g0647100	7.33101	m6A
Os01g0647700	2.3814	m6A
Os01g0647800	0.978884	m6A
Os01g0647850	0.488905	m6A
Os01g0648000	2.41314	m6A
Os01g0648500	1.24325	m6A
Os01g0648600	0.409679	m6A
Os01g0648700	0.395635	m6A
Os01g0649000	1.99833	m6A
Os01g0649100	26.9246	m6A
Os01g0649400	0.18687	m6A
Os01g0650000	2.62232	m6A
Os01g0650100	4.71883	m6A
Os01g0650200	1.70328	m6A
Os01g0650800	4.72525	m6A
Os01g0650900	0	m6A
Os01g0651100	0.147447	m6A
Os01g0651150	0.379589	m6A
Os01g0651450	0	m6A
Os01g0651800	0.973461	m6A
Os01g0651932	1.97207	m6A
Os01g0652450	1.24804	m6A
Os01g0652600	21.7337	m6A
Os01g0653100	0	m6A
Os01g0653350	0	m6A
Os01g0653700	3.33777	m6A
Os01g0653800	9.50123	m6A
Os01g0654100	5.46341	m6A
Os01g0654200	3.66676	m6A
Os01g0654300	4.41265	m6A
Os01g0654500	44.1114	m6A
Os01g0655400	4.05823	m6A
Os01g0655500	20.0107	m6A
Os01g0655800	15.9314	m6A
Os01g0656200	3.8437	m6A
Os01g0656400	1.50134	m6A
Os01g0656600	5.55567	m6A
Os01g0656900	0.676769	m6A
Os01g0657100	0.0484387	m6A
Os01g0657400	0.0237336	m6A
Os01g0658300	0.0199409	m6A
Os01g0658500	6.7031	m6A
Os01g0658700	1.03848	m6A
Os01g0658900	2.54783	m6A
Os01g0659200	66.0008	m6A
Os01g0659800	0.655459	m6A
Os01g0659900	0.306083	m6A
Os01g0660000	0	m6A
Os01g0660100	0	m6A
Os01g0660450	0	m6A
Os01g0660550	1.85174	m6A
Os01g0660700	0.0571548	m6A
Os01g0660800	0.0444495	m6A
Os01g0660900	11.9234	m6A
Os01g0661000	1.01265	m6A
Os01g0661400	1.9084	m6A
Os01g0661500	7.81281	m6A
Os01g0661650	0.0358459	m6A
Os01g0661700	0.0351066	m6A
Os01g0662600	28.6904	m6A
Os01g0663300	5.60979	m6A
Os01g0663400	2.08995	m6A
Os01g0663800	9.70672	m6A
Os01g0664100	2.39338	m6A
Os01g0664200	1.05722	m6A
Os01g0664500	5.15339	m6A
Os01g0665200	12.312	m6A
Os01g0665400	1.98326	m6A
Os01g0666600	34.9187	m6A
Os01g0666800	2.84853	m6A
Os01g0667000	0.0466585	m6A
Os01g0667100	3.84558	m6A
Os01g0667200	4.66455	m6A
Os01g0667400	0	m6A
Os01g0667550	0	m6A
Os01g0667700	5.74757	m6A
Os01g0667750	0	m6A
Os01g0667800	0.574415	m6A
Os01g0668000	9.66627	m6A
Os01g0668100	40.0251	m6A
Os01g0668200	0.702015	m6A
Os01g0668400	0.791378	m6A
Os01g0668500	0.068333	m6A
Os01g0668600	0.600835	m6A
Os01g0668700	0.679091	m6A
Os01g0669100	1.5145	m6A
Os01g0670600	0.0031386	m6A
Os01g0670800	3.89227	m6A
Os01g0672166	0.165654	m6A
Os01g0672300	2.52426	m6A
Os01g0672400	9.68937	m6A
Os01g0673500	10.0054	m6A
Os01g0673600	32.349	m6A
Os01g0673700	0.518252	m6A
Os01g0674000	7.17968	m6A
Os01g0674100	4.26778	m6A
Os01g0674125	0	m6A
Os01g0674150	0.567116	m6A
Os01g0675000	0	m6A
Os01g0675100	113.29	m6A
Os01g0675400	0	m6A
Os01g0675700	23.6589	m6A
Os01g0675800	1.29331	m6A
Os01g0676800	0	m6A
Os01g0677100	0.0694614	m6A
Os01g0677900	0.26994	m6A
Os01g0678000	0.265255	m6A
Os01g0678400	0.00631635	m6A
Os01g0678600	19.9983	m6A
Os01g0679000	2.34422	m6A
Os01g0679500	0.0732937	m6A
Os01g0679550	0.247049	m6A
Os01g0679700	39.8447	m6A
Os01g0680500	1.22397	m6A
Os01g0680700	6.0754	m6A
Os01g0680900	2.66277	m6A
Os01g0681050	0.0171903	m6A
Os01g0681100	0.0272909	m6A
Os01g0681400	2.50331	m6A
Os01g0681650	0.0471181	m6A
Os01g0681800	0.622692	m6A
Os01g0682500	42.4057	m6A
Os01g0682700	0.0054262	m6A
Os01g0683100	9.59531	m6A
Os01g0684200	2.63314	m6A
Os01g0684301	0	m6A
Os01g0684800	0.0379551	m6A
Os01g0685100	0.185443	m6A
Os01g0685650	0	m6A
Os01g0685850	0.00443629	m6A
Os01g0686100	2.57332	m6A
Os01g0686400	3.80811	m6A
Os01g0686500	0.0263822	m6A
Os01g0686800	29.4997	m6A
Os01g0687500	2.89961	m6A
Os01g0689000	0.909731	m6A
Os01g0689451	13.4969	m6A
Os01g0689800	3.48347	m6A
Os01g0689900	8.87397	m6A
Os01g0690600	0.0684138	m6A
Os01g0690800	0.558685	m6A
Os01g0691300	0.0374411	m6A
Os01g0691400	0.52408	m6A
Os01g0691500	4.69499	m6A
Os01g0691600	6.65817	m6A
Os01g0691700	7.90782	m6A
Os01g0692200	0.711977	m6A
Os01g0692300	9.42659	m6A
Os01g0692500	0.00931528	m6A
Os01g0693100	0	m6A
Os01g0693300	0.678176	m6A
Os01g0693532	0.00295918	m6A
Os01g0693700	0.0776375	m6A
Os01g0693900	5.40861	m6A
Os01g0694000	0.366541	m6A
Os01g0694050	0.482301	m6A
Os01g0694100	0.365947	m6A
Os01g0694300	7.42655	m6A
Os01g0694500	0	m6A
Os01g0694900	7.87568	m6A
Os01g0695100	3.6307	m6A
Os01g0695200	2.63365	m6A
Os01g0695600	2.26457	m6A
Os01g0696000	1.88932	m6A
Os01g0696500	1.04844	m6A
Os01g0696800	1.90336	m6A
Os01g0698200	0	m6A
Os01g0698300	3.2618	m6A
Os01g0699400	0.304721	m6A
Os01g0699450	0.0112368	m6A
Os01g0699600	0.092312	m6A
Os01g0699900	1.86383	m6A
Os01g0699950	0.00297059	m6A
Os01g0700200	0.134633	m6A
Os01g0700400	0	m6A
Os01g0700900	0.414616	m6A
Os01g0701400	0.0052645	m6A
Os01g0701500	0	m6A
Os01g0701700	0.518854	m6A
Os01g0701900	1.36942	m6A
Os01g0702000	1.8162	m6A
Os01g0702300	0.25141	m6A
Os01g0702400	1.53987	m6A
Os01g0702450	0.0101646	m6A
Os01g0702700	2.78293	m6A
Os01g0703300	2.17105	m6A
Os01g0703400	46.421	m6A
Os01g0703600	16.4714	m6A
Os01g0704000	0	m6A
Os01g0704100	0.113946	m6A
Os01g0704200	1.24667	m6A
Os01g0704400	3.64251	m6A
Os01g0705100	0.0741968	m6A
Os01g0705300	3.53962	m6A
Os01g0705500	6.27866	m6A
Os01g0705700	2.49545	m6A
Os01g0706000	3.22736	m6A
Os01g0706100	0.849302	m6A
Os01g0706200	0.0366171	m6A
Os01g0706266	0.0246396	m6A
Os01g0706700	0.795963	m6A
Os01g0706900	3.05046	m6A
Os01g0707300	14.7966	m6A
Os01g0707500	0.582944	m6A
Os01g0708100	3.00931	m6A
Os01g0708300	2.42066	m6A
Os01g0708500	0.769918	m6A
Os01g0708700	0.0393641	m6A
Os01g0708900	3.65979	m6A
Os01g0709100	0.0119266	m6A
Os01g0709400	3.61058	m6A
Os01g0709500	5.86563	m6A
Os01g0710000	11.1228	m6A
Os01g0710200	2.28829	m6A
Os01g0711000	7.41768	m6A
Os01g0711100	6.15751	m6A
Os01g0711400	269.452	m6A
Os01g0712501	0	m6A
Os01g0712800	0	m6A
Os01g0713800	0	m6A
Os01g0713900	3.56649	m6A
Os01g0714800	0	m6A
Os01g0715400	1.47799	m6A
Os01g0715700	0.146763	m6A
Os01g0716800	4.69355	m6A
Os01g0717000	9.89354	m6A
Os01g0717301	0.04051	m6A
Os01g0717700	19.8899	m6A
Os01g0718300	6.82341	m6A
Os01g0718700	0.0316056	m6A
Os01g0718900	1.42179	m6A
Os01g0719000	0.742448	m6A
Os01g0719100	31.9115	m6A
Os01g0719300	1.63552	m6A
Os01g0719400	0.138948	m6A
Os01g0719800	0	m6A
Os01g0720600	2.31329	m6A
Os01g0720801	0.0106328	m6A
Os01g0721300	0.299061	m6A
Os01g0721500	0.715197	m6A
Os01g0721800	0.0221857	m6A
Os01g0721900	23.2221	m6A
Os01g0722100	1.17996	m6A
Os01g0722300	0.0354213	m6A
Os01g0722550	0	m6A
Os01g0722700	0.177386	m6A
Os01g0723000	0.138387	m6A
Os01g0723100	1.17327	m6A
Os01g0723400	44.8418	m6A
Os01g0723500	0.045075	m6A
Os01g0723600	1.6838	m6A
Os01g0723700	0.791897	m6A
Os01g0724450	0.00743008	m6A
Os01g0724500	0.700879	m6A
Os01g0725400	0.358338	m6A
Os01g0725600	3.49999	m6A
Os01g0725900	0.0158635	m6A
Os01g0726400	0.183434	m6A
Os01g0726700	0.512922	m6A
Os01g0727200	0.73387	m6A
Os01g0727400	2.07334	m6A
Os01g0727500	0.267679	m6A
Os01g0727600	0.231995	m6A
Os01g0728000	0.211392	m6A
Os01g0728200	0.15375	m6A
Os01g0728250	0.0226339	m6A
Os01g0728300	2.31319	m6A
Os01g0728400	6.72371	m6A
Os01g0728700	0.0142035	m6A
Os01g0728900	0.38625	m6A
Os01g0729100	3.66911	m6A
Os01g0729400	0.0423743	m6A
Os01g0729600	0	m6A
Os01g0730100	0.109183	m6A
Os01g0730200	1.21347	m6A
Os01g0730300	9.19183	m6A
Os01g0730400	0	m6A
Os01g0730600	0.0508595	m6A
Os01g0730700	0.292276	m6A
Os01g0730800	14.1824	m6A
Os01g0730900	1.55706	m6A
Os01g0731000	6.21814	m6A
Os01g0731100	1.67831	m6A
Os01g0731201	0.114846	m6A
Os01g0731800	0.521308	m6A
Os01g0732100	3.52539	m6A
Os01g0732300	1.45392	m6A
Os01g0732700	0.0248569	m6A
Os01g0733700	0.00529725	m6A
Os01g0734100	4.20634	m6A
Os01g0735300	0.147979	m6A
Os01g0735450	0.317276	m6A
Os01g0735500	1.06251	m6A
Os01g0735900	0.79884	m6A
Os01g0736100	0.0729852	m6A
Os01g0736300	0.745013	m6A
Os01g0736400	0.394539	m6A
Os01g0736551	0.00665221	m6A
Os01g0737500	0.0161262	m6A
Os01g0737900	2.13603	m6A
Os01g0738000	3.80292	m6A
Os01g0738100	0.031563	m6A
Os01g0738300	1.67612	m6A
Os01g0738500	1.61783	m6A
Os01g0738600	2.22382	m6A
Os01g0739000	5.21514	m6A
Os01g0739400	3.33133	m6A
Os01g0739700	0.169538	m6A
Os01g0740000	0	m6A
Os01g0740150	0	m6A
Os01g0740300	0.560395	m6A
Os01g0740350	0.0280822	m6A
Os01g0740500	1.92361	m6A
Os01g0740650	4.34704	m6A
Os01g0740651	0.0122842	m6A
Os01g0740700	0.115231	m6A
Os01g0741900	2.41843	m6A
Os01g0742200	0.229272	m6A
Os01g0742400	0.569009	m6A
Os01g0742500	6.89603	m6A
Os01g0743100	0.50553	m6A
Os01g0743150	0.0163285	m6A
Os01g0743200	0.468491	m6A
Os01g0743300	1.16267	m6A
Os01g0743500	0.0969447	m6A
Os01g0743600	0.278103	m6A
Os01g0744000	3.41885	m6A
Os01g0744200	0.154189	m6A
Os01g0744300	11.6539	m6A
Os01g0744400	4.56783	m6A
Os01g0746200	2.83007	m6A
Os01g0746400	0.273467	m6A
Os01g0747500	0.870034	m6A
Os01g0747700	2.74986	m6A
Os01g0747800	5.55769	m6A
Os01g0748100	0.708317	m6A
Os01g0748150	0	m6A
Os01g0748900	5.0182	m6A
Os01g0748950	0.0292004	m6A
Os01g0749100	2.13786	m6A
Os01g0749200	36.5981	m6A
Os01g0749400	6.58704	m6A
Os01g0750000	2.09584	m6A
Os01g0750400	0.0161085	m6A
Os01g0750500	0.358108	m6A
Os01g0750600	0.755967	m6A
Os01g0750666	0.0199681	m6A
Os01g0750800	6.22634	m6A
Os01g0751300	2.40794	m6A
Os01g0752100	1.23201	m6A
Os01g0752350	0	m6A
Os01g0752600	0.963169	m6A
Os01g0752700	8.43244	m6A
Os01g0752800	32.0656	m6A
Os01g0753000	7.78946	m6A
Os01g0753100	6.98081	m6A
Os01g0753300	0.0111571	m6A
Os01g0754500	6.0989	m6A
Os01g0754700	0.133127	m6A
Os01g0754800	0.110712	m6A
Os01g0755100	3.20328	m6A
Os01g0755500	1.20722	m6A
Os01g0755600	0.0440073	m6A
Os01g0756000	0	m6A
Os01g0756200	1.65371	m6A
Os01g0756400	9.72017	m6A
Os01g0756700	0.00502875	m6A
Os01g0757200	1.62521	m6A
Os01g0757400	0.311267	m6A
Os01g0757600	4.30732	m6A
Os01g0757700	3.32503	m6A
Os01g0757800	1.63636	m6A
Os01g0757900	1.06942	m6A
Os01g0758200	1.15293	m6A
Os01g0758300	0.0934117	m6A
Os01g0758400	7.6737	m6A
Os01g0758450	0	m6A
Os01g0758500	0.812339	m6A
Os01g0759100	0.00604445	m6A
Os01g0759200	0	m6A
Os01g0759400	2.37385	m6A
Os01g0759700	5.49537	m6A
Os01g0759800	0	m6A
Os01g0760300	0	m6A
Os01g0760400	1.17882	m6A
Os01g0760600	19.9117	m6A
Os01g0761100	1.15492	m6A
Os01g0761300	2.19015	m6A
Os01g0763200	4.74202	m6A
Os01g0763300	20.0054	m6A
Os01g0763600	8.70264	m6A
Os01g0763700	3.31569	m6A
Os01g0763750	2.82362	m6A
Os01g0764300	1.08053	m6A
Os01g0764500	4.05081	m6A
Os01g0764700	1.32274	m6A
Os01g0764800	1.64585	m6A
Os01g0764850	0.0903058	m6A
Os01g0764950	0.287602	m6A
Os01g0765000	0.313141	m6A
Os01g0765300	2.7596	m6A
Os01g0765500	0.0627941	m6A
Os01g0765600	0.0134226	m6A
Os01g0766000	0	m6A
Os01g0767000	9.55359	m6A
Os01g0767900	29.1499	m6A
Os01g0768300	0.0338787	m6A
Os01g0768700	2.4679	m6A
Os01g0769000	10.6052	m6A
Os01g0769200	0.497766	m6A
Os01g0770800	0	m6A
Os01g0771100	1.36388	m6A
Os01g0771200	12.1896	m6A
Os01g0771350	0.00297843	m6A
Os01g0771400	0.403509	m6A
Os01g0771900	2.64224	m6A
Os01g0772100	0.0166517	m6A
Os01g0772150	1.63712	m6A
Os01g0772200	7.63635	m6A
Os01g0772500	0	m6A
Os01g0772600	12.4443	m6A
Os01g0772700	2.2073	m6A
Os01g0772800	11.632	m6A
Os01g0772900	0.0561891	m6A
Os01g0773000	0.933307	m6A
Os01g0773100	3.72715	m6A
Os01g0773200	1.39724	m6A
Os01g0773400	0.0545616	m6A
Os01g0773600	2.27713	m6A
Os01g0775100	23.5908	m6A
Os01g0775300	5.92722	m6A
Os01g0775400	0.55141	m6A
Os01g0775600	5.03679	m6A
Os01g0776500	0.291495	m6A
Os01g0776600	6.57845	m6A
Os01g0777101	6.10065	m6A
Os01g0778700	7.67502	m6A
Os01g0779100	0.189943	m6A
Os01g0779300	1.43174	m6A
Os01g0779800	0.801489	m6A
Os01g0780400	5.72798	m6A
Os01g0780500	11.1356	m6A
Os01g0780600	0.0183016	m6A
Os01g0780800	2.03292	m6A
Os01g0781100	0.474984	m6A
Os01g0782200	3.89233	m6A
Os01g0783500	12.8547	m6A
Os01g0783600	1.68839	m6A
Os01g0783800	1.3081	m6A
Os01g0784101	0	m6A
Os01g0784450	0.0189665	m6A
Os01g0784600	2.16715	m6A
Os01g0784833	0	m6A
Os01g0785400	0.152387	m6A
Os01g0785600	0	m6A
Os01g0785700	2.48118	m6A
Os01g0786500	0.527805	m6A
Os01g0786700	0.086377	m6A
Os01g0786900	12.7592	m6A
Os01g0787300	0.0357256	m6A
Os01g0787600	0.234011	m6A
Os01g0788900	0.669427	m6A
Os01g0789000	0.0196478	m6A
Os01g0789100	0.612154	m6A
Os01g0793100	0	m6A
Os01g0793200	1.3999	m6A
Os01g0793300	0.293984	m6A
Os01g0793500	11.4574	m6A
Os01g0794400	4.88514	m6A
Os01g0794500	17.6211	m6A
Os01g0794800	0.0958052	m6A
Os01g0795000	0.731709	m6A
Os01g0795100	0	m6A
Os01g0795200	1.27258	m6A
Os01g0795300	0.608229	m6A
Os01g0796400	6.6554	m6A
Os01g0796500	6.12013	m6A
Os01g0796700	2.81963	m6A
Os01g0797800	1.09503	m6A
Os01g0797900	1.42619	m6A
Os01g0798100	5.84248	m6A
Os01g0798200	1.00824	m6A
Os01g0798800	0.0852042	m6A
Os01g0798900	0.0302001	m6A
Os01g0799000	0.398885	m6A
Os01g0799100	1.03845	m6A
Os01g0799500	8.3642	m6A
Os01g0799900	17.0788	m6A
Os01g0800300	0.738792	m6A
Os01g0800400	0.249619	m6A
Os01g0800600	0	m6A
Os01g0801000	1.34332	m6A
Os01g0801200	2.15047	m6A
Os01g0801500	0.3631	m6A
Os01g0801600	5.33052	m6A
Os01g0801700	5.44531	m6A
Os01g0802100	5.52747	m6A
Os01g0802200	0.477984	m6A
Os01g0802400	0	m6A
Os01g0802700	0	m6A
Os01g0802850	9.23061	m6A
Os01g0803300	1.89728	m6A
Os01g0804900	0.716152	m6A
Os01g0805000	37.5697	m6A
Os01g0805100	0.584221	m6A
Os01g0805700	5.5541	m6A
Os01g0805975	0.0125398	m6A
Os01g0806400	0.120688	m6A
Os01g0806600	0	m6A
Os01g0807000	0	m6A
Os01g0807900	3.93005	m6A
Os01g0808100	1.08378	m6A
Os01g0808400	0	m6A
Os01g0809000	0.0547429	m6A
Os01g0809300	29.0809	m6A
Os01g0809450	0	m6A
Os01g0810000	3.42673	m6A
Os01g0810100	11.121	m6A
Os01g0810200	2.23235	m6A
Os01g0810300	83.6812	m6A
Os01g0810600	0	m6A
Os01g0810800	0.0275611	m6A
Os01g0811001	0	m6A
Os01g0811100	18.2152	m6A
Os01g0811300	2.33181	m6A
Os01g0811400	0.891034	m6A
Os01g0812000	1.84774	m6A
Os01g0812050	1.89336	m6A
Os01g0812100	0	m6A
Os01g0812600	0	m6A
Os01g0812850	0	m6A
Os01g0813000	0.522747	m6A
Os01g0813100	1.73938	m6A
Os01g0813400	43.241	m6A
Os01g0813500	5.03136	m6A
Os01g0813700	2.01701	m6A
Os01g0813800	0.818933	m6A
Os01g0813900	8.09295	m6A
Os01g0814000	2.40613	m6A
Os01g0814150	0.112597	m6A
Os01g0814200	0.128479	m6A
Os01g0814300	0.362748	m6A
Os01g0814400	12.8333	m6A
Os01g0814800	0.885811	m6A
Os01g0815100	5.30312	m6A
Os01g0815700	9.72007	m6A
Os01g0815800	37.397	m6A
Os01g0815900	0.10547	m6A
Os01g0816000	0.328296	m6A
Os01g0816100	0.500088	m6A
Os01g0816400	13.9874	m6A
Os01g0816500	0.0611334	m6A
Os01g0817100	4.2678	m6A
Os01g0817400	0.0138343	m6A
Os01g0817700	45.8215	m6A
Os01g0818100	0.635164	m6A
Os01g0818200	0.173848	m6A
Os01g0818300	1.48467	m6A
Os01g0818400	2.59424	m6A
Os01g0818600	11.8148	m6A
Os01g0819000	2.99582	m6A
Os01g0819100	1.13938	m6A
Os01g0819200	0.402317	m6A
Os01g0819233	0.00231928	m6A
Os01g0819300	1.09067	m6A
Os01g0819400	0.0160382	m6A
Os01g0819700	2.63163	m6A
Os01g0819800	0.570879	m6A
Os01g0819900	12.7178	m6A
Os01g0820700	0	m6A
Os01g0820800	3.59956	m6A
Os01g0821600	0.987571	m6A
Os01g0821700	3.86686	m6A
Os01g0821800	7.70997	m6A
Os01g0821900	0.418604	m6A
Os01g0822200	4.04596	m6A
Os01g0822501	0.0204338	m6A
Os01g0823200	0.827279	m6A
Os01g0823300	30.7863	m6A
Os01g0823700	0.959994	m6A
Os01g0824000	0.246787	m6A
Os01g0824600	1.89294	m6A
Os01g0825700	4.84183	m6A
Os01g0825800	3.5842	m6A
Os01g0825900	1.10053	m6A
Os01g0826900	21.3517	m6A
Os01g0828300	0.170556	m6A
Os01g0828900	0.267394	m6A
Os01g0829266	0.0695363	m6A
Os01g0830000	47.6437	m6A
Os01g0830100	5.20409	m6A
Os01g0830200	2.79131	m6A
Os01g0830700	3.24951	m6A
Os01g0831250	0.0424737	m6A
Os01g0831900	0	m6A
Os01g0832000	8.07238	m6A
Os01g0832100	0.347477	m6A
Os01g0832300	3.4204	m6A
Os01g0832900	2.12615	m6A
Os01g0833000	1.56565	m6A
Os01g0833200	31.6959	m6A
Os01g0833400	2.99159	m6A
Os01g0833500	0.103878	m6A
Os01g0833750	0	m6A
Os01g0833800	8.89175	m6A
Os01g0834100	3.1586	m6A
Os01g0834200	7.08249	m6A
Os01g0834250	0.518007	m6A
Os01g0834400	2.92779	m6A
Os01g0834700	6.6487	m6A
Os01g0835000	4.04375	m6A
Os01g0835500	10.8145	m6A
Os01g0835700	1.14316	m6A
Os01g0835800	0.735051	m6A
Os01g0836400	2.20902	m6A
Os01g0836600	0.866179	m6A
Os01g0836700	0.017183	m6A
Os01g0836800	17.5284	m6A
Os01g0836900	0.093935	m6A
Os01g0837000	1.05862	m6A
Os01g0837100	0	m6A
Os01g0837500	4.62149	m6A
Os01g0837800	39.585	m6A
Os01g0837900	8.61225	m6A
Os01g0838100	2.05686	m6A
Os01g0838200	0	m6A
Os01g0838300	0.524346	m6A
Os01g0838400	1.07748	m6A
Os01g0838800	3.01557	m6A
Os01g0838900	1.64994	m6A
Os01g0839100	0.393224	m6A
Os01g0839200	5.50298	m6A
Os01g0839801	0.0119155	m6A
Os01g0840100	27.7579	m6A
Os01g0840200	8.24269	m6A
Os01g0841050	0	m6A
Os01g0841400	0.0294493	m6A
Os01g0841500	3.50395	m6A
Os01g0841700	0.302438	m6A
Os01g0842400	7.38673	m6A
Os01g0842600	1.05198	m6A
Os01g0843300	0.0609676	m6A
Os01g0843432	0.0588602	m6A
Os01g0843500	1.71752	m6A
Os01g0843800	0.0309834	m6A
Os01g0844000	0.047877	m6A
Os01g0844200	0	m6A
Os01g0844400	6.68519	m6A
Os01g0844800	7.69449	m6A
Os01g0844900	0.155374	m6A
Os01g0845000	0.0592065	m6A
Os01g0845100	0.649828	m6A
Os01g0845950	0.0133521	m6A
Os01g0846000	1.80859	m6A
Os01g0846400	1.99564	m6A
Os01g0846500	0.707901	m6A
Os01g0846600	1.28335	m6A
Os01g0846700	0.0104617	m6A
Os01g0846900	4.47036	m6A
Os01g0847000	0.0297768	m6A
Os01g0848200	2.32295	m6A
Os01g0848300	1.27336	m6A
Os01g0848550	0.168637	m6A
Os01g0848766	0.0209752	m6A
Os01g0849100	0.252684	m6A
Os01g0849500	1.2493	m6A
Os01g0850050	0.0998302	m6A
Os01g0850100	2.9991	m6A
Os01g0850400	0.314063	m6A
Os01g0850550	0.106181	m6A
Os01g0850800	0	m6A
Os01g0851300	0.127536	m6A
Os01g0851400	1.84318	m6A
Os01g0852000	1.69098	m6A
Os01g0852100	1.37683	m6A
Os01g0852200	3.29441	m6A
Os01g0852400	0.0399294	m6A
Os01g0852500	4.70739	m6A
Os01g0852650	0	m6A
Os01g0852900	0.262483	m6A
Os01g0853600	0.403502	m6A
Os01g0853700	2.83684	m6A
Os01g0853800	3.00508	m6A
Os01g0854651	0	m6A
Os01g0854800	1.23781	m6A
Os01g0855000	1.97318	m6A
Os01g0855400	0	m6A
Os01g0855600	0.952846	m6A
Os01g0856000	0.15106	m6A
Os01g0856600	0.855886	m6A
Os01g0857300	0.603082	m6A
Os01g0857600	1.71939	m6A
Os01g0857700	3.27694	m6A
Os01g0857925	1.03708	m6A
Os01g0857950	0.0430118	m6A
Os01g0858200	0.0948915	m6A
Os01g0858500	1.37633	m6A
Os01g0858700	1.25589	m6A
Os01g0858900	0.606781	m6A
Os01g0859100	0.108873	m6A
Os01g0859300	0.0116055	m6A
[truncated: 33,773 more rows]

## Sheet: RBSDV_fpkm
GeneID	FPKM	Group
gene-3'rps12	0.211158	m6A
gene-atpA	48.0616	m6A
gene-atpI	230.046	m6A
gene-ccmC	22.2142	m6A
gene-ccmFc	71.954	m6A
gene-ccmFn	72.9103	m6A
gene-mat-r	5.66089	m6A
gene-ndhA	367.563	m6A
gene-ndhF	29.9857	m6A
gene-orf153	0.236394	m6A
gene-orf165	0.326576	m6A
gene-orf176	0.567425	m6A
gene-orf181	0.0358705	m6A
gene-orf183	6.66403	m6A
gene-orf187	0	m6A
gene-orf224	7.85694	m6A
gene-orf258	0.00934195	m6A
gene-orf288	35.0948	m6A
gene-orf490	0	m6A
gene-orfX	20.7703	m6A
gene-petA	4.05501	m6A
gene-psaA	4.20196	m6A
gene-psaB	3.03315	m6A
gene-psbB	285.263	m6A
gene-rpl2-2	51.6906	m6A
gene-rpl22	8.83084	m6A
gene-rpl5	2.75597	m6A
gene-rpoA	1.68632	m6A
gene-rpoB	4.15019	m6A
gene-rpoC1	0	m6A
gene-rpoC2	2.63891	m6A
gene-rps11	0	m6A
gene-rps15-2	33.1379	m6A
gene-rps18	0.168926	m6A
gene-rps3	65.1501	m6A
gene-rps4	51.5878	m6A
gene-rps7	0.0369186	m6A
gene-rps7-2	0.127451	m6A
gene-rps7-3	90.1645	m6A
gene-rps8	0.604291	m6A
Os01g0100100	6.71195	m6A
Os01g0100200	0.0351496	m6A
Os01g0100400	0.738951	m6A
Os01g0100466	0.0395916	m6A
Os01g0100600	3.84973	m6A
Os01g0100800	2.7465	m6A
Os01g0100900	14.2998	m6A
Os01g0101150	0.117183	m6A
Os01g0101200	6.96417	m6A
Os01g0101300	1.07709	m6A
Os01g0101600	9.87779	m6A
Os01g0101800	0.168963	m6A
Os01g0102400	0.142394	m6A
Os01g0102500	3.1593	m6A
Os01g0102700	14.605	m6A
Os01g0102850	0.531371	m6A
Os01g0103075	0.355042	m6A
Os01g0103400	4.37602	m6A
Os01g0103600	1.38337	m6A
Os01g0103650	0.0216393	m6A
Os01g0103700	0.336006	m6A
Os01g0103900	0.017753	m6A
Os01g0104100	15.5417	m6A
Os01g0104400	54.3359	m6A
Os01g0104500	0	m6A
Os01g0104600	7.26905	m6A
Os01g0104800	4.66672	m6A
Os01g0104900	0.389883	m6A
Os01g0105300	0	m6A
Os01g0105900	11.9933	m6A
Os01g0106200	13.3592	m6A
Os01g0106300	0.531631	m6A
Os01g0107000	10.0423	m6A
Os01g0107700	0.288042	m6A
Os01g0108000	2.89128	m6A
Os01g0108700	0.0237452	m6A
Os01g0108800	0.822217	m6A
Os01g0109201	0.00816365	m6A
Os01g0109432	0	m6A
Os01g0109500	0.0075381	m6A
Os01g0109700	21.749	m6A
Os01g0109750	4.62304	m6A
Os01g0110050	0.265479	m6A
Os01g0110200	1.17887	m6A
Os01g0110400	6.91222	m6A
Os01g0110500	0.66717	m6A
Os01g0110700	0.127311	m6A
Os01g0110800	0.18691	m6A
Os01g0111200	7.92698	m6A
Os01g0112300	2.09518	m6A
Os01g0112400	0.0491788	m6A
Os01g0113000	0	m6A
Os01g0113350	0.681745	m6A
Os01g0113600	0.615597	m6A
Os01g0113700	0.339489	m6A
Os01g0113800	0.0524058	m6A
Os01g0114100	5.63076	m6A
Os01g0114700	0.0134482	m6A
Os01g0114800	0.359198	m6A
Os01g0115500	0.0141604	m6A
Os01g0116200	0.432745	m6A
Os01g0116300	0.0817236	m6A
Os01g0116600	4.39265	m6A
Os01g0116800	0.54069	m6A
Os01g0116900	1.45086	m6A
Os01g0117700	0.155671	m6A
Os01g0118000	10.7706	m6A
Os01g0118100	6.76055	m6A
Os01g0118300	0.0192521	m6A
Os01g0118600	0.381439	m6A
Os01g0119100	2.42275	m6A
Os01g0119500	1.5199	m6A
Os01g0120300	6.88933	m6A
Os01g0120400	5.14394	m6A
Os01g0120500	29.0292	m6A
Os01g0120600	0.916559	m6A
Os01g0120700	8.3771	m6A
Os01g0121000	0.251509	m6A
Os01g0121100	10.331	m6A
Os01g0121400	0.00754565	m6A
Os01g0121600	5.05598	m6A
Os01g0121700	8.80391	m6A
Os01g0121800	4.10297	m6A
Os01g0121900	0	m6A
Os01g0121950	0.007646	m6A
Os01g0122000	2.91456	m6A
Os01g0122200	0.0393919	m6A
Os01g0122534	0	m6A
Os01g0123800	0.0390198	m6A
Os01g0124401	0.239856	m6A
Os01g0124550	0	m6A
Os01g0124600	0	m6A
Os01g0125000	0	m6A
Os01g0125550	0.353089	m6A
Os01g0125700	2.12294	m6A
Os01g0125800	5.49179	m6A
Os01g0125900	8.51999	m6A
Os01g0126000	0.0938765	m6A
Os01g0126100	0.0133507	m6A
Os01g0126600	0.697002	m6A
Os01g0127000	0	m6A
Os01g0127200	0	m6A
Os01g0127300	6.16417	m6A
Os01g0127700	1.45446	m6A
Os01g0128000	0.0477645	m6A
Os01g0128400	16.2263	m6A
Os01g0128800	26.1486	m6A
Os01g0129200	0.0100014	m6A
Os01g0129500	1.60049	m6A
Os01g0129600	0	m6A
Os01g0129800	0	m6A
Os01g0130000	7.79143	m6A
Os01g0130400	2.18856	m6A
Os01g0131250	0.00674883	m6A
Os01g0132050	0.0249613	m6A
Os01g0132400	0.0111349	m6A
Os01g0132766	0.380975	m6A
Os01g0132800	6.00771	m6A
Os01g0133100	0.041739	m6A
Os01g0133200	0	m6A
Os01g0133500	6.03204	m6A
Os01g0133600	0.107271	m6A
Os01g0133700	0.0161183	m6A
Os01g0133832	0	m6A
Os01g0134200	0.0415109	m6A
Os01g0134500	2.39407	m6A
Os01g0134700	2.26187	m6A
Os01g0134800	0.0126311	m6A
Os01g0134900	0.137215	m6A
Os01g0135000	0	m6A
Os01g0135600	0.237886	m6A
Os01g0135800	0.0666279	m6A
Os01g0136100	0.2524	m6A
Os01g0136200	0.0514657	m6A
Os01g0136700	0.080716	m6A
Os01g0137125	0.0223366	m6A
Os01g0137266	0	m6A
Os01g0137300	1.43508	m6A
Os01g0138100	0.0675846	m6A
Os01g0138400	0.201367	m6A
Os01g0138600	0.281172	m6A
Os01g0138800	0.780044	m6A
Os01g0138900	47.0609	m6A
Os01g0139200	10.9823	m6A
Os01g0139700	0.570385	m6A
Os01g0140100	0.404858	m6A
Os01g0140400	0.0849156	m6A
Os01g0140700	0.0291244	m6A
Os01g0141000	0.286605	m6A
Os01g0141100	21.9719	m6A
Os01g0141150	0.0072093	m6A
Os01g0141900	1.84619	m6A
Os01g0142100	11.6237	m6A
Os01g0142800	6.99268	m6A
Os01g0143300	2.62348	m6A
Os01g0143400	0	m6A
Os01g0144000	5.87228	m6A
Os01g0144200	0.150807	m6A
Os01g0144340	2.36951	m6A
Os01g0144380	0.00245758	m6A
Os01g0144600	1.90437	m6A
Os01g0144800	0.336769	m6A
Os01g0144900	0.101354	m6A
Os01g0145200	0.0612443	m6A
Os01g0147200	6.25291	m6A
Os01g0147800	0.0572529	m6A
Os01g0147900	158.031	m6A
Os01g0148050	18.8011	m6A
Os01g0148100	3.08711	m6A
Os01g0148400	2.32438	m6A
Os01g0149350	0.021923	m6A
Os01g0149500	0.0888344	m6A
Os01g0149700	0.025937	m6A
Os01g0150000	15.1257	m6A
Os01g0150200	4.99988	m6A
Os01g0150800	0.0754247	m6A
Os01g0151200	38.4776	m6A
Os01g0151400	4.51513	m6A
Os01g0151500	2.53424	m6A
Os01g0152050	0	m6A
Os01g0152300	2.31982	m6A
Os01g0152500	0	m6A
Os01g0152800	0.0198396	m6A
Os01g0153000	0.0123057	m6A
Os01g0153250	0.310299	m6A
Os01g0153600	0	m6A
Os01g0153700	0.245055	m6A
Os01g0154200	0.0173798	m6A
Os01g0155200	0.404529	m6A
Os01g0155600	13.1833	m6A
Os01g0156000	0	m6A
Os01g0156300	0.122571	m6A
Os01g0157600	0	m6A
Os01g0157700	0	m6A
Os01g0157900	12.7711	m6A
Os01g0158000	3.94765	m6A
Os01g0158100	6.9284	m6A
Os01g0158200	3.04652	m6A
Os01g0158900	4.59241	m6A
Os01g0159000	0.226399	m6A
Os01g0159600	0	m6A
Os01g0159800	0.455928	m6A
Os01g0160100	2.55884	m6A
Os01g0162001	0.0339786	m6A
Os01g0164075	0	m6A
Os01g0164400	2.84577	m6A
Os01g0164500	1.77174	m6A
Os01g0164900	0.0642342	m6A
Os01g0165000	1.96873	m6A
Os01g0165100	0.0138982	m6A
Os01g0165200	0.118192	m6A
Os01g0165800	3.15069	m6A
Os01g0166400	0.0783104	m6A
Os01g0166700	18.7233	m6A
Os01g0166800	0.677667	m6A
Os01g0167750	0.813357	m6A
Os01g0167800	1.03021	m6A
Os01g0168300	3.45008	m6A
Os01g0168600	2.21296	m6A
Os01g0168800	0.29237	m6A
Os01g0168850	0	m6A
Os01g0169400	0.0160115	m6A
Os01g0169900	3.63516	m6A
Os01g0170300	0.109677	m6A
Os01g0170500	0.0217462	m6A
Os01g0170700	0.312274	m6A
Os01g0170800	0.544983	m6A
Os01g0170900	0.18778	m6A
Os01g0171000	2.82612	m6A
Os01g0171100	0.0212749	m6A
Os01g0171200	0.010662	m6A
Os01g0171800	11.6027	m6A
Os01g0172000	4.263	m6A
Os01g0172200	1.64892	m6A
Os01g0172300	4.88969	m6A
Os01g0172400	41.7208	m6A
Os01g0172600	1.88478	m6A
Os01g0172900	0.00882465	m6A
Os01g0173600	0	m6A
Os01g0173900	13.994	m6A
Os01g0174000	0.739393	m6A
Os01g0174300	1.94317	m6A
Os01g0174400	0	m6A
Os01g0174600	0.0074774	m6A
Os01g0174700	1.66153	m6A
Os01g0175000	15.5687	m6A
Os01g0175600	0.0863208	m6A
Os01g0176700	2.12589	m6A
Os01g0176800	0.0197143	m6A
Os01g0177100	0.0369111	m6A
Os01g0177200	8.21765	m6A
Os01g0177900	0.353328	m6A
Os01g0178000	6.70968	m6A
Os01g0178200	1.26163	m6A
Os01g0179000	0.0797214	m6A
Os01g0179300	15.6244	m6A
Os01g0179400	4.42765	m6A
Os01g0180000	0.178719	m6A
Os01g0180050	0	m6A
Os01g0180300	3.8025	m6A
Os01g0180600	1.57033	m6A
Os01g0180700	0.851214	m6A
Os01g0180800	50.9569	m6A
Os01g0181000	4.24878	m6A
Os01g0181166	1.05847	m6A
Os01g0181300	0.709043	m6A
Os01g0182100	0.903577	m6A
Os01g0182200	13.9002	m6A
Os01g0182400	2.26434	m6A
Os01g0182600	77.6752	m6A
Os01g0182900	7.26722	m6A
Os01g0183400	0	m6A
Os01g0183850	0.174703	m6A
Os01g0184200	1.9541	m6A
Os01g0184500	6.22893	m6A
Os01g0184700	0.59838	m6A
Os01g0184900	25.5103	m6A
Os01g0185200	15.4737	m6A
Os01g0185250	0.196829	m6A
Os01g0185300	5.33214	m6A
Os01g0185400	3.56977	m6A
Os01g0185500	0.955367	m6A
Os01g0186200	6.96369	m6A
Os01g0186600	1.35686	m6A
Os01g0186700	5.85304	m6A
Os01g0187400	8.7183	m6A
Os01g0187500	5.68595	m6A
Os01g0188200	2.45037	m6A
Os01g0188900	1.77351	m6A
Os01g0189100	0.16327	m6A
Os01g0189700	0.848243	m6A
Os01g0189800	6.7237	m6A
Os01g0190000	38.6443	m6A
Os01g0190300	5.35661	m6A
Os01g0190400	0.171986	m6A
Os01g0190500	0.0167975	m6A
Os01g0191400	0.0116993	m6A
Os01g0191500	13.6412	m6A
Os01g0191800	0.0449796	m6A
Os01g0192000	5.31536	m6A
Os01g0192900	0.0365625	m6A
Os01g0193250	0	m6A
Os01g0193400	0.00501716	m6A
Os01g0193600	2.19432	m6A
Os01g0193900	2.50223	m6A
Os01g0194200	0.274039	m6A
Os01g0195300	0.835953	m6A
Os01g0195400	0.590521	m6A
Os01g0195500	17.3347	m6A
Os01g0196300	0.0862143	m6A
Os01g0196500	1.34353	m6A
Os01g0196600	2.57524	m6A
Os01g0196800	0.759578	m6A
Os01g0197200	6.88331	m6A
Os01g0197400	5.05739	m6A
Os01g0197900	0.325754	m6A
Os01g0198000	0.75433	m6A
Os01g0198500	0.025906	m6A
Os01g0198702	0.271802	m6A
Os01g0199400	5.2111	m6A
Os01g0199950	0	m6A
Os01g0200300	1.35798	m6A
Os01g0200350	0.00366997	m6A
Os01g0200400	1.62887	m6A
Os01g0200500	3.41166	m6A
Os01g0200600	0.103979	m6A
Os01g0201000	5.81049	m6A
Os01g0201100	1.5821	m6A
Os01g0201250	0.670905	m6A
Os01g0201400	0	m6A
Os01g0201500	0	m6A
Os01g0201600	0.0378032	m6A
Os01g0201700	0.255122	m6A
Os01g0201800	0.0148524	m6A
Os01g0201850	0.00629049	m6A
Os01g0202500	4.27832	m6A
Os01g0202601	0	m6A
Os01g0202800	0.12754	m6A
Os01g0203000	9.95167	m6A
Os01g0203300	0.910352	m6A
Os01g0203800	13.0366	m6A
Os01g0204000	1.04394	m6A
Os01g0205100	2.95539	m6A
Os01g0205200	1.33796	m6A
Os01g0205500	27.594	m6A
Os01g0205900	0.0100023	m6A
Os01g0206200	1.58227	m6A
Os01g0206300	0.0124255	m6A
Os01g0206800	0.15545	m6A
Os01g0207200	0.288332	m6A
Os01g0207300	0	m6A
Os01g0207500	0.038206	m6A
Os01g0208400	0	m6A
Os01g0208600	7.12666	m6A
Os01g0208700	26.8242	m6A
Os01g0209000	8.13929	m6A
Os01g0209150	0.0964051	m6A
Os01g0209200	2.86172	m6A
Os01g0209400	7.73919	m6A
Os01g0209700	0.291749	m6A
Os01g0210700	1.59424	m6A
Os01g0210800	0.589752	m6A
Os01g0211000	0.0055018	m6A
Os01g0211200	0	m6A
Os01g0211600	1.29424	m6A
Os01g0211800	0.238498	m6A
Os01g0212000	0.0440941	m6A
Os01g0212100	4.45267	m6A
Os01g0212400	2.99399	m6A
Os01g0212700	0.242676	m6A
Os01g0213100	0.0206054	m6A
Os01g0213300	0	m6A
Os01g0213350	0.0064511	m6A
Os01g0213800	0.129356	m6A
Os01g0214400	10.4657	m6A
Os01g0215500	0	m6A
Os01g0215700	0.0150044	m6A
Os01g0215725	0	m6A
Os01g0215750	0	m6A
Os01g0216400	0.0152706	m6A
Os01g0216500	0	m6A
Os01g0216900	0	m6A
Os01g0217000	0.839036	m6A
Os01g0217100	0.00857825	m6A
Os01g0217400	0	m6A
Os01g0217500	0.524844	m6A
Os01g0218032	14.6197	m6A
Os01g0218100	2.99529	m6A
Os01g0218200	0.0965272	m6A
Os01g0218500	0.25103	m6A
Os01g0218700	21.2845	m6A
Os01g0218800	4.42664	m6A
Os01g0219000	1.00406	m6A
Os01g0219100	1.17599	m6A
Os01g0219200	0.144367	m6A
Os01g0219300	2.70432	m6A
Os01g0219500	0.0108776	m6A
Os01g0220100	0	m6A
Os01g0220300	5.73463	m6A
Os01g0220801	0	m6A
Os01g0220900	0	m6A
Os01g0221100	0.428289	m6A
Os01g0221300	1.99444	m6A
Os01g0221500	12.5258	m6A
Os01g0221900	1.42916	m6A
Os01g0222001	0.0204245	m6A
Os01g0222500	0.997818	m6A
Os01g0223300	0.00421953	m6A
Os01g0223800	0.0157598	m6A
Os01g0224100	0.327232	m6A
Os01g0224166	0.949947	m6A
Os01g0224200	0.205301	m6A
Os01g0224300	0.57202	m6A
Os01g0224400	1.14003	m6A
Os01g0224700	0.233445	m6A
Os01g0225000	4.19372	m6A
Os01g0225100	12.672	m6A
Os01g0225200	2.49979	m6A
Os01g0225300	2.19333	m6A
Os01g0225500	0.00564485	m6A
Os01g0225550	0.269116	m6A
Os01g0226200	0.0467943	m6A
Os01g0226300	2.10667	m6A
Os01g0226400	0.106005	m6A
Os01g0226450	0.00790265	m6A
Os01g0226500	1.45603	m6A
Os01g0226600	3.25567	m6A
Os01g0226666	0.0099198	m6A
Os01g0227100	21.8823	m6A
Os01g0227500	17.7806	m6A
Os01g0228300	5.92206	m6A
Os01g0228400	26.3328	m6A
Os01g0228500	0.32196	m6A
Os01g0228600	13.0907	m6A
Os01g0229200	10.1838	m6A
Os01g0229900	1.14428	m6A
Os01g0230700	0	m6A
Os01g0230800	0.124925	m6A
Os01g0231000	11.7692	m6A
Os01g0231500	5.50895	m6A
Os01g0231900	4.85005	m6A
Os01g0232200	0	m6A
Os01g0232300	3.62625	m6A
Os01g0232400	16.147	m6A
Os01g0232550	0	m6A
Os01g0232700	8.0861	m6A
Os01g0233100	0.0279787	m6A
Os01g0233500	0.298887	m6A
Os01g0233800	0.00825625	m6A
Os01g0233900	0.425888	m6A
Os01g0234200	0.0115875	m6A
Os01g0234800	1.72296	m6A
Os01g0234850	0	m6A
Os01g0235350	2.25131	m6A
Os01g0235400	3.95373	m6A
Os01g0235700	8.60815	m6A
Os01g0235800	8.59254	m6A
Os01g0235850	0.603592	m6A
Os01g0236000	1.84566	m6A
Os01g0236300	2.20613	m6A
Os01g0236400	0.121168	m6A
Os01g0237000	0	m6A
Os01g0237500	0.0201848	m6A
Os01g0238600	12.126	m6A
Os01g0238700	0.00459916	m6A
Os01g0238800	2.47512	m6A
Os01g0238900	8.43547	m6A
Os01g0239000	48.8227	m6A
Os01g0239100	3.70446	m6A
Os01g0240600	0	m6A
Os01g0240700	0	m6A
Os01g0240725	0	m6A
Os01g0242200	0.053299	m6A
Os01g0242300	2.12108	m6A
Os01g0242400	0.025336	m6A
Os01g0242900	1.00006	m6A
Os01g0243000	0.720376	m6A
Os01g0243100	0.969038	m6A
Os01g0243200	2.49824	m6A
Os01g0243600	0.0432997	m6A
Os01g0243800	0.0508046	m6A
Os01g0243901	0	m6A
Os01g0244000	0	m6A
Os01g0244400	0	m6A
Os01g0245532	0	m6A
Os01g0246100	10.0703	m6A
Os01g0246200	0.053333	m6A
Os01g0246700	8.39388	m6A
Os01g0247500	3.20452	m6A
Os01g0247700	0	m6A
Os01g0247900	0.376978	m6A
Os01g0248300	0.0722028	m6A
Os01g0248400	7.95344	m6A
Os01g0248850	0	m6A
Os01g0249300	10.7161	m6A
Os01g0249900	0.0152632	m6A
Os01g0251400	0.028702	m6A
Os01g0252100	23.4528	m6A
Os01g0252200	1.13437	m6A
Os01g0252600	7.15557	m6A
Os01g0253000	0.021733	m6A
Os01g0253300	38.551	m6A
Os01g0253400	0.187122	m6A
Os01g0253500	0	m6A
Os01g0254000	38.5414	m6A
Os01g0254100	16.9753	m6A
Os01g0254200	19.5247	m6A
Os01g0254300	0.0335087	m6A
Os01g0254800	0.718683	m6A
Os01g0254850	0.376984	m6A
Os01g0254900	20.742	m6A
Os01g0254950	0.0331815	m6A
Os01g0255700	0.374655	m6A
Os01g0256300	1.1461	m6A
Os01g0256400	7.04033	m6A
Os01g0256800	0.382683	m6A
Os01g0257300	0.438157	m6A
Os01g0257400	1.52597	m6A
Os01g0257900	0.00466942	m6A
Os01g0258600	1.89602	m6A
Os01g0259200	8.95309	m6A
Os01g0259400	0.15073	m6A
Os01g0259600	16.8772	m6A
Os01g0260100	0.014914	m6A
Os01g0260500	0.707404	m6A
Os01g0260700	13.0608	m6A
Os01g0260950	0	m6A
Os01g0261100	18.562	m6A
Os01g0261200	18.1251	m6A
Os01g0261500	1.73124	m6A
Os01g0261600	0	m6A
Os01g0261700	0	m6A
Os01g0262401	1.44459	m6A
Os01g0262600	2.69068	m6A
Os01g0262700	2.2579	m6A
Os01g0263400	0.223376	m6A
Os01g0263500	3.34051	m6A
Os01g0263600	3.06568	m6A
Os01g0263900	0.0550708	m6A
Os01g0264100	0.0107261	m6A
Os01g0264500	11.299	m6A
Os01g0264600	0.015991	m6A
Os01g0264700	5.97889	m6A
Os01g0265000	0.8664	m6A
Os01g0265400	0.648273	m6A
Os01g0265700	2.51498	m6A
Os01g0265800	30.8727	m6A
Os01g0265900	0.899672	m6A
Os01g0266000	3.34912	m6A
Os01g0266100	0.167511	m6A
Os01g0266200	5.62069	m6A
Os01g0266400	0.514186	m6A
Os01g0266500	2.34403	m6A
Os01g0266600	6.87939	m6A
Os01g0267100	3.49599	m6A
Os01g0267200	16.7463	m6A
Os01g0267600	1.13941	m6A
Os01g0267800	0.144471	m6A
Os01g0267900	19.0151	m6A
Os01g0268000	0	m6A
Os01g0268100	4.17858	m6A
Os01g0268300	6.5842	m6A
Os01g0268600	0.217428	m6A
Os01g0268700	0	m6A
Os01g0268733	0	m6A
Os01g0268800	10.3764	m6A
Os01g0268900	3.62451	m6A
Os01g0269000	5.64513	m6A
Os01g0269100	3.41759	m6A
Os01g0269500	0.901102	m6A
Os01g0269550	0.279201	m6A
Os01g0269800	0.0354396	m6A
Os01g0269900	2.77115	m6A
Os01g0269950	0	m6A
Os01g0270100	25.8039	m6A
Os01g0270700	0	m6A
Os01g0271000	3.84359	m6A
Os01g0271400	10.1066	m6A
Os01g0271500	9.24979	m6A
Os01g0271700	2.08198	m6A
Os01g0272600	0.724572	m6A
Os01g0272700	0	m6A
Os01g0272800	11.9758	m6A
Os01g0272850	0.0960761	m6A
Os01g0273300	3.49955	m6A
Os01g0273500	3.25187	m6A
Os01g0273800	0.429436	m6A
Os01g0273900	0	m6A
Os01g0274100	7.52761	m6A
Os01g0274500	0	m6A
Os01g0274601	0	m6A
Os01g0274800	0.0469951	m6A
Os01g0274901	0.00239836	m6A
Os01g0275200	0.003276	m6A
Os01g0275300	10.6423	m6A
Os01g0275500	0.0101593	m6A
Os01g0275600	11.9888	m6A
Os01g0276100	11.9163	m6A
Os01g0276200	1.01662	m6A
Os01g0276600	2.72161	m6A
Os01g0276700	5.37383	m6A
Os01g0276800	10.6559	m6A
Os01g0277100	0.0774546	m6A
Os01g0277500	0.471546	m6A
Os01g0277600	6.17227	m6A
Os01g0277700	4.30063	m6A
Os01g0278000	0.715156	m6A
Os01g0278100	0.0339918	m6A
Os01g0278200	1.86439	m6A
Os01g0278600	1.4175	m6A
Os01g0278950	0.772486	m6A
Os01g0279000	0.0901813	m6A
Os01g0279400	10.3775	m6A
Os01g0279700	83.5043	m6A
Os01g0279800	7.76174	m6A
Os01g0279900	3.4857	m6A
Os01g0280000	6.67063	m6A
Os01g0280200	0.008087	m6A
Os01g0280400	0.473139	m6A
Os01g0280500	1.02362	m6A
Os01g0280600	0	m6A
Os01g0281200	0.0243912	m6A
Os01g0281400	13.7382	m6A
Os01g0281600	1.58377	m6A
Os01g0282251	0.0224623	m6A
Os01g0283000	0.467646	m6A
Os01g0283100	15.8386	m6A
Os01g0283300	5.72593	m6A
Os01g0283500	6.13128	m6A
Os01g0283600	0.0338051	m6A
Os01g0283700	0.609169	m6A
Os01g0284300	0	m6A
Os01g0284500	0.235418	m6A
Os01g0284900	1.55499	m6A
Os01g0285200	0	m6A
Os01g0285300	0.403948	m6A
Os01g0286100	10.8982	m6A
Os01g0286500	0.0541156	m6A
Os01g0287700	0.830309	m6A
Os01g0287900	0	m6A
Os01g0288700	0	m6A
Os01g0288800	0.0075331	m6A
Os01g0289100	0	m6A
Os01g0289600	6.42373	m6A
Os01g0289900	0.173173	m6A
Os01g0290000	60.4852	m6A
Os01g0290100	14.7787	m6A
Os01g0290600	0.533141	m6A
Os01g0290800	0.545381	m6A
Os01g0291500	3.13933	m6A
Os01g0293000	2.47958	m6A
Os01g0293100	0.012985	m6A
Os01g0293200	1.32392	m6A
Os01g0294500	0.0580289	m6A
Os01g0296000	0.199025	m6A
Os01g0296100	16.9384	m6A
Os01g0296200	3.04322	m6A
Os01g0296450	0.00490984	m6A
Os01g0296900	0	m6A
Os01g0297200	0.341747	m6A
Os01g0297700	0.0056763	m6A
Os01g0300200	10.5502	m6A
Os01g0300400	0.0739395	m6A
Os01g0301100	0	m6A
Os01g0302250	0.969333	m6A
Os01g0302500	0	m6A
Os01g0302900	0.189677	m6A
Os01g0303300	0.0096034	m6A
Os01g0303401	0	m6A
Os01g0304000	36.1155	m6A
Os01g0304100	0.0708408	m6A
Os01g0304200	0	m6A
Os01g0304300	1.22606	m6A
Os01g0305900	3.29359	m6A
Os01g0306100	0	m6A
Os01g0306400	0.185864	m6A
Os01g0306800	5.53576	m6A
Os01g0307500	0.152274	m6A
Os01g0308600	0.108321	m6A
Os01g0309100	0.0125134	m6A
Os01g0309451	0.0329752	m6A
Os01g0309900	5.67558	m6A
Os01g0310100	2.23289	m6A
Os01g0310500	2.86026	m6A
Os01g0310800	3.23945	m6A
Os01g0311100	3.47957	m6A
Os01g0311300	0.129481	m6A
Os01g0311600	0.0800735	m6A
Os01g0311700	0	m6A
Os01g0311800	0.0597282	m6A
Os01g0312600	0	m6A
Os01g0312800	0.00379051	m6A
Os01g0314000	0.180747	m6A
Os01g0314300	12.6699	m6A
Os01g0315600	0	m6A
Os01g0315700	0.118049	m6A
Os01g0315850	0	m6A
Os01g0316001	0.00170192	m6A
Os01g0316100	0.0298072	m6A
Os01g0316600	26.5004	m6A
Os01g0316800	12.2811	m6A
Os01g0316900	10.9252	m6A
Os01g0318000	0.0200482	m6A
Os01g0318202	0.0112669	m6A
Os01g0318600	0.0115067	m6A
Os01g0319000	0.164557	m6A
Os01g0319400	0	m6A
Os01g0320700	4.44798	m6A
Os01g0321300	11.369	m6A
Os01g0321500	0	m6A
Os01g0321700	4.32095	m6A
Os01g0321800	3.88686	m6A
Os01g0322800	5.30745	m6A
Os01g0323000	0.365781	m6A
Os01g0323100	0.00350054	m6A
Os01g0323500	0.0441191	m6A
Os01g0324400	1.77785	m6A
Os01g0326100	0.0400974	m6A
Os01g0327000	0.00788165	m6A
Os01g0327100	0.718715	m6A
Os01g0327400	3.76556	m6A
Os01g0327600	1.86876	m6A
Os01g0327900	1.67863	m6A
Os01g0328600	9.55835	m6A
Os01g0328700	21.672	m6A
Os01g0329000	0.0786394	m6A
Os01g0329300	0	m6A
Os01g0329400	10.0452	m6A
Os01g0329800	1.82824	m6A
Os01g0329900	0.754213	m6A
Os01g0330100	0.172735	m6A
Os01g0330650	0	m6A
Os01g0331900	8.22307	m6A
Os01g0332500	0.00821763	m6A
Os01g0332900	7.54545	m6A
Os01g0333600	0.00391843	m6A
Os01g0335600	0	m6A
Os01g0337160	1.27483	m6A
Os01g0337500	0.0770777	m6A
Os01g0337600	4.60316	m6A
Os01g0337700	1.82522	m6A
Os01g0337900	4.58079	m6A
Os01g0338100	2.07439	m6A
Os01g0338200	7.52178	m6A
Os01g0338401	0	m6A
Os01g0338600	20.0911	m6A
Os01g0339500	3.17762	m6A
Os01g0339851	0.0295213	m6A
Os01g0339900	13.029	m6A
Os01g0340100	0	m6A
Os01g0341000	1.36501	m6A
Os01g0341200	1.92517	m6A
Os01g0341300	0.0443721	m6A
Os01g0342750	0.077606	m6A
Os01g0343100	0.0122155	m6A
Os01g0343200	3.17545	m6A
Os01g0344620	0.013225	m6A
Os01g0346250	4.84749	m6A
Os01g0346400	1.84837	m6A
Os01g0346600	0.929536	m6A
Os01g0346700	15.0497	m6A
Os01g0347000	0	m6A
Os01g0347100	0.851471	m6A
Os01g0347200	1.21598	m6A
Os01g0347600	0.00528005	m6A
Os01g0348600	16.6235	m6A
Os01g0349000	0.241741	m6A
Os01g0350300	0.101985	m6A
Os01g0350900	11.9091	m6A
Os01g0351100	0.418618	m6A
Os01g0351200	0.0925861	m6A
Os01g0351300	5.38384	m6A
Os01g0352100	8.64607	m6A
Os01g0353400	0.0130365	m6A
Os01g0353600	0	m6A
Os01g0353633	0	m6A
Os01g0353900	2.07811	m6A
Os01g0355100	0.213579	m6A
Os01g0355400	0	m6A
Os01g0355500	3.99165	m6A
Os01g0355600	9.25646	m6A
Os01g0355900	3.58909	m6A
Os01g0356400	38.1987	m6A
Os01g0356500	0.884207	m6A
Os01g0356800	0.00237978	m6A
Os01g0356900	0.0097635	m6A
Os01g0356951	0.0141844	m6A
Os01g0357100	35.2428	m6A
Os01g0357200	0.126885	m6A
Os01g0357400	0	m6A
Os01g0357500	0.065228	m6A
Os01g0358700	0.00711285	m6A
Os01g0358800	0.0740493	m6A
Os01g0359800	0.0973013	m6A
Os01g0360100	0.135563	m6A
Os01g0360600	6.6737	m6A
Os01g0361000	16.9147	m6A
Os01g0361700	0	m6A
Os01g0361800	1.85974	m6A
Os01g0362000	1.46156	m6A
Os01g0363500	3.12842	m6A
Os01g0363900	3.40947	m6A
Os01g0363950	0	m6A
Os01g0364000	1.26929	m6A
Os01g0364100	0.0543301	m6A
Os01g0364400	6.25175	m6A
Os01g0364450	0	m6A
Os01g0366100	1.12387	m6A
Os01g0366300	1.25714	m6A
Os01g0366400	0	m6A
Os01g0366501	0	m6A
Os01g0367300	1.88644	m6A
Os01g0367500	0	m6A
Os01g0367700	2.35896	m6A
Os01g0367900	2.51392	m6A
Os01g0369200	0.312402	m6A
Os01g0369300	0.0382735	m6A
Os01g0369500	0.0094125	m6A
Os01g0369600	1.48637	m6A
Os01g0370200	0.0263366	m6A
Os01g0372100	0.407556	m6A
Os01g0372350	1.47416	m6A
Os01g0372400	1.22941	m6A
Os01g0372450	0.0171873	m6A
Os01g0372500	0.0110668	m6A
Os01g0372866	0.0241722	m6A
Os01g0373400	1.53256	m6A
Os01g0373500	0.0171827	m6A
Os01g0374000	0	m6A
Os01g0374200	0.0875241	m6A
Os01g0374900	5.22803	m6A
Os01g0375000	8.12705	m6A
Os01g0375100	4.58305	m6A
Os01g0376700	6.0572	m6A
Os01g0377000	0.214167	m6A
Os01g0377500	6.61815	m6A
Os01g0377700	2.85717	m6A
Os01g0378100	0.356828	m6A
Os01g0379400	2.18745	m6A
Os01g0379800	0	m6A
Os01g0382700	6.59431	m6A
Os01g0382900	0.0819234	m6A
Os01g0383700	11.0929	m6A
Os01g0383900	0.624559	m6A
Os01g0384300	0.795962	m6A
Os01g0384450	0	m6A
Os01g0384901	0	m6A
Os01g0385400	0.547051	m6A
Os01g0386500	0.0279375	m6A
Os01g0386700	23.1599	m6A
Os01g0387133	0.990447	m6A
Os01g0387566	0	m6A
Os01g0387865	0	m6A
Os01g0388000	0.268798	m6A
Os01g0388200	0.844891	m6A
Os01g0389200	0.0774418	m6A
Os01g0390400	8.13946	m6A
Os01g0390600	1.58049	m6A
Os01g0391100	0.69294	m6A
Os01g0391500	1.13623	m6A
Os01g0391600	0.209622	m6A
Os01g0392100	6.94148	m6A
Os01g0392600	0.0283131	m6A
Os01g0392800	1.53514	m6A
Os01g0393000	2.05927	m6A
Os01g0393100	0	m6A
Os01g0393400	0.0590065	m6A
Os01g0495200	0	m6A
Os01g0496900	2.1515	m6A
Os01g0498300	0.589376	m6A
Os01g0499300	3.08152	m6A
Os01g0500400	0.310901	m6A
Os01g0500500	2.88977	m6A
Os01g0500600	1.18236	m6A
Os01g0500825	0.124086	m6A
Os01g0501000	2.15558	m6A
Os01g0502400	12.3404	m6A
Os01g0502700	0.339375	m6A
Os01g0502800	3.32159	m6A
Os01g0503400	2.46072	m6A
Os01g0504950	0.013346	m6A
Os01g0505600	0.10946	m6A
Os01g0506100	1.43492	m6A
Os01g0506200	2.09434	m6A
Os01g0507300	7.40809	m6A
Os01g0507500	6.7154	m6A
Os01g0507900	7.44006	m6A
Os01g0508000	2.3506	m6A
Os01g0508100	0.692209	m6A
Os01g0508300	1.11145	m6A
Os01g0509400	0	m6A
Os01g0509750	0	m6A
Os01g0509900	0.0421826	m6A
Os01g0510100	15.8807	m6A
Os01g0510500	5.05419	m6A
Os01g0510600	4.45653	m6A
Os01g0510701	1.79904	m6A
Os01g0510901	0.00162743	m6A
Os01g0511100	6.86277	m6A
Os01g0511200	6.40396	m6A
Os01g0511300	6.73546	m6A
Os01g0511600	5.99405	m6A
Os01g0511800	0.00596088	m6A
Os01g0512100	7.09318	m6A
Os01g0512200	1.76488	m6A
Os01g0512400	0.120195	m6A
Os01g0512700	0	m6A
Os01g0512800	0	m6A
Os01g0513200	1.92251	m6A
Os01g0513400	15.2584	m6A
Os01g0513500	0.240035	m6A
Os01g0513900	0.0688561	m6A
Os01g0513950	0	m6A
Os01g0514000	7.62253	m6A
Os01g0514300	5.08106	m6A
Os01g0514450	0	m6A
Os01g0514600	0.0664889	m6A
Os01g0514700	0.212505	m6A
Os01g0514850	0.00586535	m6A
Os01g0516200	0	m6A
Os01g0516600	1.95572	m6A
Os01g0516625	0.00665365	m6A
Os01g0516900	0	m6A
Os01g0517500	0	m6A
Os01g0519050	1.03652	m6A
Os01g0519100	1.70298	m6A
Os01g0520340	0.0171637	m6A
Os01g0520600	3.96307	m6A
Os01g0521200	0.647649	m6A
Os01g0521550	0.117103	m6A
Os01g0521600	0.00412337	m6A
Os01g0522400	0.0029646	m6A
Os01g0522800	0.00821275	m6A
Os01g0522950	0	m6A
Os01g0523100	0.00277685	m6A
Os01g0523800	0.007294	m6A
Os01g0524251	0.0775574	m6A
Os01g0524400	0.412015	m6A
Os01g0524500	31.5577	m6A
Os01g0524700	5.44832	m6A
Os01g0525100	0.700803	m6A
Os01g0525350	0	m6A
Os01g0525700	1.73502	m6A
Os01g0526100	5.61772	m6A
Os01g0526200	2.45437	m6A
Os01g0527400	6.68696	m6A
Os01g0527600	2.07605	m6A
Os01g0527700	4.56236	m6A
Os01g0528000	1.21112	m6A
Os01g0528800	28.1651	m6A
Os01g0529800	0.824878	m6A
Os01g0530341	0	m6A
Os01g0530366	21.0962	m6A
Os01g0530400	1.58162	m6A
Os01g0530500	0.342444	m6A
Os01g0531200	3.71338	m6A
Os01g0531400	0.102033	m6A
Os01g0531500	20.2282	m6A
Os01g0532100	0.0201506	m6A
Os01g0532200	4.93033	m6A
Os01g0532300	4.10879	m6A
Os01g0532700	1.06292	m6A
Os01g0533000	0.583834	m6A
Os01g0533100	0.48393	m6A
Os01g0533450	0.16498	m6A
Os01g0533500	1.99512	m6A
Os01g0533800	0.887617	m6A
Os01g0533900	0.0403958	m6A
Os01g0534700	0.36297	m6A
Os01g0534900	3.46406	m6A
Os01g0535300	0	m6A
Os01g0535400	2.05186	m6A
Os01g0535900	2.05708	m6A
Os01g0536000	3.86915	m6A
Os01g0536400	0.325419	m6A
Os01g0536466	0	m6A
Os01g0536501	0	m6A
Os01g0536950	0	m6A
Os01g0538000	3.63276	m6A
Os01g0539900	1.60772	m6A
Os01g0541000	4.15867	m6A
Os01g0541900	5.14333	m6A
Os01g0542000	5.87329	m6A
Os01g0542100	0.277816	m6A
Os01g0543100	0.122628	m6A
Os01g0544450	0.0428422	m6A
Os01g0546000	0	m6A
Os01g0546500	1.49965	m6A
Os01g0546700	0.419114	m6A
Os01g0546800	3.18578	m6A
Os01g0546900	2.10426	m6A
Os01g0547000	2.08864	m6A
Os01g0547200	3.28191	m6A
Os01g0548750	0.952754	m6A
Os01g0549200	2.79911	m6A
Os01g0549400	8.92768	m6A
Os01g0549500	3.11147	m6A
Os01g0549700	6.08749	m6A
Os01g0550000	11.7696	m6A
Os01g0550100	11.2188	m6A
Os01g0550200	2.04244	m6A
Os01g0550300	159.948	m6A
Os01g0550600	0.227162	m6A
Os01g0550800	0	m6A
Os01g0550900	0	m6A
Os01g0551800	0.00436715	m6A
Os01g0551900	2.8599	m6A
Os01g0552000	2.88443	m6A
Os01g0552050	0	m6A
Os01g0552500	1.87042	m6A
Os01g0552850	0.00668275	m6A
Os01g0553400	1.82139	m6A
Os01g0553600	5.10757	m6A
Os01g0553901	0.00193936	m6A
Os01g0554150	0.0344914	m6A
Os01g0555300	7.75064	m6A
Os01g0555800	0.436881	m6A
Os01g0556001	0	m6A
Os01g0556201	0.0278188	m6A
Os01g0556650	0.0981911	m6A
Os01g0556700	37.0105	m6A
Os01g0556800	0.0423127	m6A
Os01g0557200	0.0774663	m6A
Os01g0557400	0.703531	m6A
Os01g0557500	54.0703	m6A
Os01g0558100	3.0101	m6A
Os01g0558300	7.98382	m6A
Os01g0558600	45.8602	m6A
Os01g0558800	5.49395	m6A
Os01g0558850	6.06973	m6A
Os01g0558900	10.7198	m6A
Os01g0559000	2.35339	m6A
Os01g0559100	6.30204	m6A
Os01g0559200	2.62	m6A
Os01g0559750	66.7124	m6A
Os01g0560200	5.97642	m6A
Os01g0561600	0.183331	m6A
Os01g0561950	0	m6A
Os01g0562400	0	m6A
Os01g0563500	1.72344	m6A
Os01g0563700	0.0096325	m6A
Os01g0564300	2.09171	m6A
Os01g0564532	0.0056906	m6A
Os01g0565600	13.359	m6A
Os01g0565800	0.027915	m6A
Os01g0566100	1.35138	m6A
Os01g0566500	0.0875592	m6A
Os01g0567200	0	m6A
Os01g0567500	0.0055905	m6A
Os01g0567533	0	m6A
Os01g0567600	0	m6A
Os01g0568800	0	m6A
Os01g0568950	0	m6A
Os01g0569200	0	m6A
Os01g0570500	13.5484	m6A
Os01g0570601	0	m6A
Os01g0570800	9.77962	m6A
Os01g0571000	4.31878	m6A
Os01g0571100	9.17372	m6A
Os01g0571133	0	m6A
Os01g0571300	0.115288	m6A
Os01g0571500	0	m6A
Os01g0571700	1.6057	m6A
Os01g0572100	1.52743	m6A
Os01g0572200	0.0133843	m6A
Os01g0572300	0.871567	m6A
Os01g0572700	1.68683	m6A
Os01g0574400	7.0921	m6A
Os01g0574500	21.2043	m6A
Os01g0574600	3.8364	m6A
Os01g0574800	9.73321	m6A
Os01g0575000	21.1281	m6A
Os01g0575901	0.00142282	m6A
Os01g0577450	0.005472	m6A
Os01g0577600	0.161512	m6A
Os01g0578000	2.48222	m6A
Os01g0578500	0.61997	m6A
Os01g0578700	1.54187	m6A
Os01g0578800	0	m6A
Os01g0579800	2.54405	m6A
Os01g0579900	4.33303	m6A
Os01g0580000	2.67783	m6A
Os01g0580100	0.692801	m6A
Os01g0580200	0.0881014	m6A
Os01g0580400	0	m6A
Os01g0580500	0.239333	m6A
Os01g0580800	6.1097	m6A
Os01g0581300	22.3522	m6A
Os01g0581400	0.446828	m6A
Os01g0581800	0.0785166	m6A
Os01g0581900	0.799805	m6A
Os01g0582400	6.42601	m6A
Os01g0583100	9.60367	m6A
Os01g0583200	3.1121	m6A
Os01g0583300	0.051421	m6A
Os01g0583600	0.0380002	m6A
Os01g0583700	0	m6A
Os01g0583900	0	m6A
Os01g0584032	0	m6A
Os01g0584100	1.15541	m6A
Os01g0584200	0.245787	m6A
Os01g0584800	3.24723	m6A
Os01g0584900	1.30417	m6A
Os01g0585600	10.4428	m6A
Os01g0585700	14.9073	m6A
Os01g0586450	0.0120436	m6A
Os01g0587000	21.5994	m6A
Os01g0587150	0.0639783	m6A
Os01g0587300	3.15048	m6A
Os01g0587400	1.39888	m6A
Os01g0587900	0	m6A
Os01g0588100	0	m6A
Os01g0588400	0.166054	m6A
Os01g0588500	2.2529	m6A
Os01g0588700	5.93475	m6A
Os01g0588800	3.81372	m6A
Os01g0589000	7.18609	m6A
Os01g0589700	1.19777	m6A
Os01g0589900	0.390199	m6A
Os01g0590100	0.0271021	m6A
Os01g0590200	7.43754	m6A
Os01g0590700	0.468923	m6A
Os01g0591250	0.0186057	m6A
Os01g0591300	2.07285	m6A
Os01g0592500	1.39236	m6A
Os01g0592900	1.00833	m6A
Os01g0593100	0	m6A
Os01g0593200	2.58068	m6A
Os01g0593500	1.41549	m6A
Os01g0593600	3.98278	m6A
Os01g0593700	0	m6A
Os01g0594300	0.00408929	m6A
Os01g0594500	0.0122188	m6A
Os01g0594600	0	m6A
Os01g0594800	0.103861	m6A
Os01g0594900	0	m6A
Os01g0595001	0	m6A
Os01g0595100	4.8657	m6A
Os01g0595400	26.2544	m6A
Os01g0595725	0	m6A
Os01g0595900	0	m6A
Os01g0596100	0	m6A
Os01g0596201	0	m6A
Os01g0596600	0	m6A
Os01g0596700	0.0098511	m6A
Os01g0597400	0	m6A
Os01g0597800	0.266599	m6A
Os01g0598000	0.132147	m6A
Os01g0598400	0.192064	m6A
Os01g0599550	3.27531	m6A
Os01g0599900	0.00405943	m6A
Os01g0600000	13.2956	m6A
Os01g0600200	8.23362	m6A
Os01g0600300	6.53214	m6A
Os01g0600400	2.16043	m6A
Os01g0601000	0.152007	m6A
Os01g0601200	0.026735	m6A
Os01g0601625	1.71539	m6A
Os01g0601651	0.111702	m6A
Os01g0601675	0.0113458	m6A
Os01g0601700	0.223021	m6A
Os01g0602466	0.0159787	m6A
Os01g0602600	0.0642781	m6A
Os01g0603000	5.8652	m6A
Os01g0603100	0.0230064	m6A
Os01g0603300	7.82788	m6A
Os01g0603500	0.214435	m6A
Os01g0604000	0.539992	m6A
Os01g0604100	0.446326	m6A
Os01g0604150	0	m6A
Os01g0604500	1.88579	m6A
Os01g0604600	0.385042	m6A
Os01g0604700	4.89989	m6A
Os01g0604900	0.0839879	m6A
Os01g0605000	1.51371	m6A
Os01g0605400	0.00767994	m6A
Os01g0605500	0.0276668	m6A
Os01g0605650	3.40062	m6A
Os01g0605700	2.42005	m6A
Os01g0606133	4.82964	m6A
Os01g0606400	1.01324	m6A
Os01g0607400	17.4132	m6A
Os01g0607600	0.0672148	m6A
Os01g0607800	2.40437	m6A
Os01g0607900	0.817601	m6A
Os01g0608200	0.0107037	m6A
Os01g0608900	0.0695566	m6A
Os01g0609000	0.00528545	m6A
Os01g0609200	0.202405	m6A
Os01g0609700	0.0057744	m6A
Os01g0609900	0.861962	m6A
Os01g0610100	26.1592	m6A
Os01g0610400	2.24932	m6A
Os01g0610500	6.91673	m6A
Os01g0610600	3.90536	m6A
Os01g0610700	4.88028	m6A
Os01g0611050	0	m6A
Os01g0611300	0.766486	m6A
Os01g0611900	1.68181	m6A
Os01g0612200	16.7563	m6A
Os01g0612350	0	m6A
Os01g0612500	0.499698	m6A
Os01g0612600	17.2615	m6A
Os01g0612700	1.19924	m6A
Os01g0612800	5.42933	m6A
Os01g0613100	0.0602256	m6A
Os01g0613300	8.76849	m6A
Os01g0613500	0.88029	m6A
Os01g0613900	1.93636	m6A
Os01g0614300	0	m6A
Os01g0614500	13.3082	m6A
Os01g0614750	0.0178514	m6A
Os01g0614900	6.16757	m6A
Os01g0615000	1.5519	m6A
Os01g0616100	8.70937	m6A
Os01g0616300	0.0679444	m6A
Os01g0616333	0.0581199	m6A
Os01g0616400	4.37057	m6A
Os01g0616500	5.02708	m6A
Os01g0616600	1.24629	m6A
Os01g0616800	1.35041	m6A
Os01g0617500	14.8413	m6A
Os01g0617600	0.854865	m6A
Os01g0617650	0	m6A
Os01g0617700	0.549116	m6A
Os01g0617800	1.54919	m6A
Os01g0618000	0.751645	m6A
Os01g0618100	27.9067	m6A
Os01g0618200	3.9631	m6A
Os01g0618300	0.0119086	m6A
Os01g0618500	4.34296	m6A
Os01g0618700	0.478407	m6A
Os01g0618800	47.8614	m6A
Os01g0618900	2.62263	m6A
Os01g0619000	5.99262	m6A
Os01g0620800	0.0170448	m6A
Os01g0621200	0.248252	m6A
Os01g0621400	0.0170327	m6A
Os01g0621600	0.426377	m6A
Os01g0621700	12.8045	m6A
Os01g0622000	2.33246	m6A
Os01g0622600	21.886	m6A
Os01g0622800	0.239914	m6A
Os01g0623000	0	m6A
Os01g0623200	1.74574	m6A
Os01g0623500	12.4016	m6A
Os01g0624000	6.83935	m6A
Os01g0624500	49.2921	m6A
Os01g0624700	0.15688	m6A
Os01g0625900	0.169458	m6A
Os01g0626400	0.669949	m6A
Os01g0627400	6.59385	m6A
Os01g0627600	0.0677254	m6A
Os01g0627701	0.004495	m6A
Os01g0627800	0.952869	m6A
Os01g0627900	0.289195	m6A
Os01g0627967	0	m6A
Os01g0629500	0	m6A
Os01g0629600	0.217957	m6A
Os01g0630101	0	m6A
Os01g0630300	0.0798303	m6A
Os01g0630900	0.00719765	m6A
Os01g0631100	0.906762	m6A
Os01g0631200	3.20455	m6A
Os01g0631400	0.0980051	m6A
Os01g0631700	0.96201	m6A
Os01g0631800	0.355463	m6A
Os01g0632700	0.745773	m6A
Os01g0633100	3.94954	m6A
Os01g0633200	12.9466	m6A
Os01g0633500	0	m6A
Os01g0633900	0.480591	m6A
Os01g0634500	0.00478844	m6A
Os01g0635400	0.429953	m6A
Os01g0635600	0	m6A
Os01g0635800	0	m6A
Os01g0636400	1.24396	m6A
Os01g0636500	0.0607697	m6A
Os01g0636600	1.02579	m6A
Os01g0637100	0	m6A
Os01g0637300	0	m6A
Os01g0637666	0	m6A
Os01g0637800	0.290946	m6A
Os01g0638000	0.30404	m6A
Os01g0639200	2.98434	m6A
Os01g0639900	1003.42	m6A
Os01g0640000	0	m6A
Os01g0640400	0.0633718	m6A
Os01g0640800	4.33174	m6A
Os01g0641000	6.3133	m6A
Os01g0641100	4.58785	m6A
Os01g0641700	7.8165	m6A
Os01g0641800	0.344716	m6A
Os01g0642600	0.0102633	m6A
Os01g0642700	0.0718031	m6A
Os01g0642900	1.8194	m6A
Os01g0643300	0.442164	m6A
Os01g0643800	0.662181	m6A
Os01g0644000	14.1444	m6A
Os01g0644900	0.0505135	m6A
Os01g0645400	0.0535299	m6A
Os01g0645650	0	m6A
Os01g0645900	3.38722	m6A
Os01g0646300	0.1498	m6A
Os01g0646700	1.79169	m6A
Os01g0646800	1.3855	m6A
Os01g0647100	5.89664	m6A
Os01g0647700	2.62155	m6A
Os01g0647800	1.23506	m6A
Os01g0647850	0.648469	m6A
Os01g0648000	3.22372	m6A
Os01g0648500	1.36894	m6A
Os01g0648600	0.667479	m6A
Os01g0648700	0.0997463	m6A
Os01g0649100	15.6022	m6A
Os01g0649400	0	m6A
Os01g0649566	0	m6A
Os01g0649950	0	m6A
Os01g0650000	0.54524	m6A
Os01g0650200	1.60757	m6A
Os01g0650900	0.00701375	m6A
Os01g0651000	0	m6A
Os01g0651100	0.13904	m6A
Os01g0651300	0.803427	m6A
Os01g0651450	0	m6A
Os01g0651800	0.0889831	m6A
Os01g0651932	0.0777197	m6A
Os01g0652100	0.497444	m6A
Os01g0652450	0.509475	m6A
Os01g0652600	21.9242	m6A
Os01g0652800	0.284291	m6A
Os01g0653200	0.0205201	m6A
Os01g0653350	0	m6A
Os01g0653500	0	m6A
Os01g0653601	0.069309	m6A
Os01g0653700	3.85384	m6A
Os01g0653800	9.05071	m6A
Os01g0654100	2.98777	m6A
Os01g0654200	4.62962	m6A
Os01g0654300	5.77301	m6A
Os01g0654500	38.3455	m6A
Os01g0655400	5.60487	m6A
Os01g0655500	21.1792	m6A
Os01g0655800	19.8994	m6A
Os01g0656200	3.37641	m6A
Os01g0656600	5.39649	m6A
Os01g0656900	0.771457	m6A
Os01g0657000	0	m6A
Os01g0657100	0.122672	m6A
Os01g0657250	0	m6A
Os01g0657400	0	m6A
Os01g0657801	0.00395385	m6A
Os01g0658600	0.0121951	m6A
Os01g0659200	48.1072	m6A
Os01g0659800	0.602535	m6A
Os01g0659900	0.180696	m6A
Os01g0660000	0.0303179	m6A
Os01g0660100	0.0157475	m6A
Os01g0660300	2.58682	m6A
Os01g0660450	0	m6A
Os01g0660550	2.62951	m6A
Os01g0660700	0.0570206	m6A
Os01g0660900	15.3093	m6A
Os01g0661000	0.604898	m6A
Os01g0661400	2.31408	m6A
Os01g0661500	5.25303	m6A
Os01g0661650	0.0616565	m6A
Os01g0661700	0.0450448	m6A
Os01g0662600	37.0237	m6A
Os01g0662800	0	m6A
Os01g0663300	0.882209	m6A
Os01g0663400	2.50962	m6A
Os01g0663500	3.2201	m6A
Os01g0663800	11.5564	m6A
Os01g0664100	2.74955	m6A
Os01g0664200	0.393307	m6A
Os01g0664500	6.42774	m6A
Os01g0665200	13.1735	m6A
Os01g0666000	0.174453	m6A
Os01g0666200	5.35879	m6A
Os01g0666800	3.3803	m6A
Os01g0667100	4.48943	m6A
Os01g0667400	0	m6A
Os01g0667700	6.21739	m6A
Os01g0667750	0	m6A
Os01g0667800	0.715453	m6A
Os01g0668000	12.1941	m6A
Os01g0668100	1.47556	m6A
Os01g0668200	0.974821	m6A
Os01g0668300	3.21654	m6A
Os01g0668400	0.570634	m6A
Os01g0668500	0.0324173	m6A
Os01g0668600	0.457709	m6A
Os01g0668700	0.627344	m6A
Os01g0668901	0.0289585	m6A
Os01g0669100	1.23138	m6A
Os01g0670100	0.470409	m6A
Os01g0670600	0.0066044	m6A
Os01g0670800	2.17043	m6A
Os01g0672100	0.733713	m6A
Os01g0672166	0.13897	m6A
Os01g0672201	3.32512	m6A
Os01g0672300	3.09362	m6A
Os01g0672400	13.5357	m6A
Os01g0672700	4.00349	m6A
Os01g0673300	4.23828	m6A
Os01g0673500	11.6203	m6A
Os01g0673600	36.4623	m6A
Os01g0673700	0.749615	m6A
Os01g0673800	26.5059	m6A
Os01g0674125	0.0062726	m6A
Os01g0674150	0.393544	m6A
Os01g0674500	6.86585	m6A
Os01g0674700	6.09884	m6A
Os01g0675000	0	m6A
Os01g0675100	125.204	m6A
Os01g0675400	0	m6A
Os01g0675800	3.24355	m6A
Os01g0677000	0	m6A
Os01g0677100	0	m6A
Os01g0677500	0	m6A
Os01g0677900	1.00602	m6A
Os01g0678000	1.01771	m6A
Os01g0678400	0.0229512	m6A
Os01g0678600	10.8563	m6A
Os01g0679000	2.72697	m6A
Os01g0679500	0	m6A
Os01g0679550	0	m6A
Os01g0680100	0.0493326	m6A
Os01g0680400	8.77733	m6A
Os01g0680700	8.73147	m6A
Os01g0680900	1.55915	m6A
Os01g0681050	0.0212318	m6A
Os01g0681100	0.0535894	m6A
Os01g0681800	3.54125	m6A
Os01g0683100	4.7698	m6A
Os01g0684200	3.11808	m6A
Os01g0684301	0.0028232	m6A
Os01g0684800	0.0150208	m6A
Os01g0685100	0.251916	m6A
Os01g0685300	0.0746368	m6A
Os01g0685650	0	m6A
Os01g0685850	0.0081422	m6A
Os01g0685900	0.0313469	m6A
Os01g0686100	2.42405	m6A
Os01g0686300	0.0101037	m6A
Os01g0686500	0.0363857	m6A
Os01g0686600	0	m6A
Os01g0686800	31.6573	m6A
Os01g0687400	3.61665	m6A
Os01g0687450	0	m6A
Os01g0687500	2.44747	m6A
Os01g0687600	2.09949	m6A
Os01g0687700	3.43062	m6A
Os01g0687800	0.312141	m6A
Os01g0688000	0.809287	m6A
Os01g0688300	0.261538	m6A
Os01g0688600	5.14127	m6A
Os01g0688900	0.041212	m6A
Os01g0689000	0.651668	m6A
Os01g0689451	17.2632	m6A
Os01g0689600	1.8702	m6A
Os01g0689800	3.7656	m6A
Os01g0689900	9.22703	m6A
Os01g0689975	0.0731184	m6A
Os01g0690200	1.61649	m6A
Os01g0690333	0	m6A
Os01g0690600	0.37783	m6A
Os01g0691000	0.325428	m6A
Os01g0691200	0.00658845	m6A
Os01g0691300	0.147344	m6A
Os01g0691400	0.857662	m6A
Os01g0691600	9.63061	m6A
Os01g0691700	9.62002	m6A
Os01g0692300	16.954	m6A
Os01g0692500	0.0230281	m6A
Os01g0692700	7.04383	m6A
Os01g0693100	0	m6A
Os01g0693300	1.2259	m6A
Os01g0693532	0	m6A
Os01g0693900	5.63901	m6A
Os01g0694000	0.501567	m6A
Os01g0694050	0.431069	m6A
Os01g0694100	0.271707	m6A
Os01g0694200	1.19103	m6A
Os01g0694300	9.07985	m6A
Os01g0694900	3.21517	m6A
Os01g0695200	4.66448	m6A
Os01g0695900	0.0187548	m6A
Os01g0696000	2.31106	m6A
Os01g0696500	0.19985	m6A
Os01g0696600	1.96485	m6A
Os01g0697100	1.31489	m6A
Os01g0697700	0	m6A
Os01g0698000	10.0537	m6A
Os01g0698300	3.68548	m6A
Os01g0698900	0	m6A
Os01g0699400	0.936284	m6A
Os01g0699450	0	m6A
Os01g0700200	0.018156	m6A
Os01g0700300	0	m6A
Os01g0700400	0	m6A
Os01g0700500	0	m6A
Os01g0700900	0.0547793	m6A
Os01g0701350	0	m6A
Os01g0701500	0	m6A
Os01g0701900	1.64602	m6A
Os01g0702000	1.79768	m6A
Os01g0702300	0.00428578	m6A
Os01g0702400	1.69754	m6A
Os01g0702450	0.0066701	m6A
Os01g0702500	0.069478	m6A
Os01g0702700	0.415988	m6A
Os01g0702900	0.644524	m6A
Os01g0703000	0.243157	m6A
Os01g0703300	0.0950463	m6A
Os01g0703400	71.3014	m6A
Os01g0704100	0.769782	m6A
Os01g0704200	1.87375	m6A
Os01g0704700	8.84114	m6A
Os01g0705000	0.399459	m6A
Os01g0705200	2.17089	m6A
Os01g0705300	2.27724	m6A
Os01g0705700	2.8537	m6A
Os01g0705800	0	m6A
Os01g0706000	4.32977	m6A
Os01g0706200	0.00912608	m6A
Os01g0706266	0	m6A
Os01g0706700	0.955906	m6A
Os01g0706800	0.537473	m6A
Os01g0706900	4.94268	m6A
Os01g0707300	15.963	m6A
Os01g0707500	0.312515	m6A
Os01g0708100	3.12566	m6A
Os01g0708300	2.31315	m6A
Os01g0708500	0.473889	m6A
Os01g0708600	7.03458	m6A
Os01g0708700	0.0129811	m6A
Os01g0709000	0	m6A
Os01g0709400	4.43761	m6A
Os01g0709500	6.47088	m6A
Os01g0710000	13.7082	m6A
Os01g0710100	0	m6A
Os01g0711050	0	m6A
Os01g0711100	6.93595	m6A
Os01g0711400	371.086	m6A
Os01g0711500	3.38668	m6A
Os01g0711600	1.86374	m6A
Os01g0712600	2.71625	m6A
Os01g0712800	0.00828885	m6A
Os01g0713200	5.30666	m6A
Os01g0713600	0.0378557	m6A
Os01g0713800	0	m6A
Os01g0714800	0.0237023	m6A
Os01g0714900	3.30961	m6A
Os01g0715000	3.2965	m6A
Os01g0715900	0.126052	m6A
Os01g0716200	0.0564262	m6A
Os01g0717601	0.155548	m6A
Os01g0717700	28.8896	m6A
Os01g0718300	3.31649	m6A
Os01g0718700	0.0200726	m6A
Os01g0718900	1.72782	m6A
Os01g0719100	70.2482	m6A
Os01g0719300	0.167106	m6A
Os01g0719400	0.148807	m6A
Os01g0719800	0.00381176	m6A
Os01g0720000	0	m6A
Os01g0720600	2.1565	m6A
Os01g0720800	1.26188	m6A
Os01g0721000	6.52365	m6A
Os01g0721400	0.760908	m6A
Os01g0721900	26.5244	m6A
Os01g0722300	0	m6A
Os01g0722550	0	m6A
Os01g0722800	6.8925	m6A
Os01g0723000	0.223666	m6A
Os01g0723100	1.52875	m6A
Os01g0723400	37.6647	m6A
Os01g0723600	1.06525	m6A
Os01g0724450	0.00331183	m6A
Os01g0724500	1.34179	m6A
Os01g0725400	0.908449	m6A
Os01g0725600	4.65442	m6A
Os01g0725900	0	m6A
Os01g0726100	0.00846275	m6A
Os01g0727500	0.399726	m6A
Os01g0727600	0.261362	m6A
Os01g0727900	0.728482	m6A
Os01g0728000	0.23122	m6A
Os01g0728250	0.110195	m6A
Os01g0728350	0.0138324	m6A
Os01g0728700	0.122411	m6A
Os01g0728900	0.573675	m6A
Os01g0729100	3.14226	m6A
Os01g0729400	0.0531006	m6A
Os01g0729500	0.953963	m6A
Os01g0729600	0.0139893	m6A
Os01g0729900	21.655	m6A
Os01g0730200	2.09373	m6A
Os01g0730700	0.209544	m6A
Os01g0730900	1.62749	m6A
Os01g0731000	5.26825	m6A
Os01g0731600	0.0077816	m6A
Os01g0731800	0.370993	m6A
Os01g0732200	2.91314	m6A
Os01g0732700	0.0157889	m6A
Os01g0733001	0.362236	m6A
Os01g0733100	0.109724	m6A
Os01g0733200	0.444328	m6A
Os01g0733600	6.21128	m6A
Os01g0733801	0	m6A
Os01g0734000	0.362909	m6A
Os01g0735300	1.03941	m6A
Os01g0735450	0.564933	m6A
Os01g0735500	2.53557	m6A
Os01g0735900	1.90254	m6A
Os01g0736000	1.72424	m6A
Os01g0736100	0.188679	m6A
Os01g0736300	1.25908	m6A
Os01g0736400	0.571511	m6A
Os01g0736500	0.221414	m6A
Os01g0736551	0.00548484	m6A
Os01g0737300	0.942403	m6A
Os01g0737500	0.0366031	m6A
Os01g0737550	0	m6A
Os01g0737700	0	m6A
Os01g0738000	4.22892	m6A
Os01g0738100	0.0858651	m6A
Os01g0738400	0	m6A
Os01g0738600	3.34537	m6A
Os01g0738900	0.823069	m6A
Os01g0740000	0	m6A
Os01g0740350	0.0083102	m6A
Os01g0740500	1.61439	m6A
Os01g0740650	7.15266	m6A
Os01g0740700	0.237772	m6A
Os01g0740800	0.353763	m6A
Os01g0741200	0.0058317	m6A
Os01g0742000	2.11442	m6A
Os01g0742100	0.0310271	m6A
Os01g0742200	0.177898	m6A
Os01g0742400	1.44035	m6A
Os01g0743200	0.00620415	m6A
Os01g0743300	1.22059	m6A
Os01g0743400	3.98827	m6A
Os01g0743500	0.10651	m6A
Os01g0743600	0.305625	m6A
Os01g0744000	0.486074	m6A
Os01g0744200	0.0680915	m6A
Os01g0744300	14.4534	m6A
Os01g0744400	3.54408	m6A
Os01g0745700	0.296226	m6A
Os01g0745850	0	m6A
Os01g0746200	3.58398	m6A
Os01g0746700	0.843733	m6A
Os01g0747500	0.753185	m6A
Os01g0747600	0.19511	m6A
Os01g0747800	7.63177	m6A
Os01g0748000	0.398648	m6A
Os01g0748100	0.734657	m6A
Os01g0748150	0	m6A
Os01g0748300	0	m6A
Os01g0748900	6.42946	m6A
Os01g0748950	0.0133576	m6A
Os01g0749000	0.00523425	m6A
Os01g0749100	1.2896	m6A
Os01g0749900	4.35161	m6A
Os01g0750000	0.362797	m6A
Os01g0750300	1.88084	m6A
Os01g0750400	0.0115184	m6A
Os01g0750500	0.300203	m6A
Os01g0750600	1.03565	m6A
Os01g0750666	0	m6A
Os01g0750800	5.69684	m6A
Os01g0751400	0	m6A
Os01g0751600	1.29244	m6A
Os01g0752600	1.13926	m6A
Os01g0752700	9.30704	m6A
Os01g0752800	46.0319	m6A
Os01g0753200	5.49718	m6A
Os01g0753300	0.0100545	m6A
Os01g0753800	0.0313155	m6A
Os01g0754300	0.0494725	m6A
Os01g0754500	6.58795	m6A
Os01g0754700	0.167486	m6A
Os01g0754800	0	m6A
Os01g0755100	4.25229	m6A
Os01g0755500	0.358135	m6A
Os01g0755600	0	m6A
Os01g0756101	0	m6A
Os01g0756200	0.0878207	m6A
Os01g0756300	0.0389323	m6A
Os01g0756600	0.508995	m6A
Os01g0756700	0	m6A
Os01g0757200	1.74218	m6A
Os01g0757400	0.0706158	m6A
Os01g0757700	3.90269	m6A
Os01g0757800	1.89709	m6A
Os01g0757900	0.728892	m6A
Os01g0758200	0.389979	m6A
Os01g0758300	0.0437989	m6A
Os01g0758350	0	m6A
Os01g0758400	9.28699	m6A
Os01g0758450	0.00351814	m6A
Os01g0758500	0.101548	m6A
Os01g0758900	2.7058	m6A
Os01g0758950	0.00380591	m6A
Os01g0759100	0	m6A
Os01g0759200	0.0057997	m6A
Os01g0759400	5.00564	m6A
Os01g0759700	7.95327	m6A
Os01g0759800	0	m6A
Os01g0760300	0	m6A
Os01g0760400	1.19423	m6A
Os01g0760600	17.0365	m6A
Os01g0760900	0.170499	m6A
Os01g0761100	1.62882	m6A
Os01g0761300	1.4322	m6A
Os01g0761500	0.646529	m6A
Os01g0762400	1.44886	m6A
Os01g0762900	0.318373	m6A
Os01g0763000	4.72877	m6A
Os01g0763300	23.0044	m6A
Os01g0763600	7.6046	m6A
Os01g0763700	2.40542	m6A
Os01g0764000	34.0031	m6A
Os01g0764300	1.30445	m6A
Os01g0764400	12.1871	m6A
Os01g0764600	3.07861	m6A
Os01g0764800	4.83997	m6A
Os01g0764950	0.345352	m6A
Os01g0765000	0.848797	m6A
Os01g0765300	3.89171	m6A
Os01g0765400	0.180538	m6A
Os01g0765500	0.00630515	m6A
Os01g0765600	0.0116582	m6A
Os01g0766600	5.97706	m6A
Os01g0766966	0.298605	m6A
Os01g0767000	12.631	m6A
Os01g0767700	8.46551	m6A
Os01g0768100	1.1679	m6A
Os01g0768200	11.1331	m6A
Os01g0768300	0.171816	m6A
Os01g0769000	13.0992	m6A
Os01g0769200	0.316754	m6A
Os01g0769700	2.30271	m6A
Os01g0770800	0	m6A
Os01g0771000	1.71022	m6A
Os01g0771200	14.9401	m6A
Os01g0771300	2.64075	m6A
Os01g0772000	4.67359	m6A
Os01g0772100	0.0151648	m6A
Os01g0772150	1.64329	m6A
Os01g0772200	9.71091	m6A
Os01g0772500	0	m6A
Os01g0772600	15.0315	m6A
Os01g0772800	16.7232	m6A
Os01g0773000	0.714363	m6A
Os01g0773100	2.65458	m6A
Os01g0773200	2.09481	m6A
Os01g0773500	0.258453	m6A
Os01g0773600	2.51574	m6A
Os01g0773800	0.879469	m6A
Os01g0774200	0.747684	m6A
Os01g0774500	0.00336367	m6A
Os01g0775400	0.484488	m6A
Os01g0775600	5.26666	m6A
Os01g0776300	2.31132	m6A
Os01g0776600	5.87665	m6A
Os01g0777000	6.56845	m6A
Os01g0777300	0.271386	m6A
Os01g0777400	0.0133081	m6A
Os01g0778100	0.190165	m6A
Os01g0778700	8.85285	m6A
Os01g0778800	2.76537	m6A
Os01g0779300	1.69435	m6A
Os01g0779400	13.7795	m6A
Os01g0779800	0.0241751	m6A
Os01g0780500	14.6576	m6A
Os01g0780800	1.63221	m6A
Os01g0781100	0.638597	m6A
Os01g0781200	1.02077	m6A
Os01g0782100	0.835321	m6A
Os01g0782200	3.59865	m6A
Os01g0782500	9.92369	m6A
Os01g0782800	0.0052358	m6A
Os01g0783600	2.08306	m6A
Os01g0783800	1.41224	m6A
Os01g0784101	0.00447086	m6A
Os01g0784900	1.34322	m6A
Os01g0785900	0.0276634	m6A
Os01g0786500	0	m6A
Os01g0786601	0	m6A
Os01g0786900	14.9601	m6A
Os01g0787400	6.26782	m6A
Os01g0787600	0.0649663	m6A
Os01g0788400	0.709322	m6A
Os01g0788900	0.953875	m6A
Os01g0789000	0.0059878	m6A
Os01g0789100	0.847486	m6A
Os01g0789200	0.00347393	m6A
Os01g0793200	1.48232	m6A
Os01g0793300	12.4829	m6A
Os01g0793500	14.1733	m6A
Os01g0793800	0.200138	m6A
Os01g0794400	11.4389	m6A
Os01g0794500	17.3612	m6A
Os01g0794650	0.355463	m6A
Os01g0794800	0.340966	m6A
Os01g0794900	0.636316	m6A
Os01g0795200	2.07224	m6A
Os01g0795250	0.0162872	m6A
Os01g0795300	0.634304	m6A
Os01g0796400	9.05241	m6A
Os01g0797800	1.51021	m6A
Os01g0797900	1.93176	m6A
Os01g0798200	1.31799	m6A
Os01g0798800	0.422114	m6A
Os01g0798900	0.0756113	m6A
Os01g0799050	0.0036732	m6A
Os01g0799100	1.55524	m6A
Os01g0799900	11.8342	m6A
Os01g0800300	0.851587	m6A
Os01g0800400	0.306563	m6A
Os01g0800500	10.9819	m6A
Os01g0800800	0	m6A
Os01g0801800	2.0251	m6A
Os01g0802100	4.37052	m6A
Os01g0802200	0.667345	m6A
Os01g0802400	0.0104426	m6A
Os01g0802700	0	m6A
Os01g0802850	6.0507	m6A
Os01g0803300	0.562488	m6A
Os01g0804150	0	m6A
Os01g0805000	19.2616	m6A
Os01g0805400	1.09929	m6A
Os01g0805700	5.62686	m6A
Os01g0805800	4.9263	m6A
Os01g0805975	0.00192503	m6A
Os01g0806600	0	m6A
Os01g0807266	0.021622	m6A
Os01g0807532	0	m6A
Os01g0808400	0.0131197	m6A
Os01g0809000	0.0153004	m6A
Os01g0809450	0.00522381	m6A
Os01g0810100	11.631	m6A
Os01g0810300	95.7812	m6A
Os01g0810700	0.759181	m6A
Os01g0810800	0.036748	m6A
Os01g0811001	0.00456099	m6A
Os01g0811400	0.970093	m6A
Os01g0812000	2.32737	m6A
Os01g0812050	1.73039	m6A
Os01g0812100	0	m6A
Os01g0812800	2.51494	m6A
Os01g0813000	0.354893	m6A
Os01g0813100	1.51174	m6A
Os01g0813400	55.451	m6A
Os01g0813500	5.59389	m6A
Os01g0813700	0.13214	m6A
Os01g0813800	0.0720913	m6A
Os01g0813900	7.81964	m6A
Os01g0814150	0	m6A
Os01g0814200	0.0502472	m6A
Os01g0814300	0.352141	m6A
Os01g0814800	0.389925	m6A
Os01g0815800	39.9047	m6A
Os01g0815900	0.108231	m6A
Os01g0816400	11.1915	m6A
Os01g0816500	0	m6A
Os01g0816700	0.295103	m6A
Os01g0816850	0.0231082	m6A
Os01g0817000	5.11125	m6A
Os01g0817400	0.0074098	m6A
Os01g0817633	0.179176	m6A
Os01g0817700	50.4008	m6A
Os01g0817800	6.24526	m6A
Os01g0818100	0.687445	m6A
Os01g0818200	0.196627	m6A
Os01g0818300	1.13627	m6A
Os01g0818600	10.1524	m6A
Os01g0819000	3.16244	m6A
Os01g0819100	0.154978	m6A
Os01g0819200	0.0084867	m6A
Os01g0819233	0.00199015	m6A
Os01g0819400	0	m6A
Os01g0819700	8.66048	m6A
Os01g0819800	0.688354	m6A
Os01g0819900	13.7256	m6A
Os01g0820000	1.55722	m6A
Os01g0820700	0	m6A
Os01g0821700	3.77024	m6A
Os01g0821800	8.24278	m6A
Os01g0823300	30.7128	m6A
Os01g0823500	0.70728	m6A
Os01g0823700	0.421015	m6A
Os01g0823900	4.26884	m6A
Os01g0824000	0.0875275	m6A
Os01g0824500	0	m6A
Os01g0824800	4.41709	m6A
Os01g0825000	0.103084	m6A
Os01g0825800	4.24959	m6A
Os01g0825900	2.2116	m6A
Os01g0826400	3.83668	m6A
Os01g0826800	2.08674	m6A
Os01g0826900	22.7706	m6A
Os01g0827200	3.38677	m6A
Os01g0827600	1.5077	m6A
Os01g0827800	0	m6A
Os01g0828300	0.268077	m6A
Os01g0829100	0.654637	m6A
Os01g0829266	0.0248141	m6A
Os01g0829400	0.341072	m6A
Os01g0829700	0	m6A
Os01g0829800	0.849554	m6A
Os01g0829900	0	m6A
Os01g0830100	7.1707	m6A
Os01g0830200	3.82193	m6A
Os01g0831000	0	m6A
Os01g0831250	0.0418907	m6A
Os01g0831950	0	m6A
Os01g0832100	0.0189242	m6A
Os01g0832300	2.22919	m6A
Os01g0832450	0	m6A
Os01g0832600	0.216267	m6A
Os01g0833000	1.63985	m6A
Os01g0833100	6.11631	m6A
Os01g0833200	31.8556	m6A
Os01g0833400	4.56872	m6A
Os01g0833750	0	m6A
Os01g0833800	10.6692	m6A
Os01g0834200	7.56069	m6A
Os01g0834250	0.930117	m6A
Os01g0834400	3.90254	m6A
Os01g0835000	1.7376	m6A
Os01g0835500	12.7863	m6A
Os01g0835700	1.49474	m6A
Os01g0835800	0.737936	m6A
Os01g0836400	2.68544	m6A
Os01g0836700	0	m6A
Os01g0836900	0.00962705	m6A
Os01g0837000	1.22181	m6A
Os01g0837100	0	m6A
Os01g0837300	4.31549	m6A
Os01g0837500	4.9827	m6A
Os01g0837800	58.7183	m6A
Os01g0837900	11.0314	m6A
Os01g0838100	2.24626	m6A
Os01g0838200	0	m6A
Os01g0838300	0.311241	m6A
Os01g0838600	4.72436	m6A
Os01g0838900	1.62765	m6A
Os01g0839100	0.378142	m6A
Os01g0839200	0.768273	m6A
Os01g0839300	3.50001	m6A
Os01g0839801	0	m6A
Os01g0839900	0.275969	m6A
Os01g0840100	44.0234	m6A
[truncated: 33,773 more rows]

## Sheet: RSV_fpkm
GeneID	FPKM	Group
gene-3'rps12	0	m6A
gene-atp6	97.6344	m6A
gene-atpA	28.5857	m6A
gene-atpI	155.346	m6A
gene-ccmC	48.6793	m6A
gene-ccmFc	133.265	m6A
gene-ccmFn	157.644	m6A
gene-cob	889.086	m6A
gene-mat-r	9.23234	m6A
gene-nad3	0.906006	m6A
gene-nad4	0.0499843	m6A
gene-ndhA	229.017	m6A
gene-ndhF	22.3831	m6A
gene-orf153	0.401332	m6A
gene-orf165	0.287332	m6A
gene-orf181	0.0514354	m6A
gene-orf183	14.2827	m6A
gene-orf187	0	m6A
gene-orf224	8.64391	m6A
gene-orf258	0.0772513	m6A
gene-orf288	47.8655	m6A
gene-orf490	0	m6A
gene-orfX	30.9888	m6A
gene-petA	2.4095	m6A
gene-psaA	2.81205	m6A
gene-psaB	2.31196	m6A
gene-psbB	232.569	m6A
gene-psbC	8.20584	m6A
gene-psbD	0.244205	m6A
gene-rpl2-2	74.0497	m6A
gene-rpl22	9.0321	m6A
gene-rpl5	4.96746	m6A
gene-rpoA	1.87334	m6A
gene-rpoB	4.03742	m6A
gene-rpoC1	0	m6A
gene-rpoC2	2.91756	m6A
gene-rps11	0.0400804	m6A
gene-rps15-2	16.3659	m6A
gene-rps1	539.377	m6A
gene-rps18	0.0628185	m6A
gene-rps3	65.5318	m6A
gene-rps4	129.505	m6A
gene-rps7	0	m6A
gene-rps7-2	0.122326	m6A
gene-rps8	0.520854	m6A
Os01g0100100	8.02714	m6A
Os01g0100400	0.509792	m6A
Os01g0100600	5.22639	m6A
Os01g0100800	4.40139	m6A
Os01g0101150	0.379814	m6A
Os01g0101200	2.31814	m6A
Os01g0101300	2.01159	m6A
Os01g0101600	14.1711	m6A
Os01g0101800	0.0948239	m6A
Os01g0101850	0	m6A
Os01g0102000	0.0289602	m6A
Os01g0102300	28.455	m6A
Os01g0102400	0.255626	m6A
Os01g0102500	4.68598	m6A
Os01g0102700	22.5547	m6A
Os01g0102800	5.0279	m6A
Os01g0103075	0.344758	m6A
Os01g0103600	2.99435	m6A
Os01g0103650	0.028258	m6A
Os01g0103700	0.578561	m6A
Os01g0103800	5.5017	m6A
Os01g0103900	0.0520986	m6A
Os01g0104100	18.0953	m6A
Os01g0104200	0.319658	m6A
Os01g0104500	0	m6A
Os01g0104800	6.19442	m6A
Os01g0104900	0.607836	m6A
Os01g0105900	20.3379	m6A
Os01g0106200	25.1639	m6A
Os01g0106600	2.30736	m6A
Os01g0106800	38.4244	m6A
Os01g0106900	63.3422	m6A
Os01g0107000	13.851	m6A
Os01g0107400	0.356704	m6A
Os01g0107700	0.337084	m6A
Os01g0107900	14.3569	m6A
Os01g0108000	5.06524	m6A
Os01g0108700	0.0576079	m6A
Os01g0108800	0.329643	m6A
Os01g0109201	0.0291455	m6A
Os01g0109366	0	m6A
Os01g0109500	0.050664	m6A
Os01g0109700	28.4697	m6A
Os01g0110050	0.744792	m6A
Os01g0110500	0.788817	m6A
Os01g0110700	0.173636	m6A
Os01g0110800	0.0265177	m6A
Os01g0111800	3.45187	m6A
Os01g0112100	0.535071	m6A
Os01g0112300	3.15064	m6A
Os01g0112800	0	m6A
Os01g0113300	0.145347	m6A
Os01g0113400	0.405054	m6A
Os01g0113600	0.186995	m6A
Os01g0113700	1.58845	m6A
Os01g0113900	2.20341	m6A
Os01g0114400	0	m6A
Os01g0114402	0	m6A
Os01g0114600	0.113425	m6A
Os01g0114700	0.0156553	m6A
Os01g0114800	0.184117	m6A
Os01g0114900	0	m6A
Os01g0115200	2.81157	m6A
Os01g0115500	0.528817	m6A
Os01g0115600	8.86804	m6A
Os01g0115700	4.10935	m6A
Os01g0115750	2.38562	m6A
Os01g0115900	9.15948	m6A
Os01g0116000	0.102161	m6A
Os01g0116200	0.111419	m6A
Os01g0116300	0.072556	m6A
Os01g0116600	5.98025	m6A
Os01g0116900	5.41606	m6A
Os01g0117500	1.07394	m6A
Os01g0118000	20.9199	m6A
Os01g0118100	12.1322	m6A
Os01g0118300	0.118725	m6A
Os01g0119100	0.628004	m6A
Os01g0119500	8.87022	m6A
Os01g0120300	7.67059	m6A
Os01g0120600	2.49179	m6A
Os01g0120800	23.7071	m6A
Os01g0121000	0.06633	m6A
Os01g0121100	21.7955	m6A
Os01g0121200	0.620937	m6A
Os01g0121700	12.2804	m6A
Os01g0121800	5.83483	m6A
Os01g0124401	0.0127169	m6A
Os01g0124900	0	m6A
Os01g0125700	3.3171	m6A
Os01g0125800	11.2777	m6A
Os01g0125900	12.4486	m6A
Os01g0126100	0.0268153	m6A
Os01g0126401	0.00274158	m6A
Os01g0126600	1.49738	m6A
Os01g0127300	8.70711	m6A
Os01g0127700	2.9089	m6A
Os01g0127900	0.704408	m6A
Os01g0128000	0.237538	m6A
Os01g0128100	0.266005	m6A
Os01g0128200	33.9787	m6A
Os01g0128400	25.7418	m6A
Os01g0128800	48.5196	m6A
Os01g0129200	0	m6A
Os01g0129500	0.990379	m6A
Os01g0129600	0	m6A
Os01g0130400	0.195587	m6A
Os01g0130500	0	m6A
Os01g0131250	0.00524467	m6A
Os01g0131450	0.269925	m6A
Os01g0131800	9.98523	m6A
Os01g0132050	0.04575	m6A
Os01g0132400	0.0083746	m6A
Os01g0132500	2.40644	m6A
Os01g0133100	0.116198	m6A
Os01g0133200	0.0147121	m6A
Os01g0133832	0	m6A
Os01g0133866	0	m6A
Os01g0134200	0.179589	m6A
Os01g0134500	2.07042	m6A
Os01g0134800	0.00808355	m6A
Os01g0134850	0	m6A
Os01g0134900	0.191637	m6A
Os01g0135000	0	m6A
Os01g0136000	0.398206	m6A
Os01g0136400	10.6807	m6A
Os01g0136700	0.155275	m6A
Os01g0137125	0.10576	m6A
Os01g0137300	1.95122	m6A
Os01g0137500	0.0585454	m6A
Os01g0137700	0.330985	m6A
Os01g0137950	0.174706	m6A
Os01g0138100	0.0570551	m6A
Os01g0138232	0.0973295	m6A
Os01g0138600	0.135874	m6A
Os01g0139200	23.1388	m6A
Os01g0139600	0.0386535	m6A
Os01g0140400	0.081843	m6A
Os01g0141000	1.66384	m6A
Os01g0141100	34.4857	m6A
Os01g0141300	0	m6A
Os01g0141600	7.57378	m6A
Os01g0141900	2.96385	m6A
Os01g0142500	13.9215	m6A
Os01g0142600	2.20893	m6A
Os01g0142875	0.107414	m6A
Os01g0142950	0	m6A
Os01g0143350	0	m6A
Os01g0143400	0.0102315	m6A
Os01g0143700	0.0147135	m6A
Os01g0144000	7.91418	m6A
Os01g0144340	3.14216	m6A
Os01g0144600	2.97933	m6A
Os01g0144700	5.97243	m6A
Os01g0144900	0.250918	m6A
Os01g0145200	0.891103	m6A
Os01g0145600	1.27072	m6A
Os01g0147200	8.58128	m6A
Os01g0147250	0	m6A
Os01g0147300	0.565984	m6A
Os01g0147700	5.68803	m6A
Os01g0147800	0.048658	m6A
Os01g0148050	27.7653	m6A
Os01g0148100	2.10975	m6A
Os01g0148400	1.92189	m6A
Os01g0148500	2.43338	m6A
Os01g0149200	0.25098	m6A
Os01g0149350	0.0857728	m6A
Os01g0149500	0.291996	m6A
Os01g0149700	0.0592667	m6A
Os01g0149900	8.98304	m6A
Os01g0150000	16.5955	m6A
Os01g0150100	2.96986	m6A
Os01g0150400	0	m6A
Os01g0150800	0.151003	m6A
Os01g0150900	0.467121	m6A
Os01g0151200	44.2623	m6A
Os01g0151600	3.01133	m6A
Os01g0151700	1.66808	m6A
Os01g0151750	0	m6A
Os01g0152000	0.978015	m6A
Os01g0152500	0	m6A
Os01g0152600	0.125272	m6A
Os01g0152800	0.0751268	m6A
Os01g0152951	0	m6A
Os01g0153000	0.13092	m6A
Os01g0153150	0	m6A
Os01g0153250	0.531267	m6A
Os01g0153400	6.9036	m6A
Os01g0154250	0	m6A
Os01g0154500	0.482348	m6A
Os01g0154600	0.890168	m6A
Os01g0154950	0.0173341	m6A
Os01g0155200	0.750279	m6A
Os01g0155400	7.95524	m6A
Os01g0155600	17.1298	m6A
Os01g0156300	0.174945	m6A
Os01g0157500	0	m6A
Os01g0158000	7.14649	m6A
Os01g0158900	8.24961	m6A
Os01g0159000	0.218168	m6A
Os01g0159300	20.4884	m6A
Os01g0159400	6.45616	m6A
Os01g0160100	5.07027	m6A
Os01g0160700	0.2378	m6A
Os01g0162200	1.08327	m6A
Os01g0163450	0	m6A
Os01g0164300	0	m6A
Os01g0164400	4.9425	m6A
Os01g0164600	15.4112	m6A
Os01g0164700	4.81082	m6A
Os01g0164800	0.197652	m6A
Os01g0164900	0.189735	m6A
Os01g0165000	4.12814	m6A
Os01g0165200	0.0998062	m6A
Os01g0165800	2.89346	m6A
Os01g0166500	0.169745	m6A
Os01g0166700	24.466	m6A
Os01g0167400	4.01529	m6A
Os01g0167500	15.8485	m6A
Os01g0167700	0.657311	m6A
Os01g0167750	1.1649	m6A
Os01g0167800	1.05919	m6A
Os01g0168400	12.5595	m6A
Os01g0168850	0.0200466	m6A
Os01g0169800	2.35089	m6A
Os01g0169900	6.88335	m6A
Os01g0170300	0.0176655	m6A
Os01g0170500	0.0461206	m6A
Os01g0170700	0.496142	m6A
Os01g0170900	0.168979	m6A
Os01g0171000	0.971297	m6A
Os01g0171200	0	m6A
Os01g0172000	5.31276	m6A
Os01g0172100	9.32033	m6A
Os01g0172200	1.72559	m6A
Os01g0172300	5.3296	m6A
Os01g0172400	55.2899	m6A
Os01g0172600	0.755056	m6A
Os01g0172900	0	m6A
Os01g0173900	18.7932	m6A
Os01g0174000	1.57633	m6A
Os01g0174400	0	m6A
Os01g0174500	0.978338	m6A
Os01g0175000	15.4827	m6A
Os01g0175600	0.0633593	m6A
Os01g0176500	0	m6A
Os01g0177100	0.0816275	m6A
Os01g0177200	11.6366	m6A
Os01g0177900	0.392535	m6A
Os01g0178100	4.21339	m6A
Os01g0178200	2.34058	m6A
Os01g0179000	0.163074	m6A
Os01g0179400	7.45218	m6A
Os01g0179901	0.107591	m6A
Os01g0180000	0.152906	m6A
Os01g0180050	0	m6A
Os01g0180300	2.39586	m6A
Os01g0180600	1.12942	m6A
Os01g0180700	1.67903	m6A
Os01g0180800	53.4792	m6A
Os01g0180900	0	m6A
Os01g0181000	5.03582	m6A
Os01g0181166	0.908649	m6A
Os01g0181300	0.608112	m6A
Os01g0182100	4.3521	m6A
Os01g0182200	27.17	m6A
Os01g0182500	1.69525	m6A
Os01g0182600	141.035	m6A
Os01g0182700	0.130688	m6A
Os01g0182900	11.5599	m6A
Os01g0183500	0	m6A
Os01g0183600	0.661199	m6A
Os01g0184000	3.61414	m6A
Os01g0184200	3.69856	m6A
Os01g0184500	10.4555	m6A
Os01g0184700	0.686393	m6A
Os01g0184900	32.2888	m6A
Os01g0185100	0.0167873	m6A
Os01g0185400	5.34038	m6A
Os01g0185900	0.446832	m6A
Os01g0186400	0.0070092	m6A
Os01g0186700	8.34021	m6A
Os01g0187400	10.8095	m6A
Os01g0187500	6.08909	m6A
Os01g0187600	0.0803868	m6A
Os01g0188200	2.43408	m6A
Os01g0188900	2.92654	m6A
Os01g0189100	0.444425	m6A
Os01g0189800	9.54536	m6A
Os01g0190000	43.8393	m6A
Os01g0190400	0.312045	m6A
Os01g0191300	1.5303	m6A
Os01g0191400	0.098112	m6A
Os01g0191500	17.6915	m6A
Os01g0192550	35.504	m6A
Os01g0192600	0.196937	m6A
Os01g0192900	0.102073	m6A
Os01g0193400	0.0184845	m6A
Os01g0193600	3.85755	m6A
Os01g0194200	0.178251	m6A
Os01g0195000	3.55577	m6A
Os01g0195200	0.0827519	m6A
Os01g0195400	0.258555	m6A
Os01g0196133	0.0212846	m6A
Os01g0196500	2.37886	m6A
Os01g0196600	3.64184	m6A
Os01g0196800	1.06201	m6A
Os01g0197200	7.89809	m6A
Os01g0197400	4.99169	m6A
Os01g0197900	1.06337	m6A
Os01g0198000	0.926492	m6A
Os01g0198100	1.43179	m6A
Os01g0198200	25.2354	m6A
Os01g0198702	0.647904	m6A
Os01g0199400	9.41489	m6A
Os01g0199900	5.28452	m6A
Os01g0200200	0	m6A
Os01g0200350	0.0091173	m6A
Os01g0200400	2.61027	m6A
Os01g0200500	4.56766	m6A
Os01g0201000	6.34549	m6A
Os01g0201100	3.02278	m6A
Os01g0201250	0.648338	m6A
Os01g0201600	0.0373446	m6A
Os01g0201700	0.452447	m6A
Os01g0201800	0.0245978	m6A
Os01g0201850	0	m6A
Os01g0202601	0.093627	m6A
Os01g0203400	4.14377	m6A
Os01g0204000	2.29693	m6A
Os01g0205200	0.975236	m6A
Os01g0205300	0.476056	m6A
Os01g0205700	10.1879	m6A
Os01g0206200	3.92371	m6A
Os01g0206300	0.0542596	m6A
Os01g0207200	0.315035	m6A
Os01g0207600	0.0140742	m6A
Os01g0208000	0.0260445	m6A
Os01g0208400	0.0063251	m6A
Os01g0208600	8.95951	m6A
Os01g0208700	29.3522	m6A
Os01g0209000	11.1506	m6A
Os01g0209150	0.124338	m6A
Os01g0209400	7.73378	m6A
Os01g0209500	0.111131	m6A
Os01g0209566	0	m6A
Os01g0210700	1.61047	m6A
Os01g0210800	0.942959	m6A
Os01g0210900	0	m6A
Os01g0211000	0	m6A
Os01g0212000	0	m6A
Os01g0212100	7.77608	m6A
Os01g0212500	0	m6A
Os01g0213350	0.00263858	m6A
Os01g0213800	0.0411514	m6A
Os01g0214300	7.40158	m6A
Os01g0214400	12.8108	m6A
Os01g0215000	0.675706	m6A
Os01g0215700	0.00771765	m6A
Os01g0215750	0	m6A
Os01g0216000	0	m6A
Os01g0216300	0	m6A
Os01g0216400	0	m6A
Os01g0216500	0	m6A
Os01g0216600	0	m6A
Os01g0216900	0	m6A
Os01g0217000	0.246842	m6A
Os01g0217400	0	m6A
Os01g0217500	1.15342	m6A
Os01g0218032	21.5917	m6A
Os01g0218200	0.117029	m6A
Os01g0218500	0.998603	m6A
Os01g0218700	26.7347	m6A
Os01g0218800	4.58571	m6A
Os01g0219000	1.52906	m6A
Os01g0219500	0.00816405	m6A
Os01g0220150	0	m6A
Os01g0220500	0	m6A
Os01g0220900	0	m6A
Os01g0221100	0.831532	m6A
Os01g0221300	1.92836	m6A
Os01g0222001	0.032453	m6A
Os01g0222300	0.00664565	m6A
Os01g0223600	4.97414	m6A
Os01g0223700	3.64283	m6A
Os01g0223800	0.0588584	m6A
Os01g0224100	0.783675	m6A
Os01g0224200	0.188169	m6A
Os01g0224500	6.39893	m6A
Os01g0224700	0.757777	m6A
Os01g0225100	16.2564	m6A
Os01g0225200	3.97744	m6A
Os01g0225300	3.93094	m6A
Os01g0225500	0	m6A
Os01g0225550	0.0638878	m6A
Os01g0226200	0.0403761	m6A
Os01g0226300	3.47827	m6A
Os01g0226400	0.382282	m6A
Os01g0226450	0.00519205	m6A
Os01g0226500	2.19727	m6A
Os01g0226600	2.1999	m6A
Os01g0227100	58.359	m6A
Os01g0228450	0.130531	m6A
Os01g0228500	0.232874	m6A
Os01g0228600	12.8419	m6A
Os01g0228901	0	m6A
Os01g0229000	0.103828	m6A
Os01g0229200	12.8131	m6A
Os01g0229900	1.23951	m6A
Os01g0230200	6.2249	m6A
Os01g0230700	0.00263357	m6A
Os01g0230800	0.195999	m6A
Os01g0231900	5.73536	m6A
Os01g0232200	0	m6A
Os01g0232300	5.77043	m6A
Os01g0232400	20.948	m6A
Os01g0232550	0	m6A
Os01g0232800	14.5058	m6A
Os01g0233100	0.0145428	m6A
Os01g0233400	0	m6A
Os01g0233800	0.0307796	m6A
Os01g0233900	1.63185	m6A
Os01g0234200	0.0086365	m6A
Os01g0234850	0	m6A
Os01g0234900	4.62552	m6A
Os01g0235100	33.964	m6A
Os01g0235200	1.84352	m6A
Os01g0235350	3.31482	m6A
Os01g0235400	5.72283	m6A
Os01g0235500	0	m6A
Os01g0235700	10.4154	m6A
Os01g0235850	0.578536	m6A
Os01g0236000	2.86517	m6A
Os01g0236300	3.07786	m6A
Os01g0236400	0.0603526	m6A
Os01g0236800	4.54512	m6A
Os01g0237000	0	m6A
Os01g0237366	0	m6A
Os01g0238375	0.0276095	m6A
Os01g0238600	16.3146	m6A
Os01g0238700	0.0541867	m6A
Os01g0238800	3.08099	m6A
Os01g0238900	13.9249	m6A
Os01g0239000	42.1155	m6A
Os01g0239100	4.90574	m6A
Os01g0239300	0.701935	m6A
Os01g0240600	0	m6A
Os01g0240725	0	m6A
Os01g0241100	2.37899	m6A
Os01g0242200	0	m6A
Os01g0242300	2.2763	m6A
Os01g0243000	1.78165	m6A
Os01g0243100	1.07277	m6A
Os01g0243200	5.90944	m6A
Os01g0243600	0.067695	m6A
Os01g0243800	0.075786	m6A
Os01g0245532	0	m6A
Os01g0246200	0.237166	m6A
Os01g0247700	0.0165954	m6A
Os01g0247900	0.213177	m6A
Os01g0248400	9.23626	m6A
Os01g0249200	0.596611	m6A
Os01g0249300	16.2198	m6A
Os01g0249900	0.0533834	m6A
Os01g0250900	9.48567	m6A
Os01g0251100	6.69739	m6A
Os01g0252100	36.4094	m6A
Os01g0252200	1.86843	m6A
Os01g0252300	0.199563	m6A
Os01g0252600	8.43887	m6A
Os01g0252900	3.18642	m6A
Os01g0253050	0.00575515	m6A
Os01g0253100	10.5147	m6A
Os01g0253200	0.0205185	m6A
Os01g0253300	65.5165	m6A
Os01g0253400	0.177995	m6A
Os01g0253500	0.0811211	m6A
Os01g0253600	9.31876	m6A
Os01g0254000	57.9255	m6A
Os01g0254100	28.2936	m6A
Os01g0254300	0.0063492	m6A
Os01g0254350	0	m6A
Os01g0254800	1.10757	m6A
Os01g0254900	30.0831	m6A
Os01g0255100	0.136342	m6A
Os01g0256300	2.28243	m6A
Os01g0256400	10.9244	m6A
Os01g0256600	8.2401	m6A
Os01g0256800	0.474381	m6A
Os01g0256900	11.5569	m6A
Os01g0257300	0.226254	m6A
Os01g0257400	1.52029	m6A
Os01g0257900	0.0985634	m6A
Os01g0258000	0.433558	m6A
Os01g0258100	0.135495	m6A
Os01g0258700	11.3873	m6A
Os01g0259200	14.2769	m6A
Os01g0259400	0.171126	m6A
Os01g0259600	20.1072	m6A
Os01g0260000	0.680943	m6A
Os01g0260100	0.0570567	m6A
Os01g0260500	0.848619	m6A
Os01g0260700	18.013	m6A
Os01g0260950	0	m6A
Os01g0261100	26.9697	m6A
Os01g0261200	28.1799	m6A
Os01g0262600	4.0374	m6A
Os01g0262700	3.40651	m6A
Os01g0263000	0	m6A
Os01g0263300	0.0262476	m6A
Os01g0263400	0.576223	m6A
Os01g0263500	4.76178	m6A
Os01g0263600	4.66075	m6A
Os01g0264100	0	m6A
Os01g0264500	23.0076	m6A
Os01g0264700	7.74538	m6A
Os01g0265000	1.2249	m6A
Os01g0265400	0.978085	m6A
Os01g0265700	4.07112	m6A
Os01g0265800	34.5703	m6A
Os01g0265900	1.2917	m6A
Os01g0266000	5.39648	m6A
Os01g0266200	8.08591	m6A
Os01g0266500	2.43074	m6A
Os01g0266600	8.85846	m6A
Os01g0267100	4.89868	m6A
Os01g0267200	30.629	m6A
Os01g0267400	1.61485	m6A
Os01g0267800	0.428822	m6A
Os01g0267900	34.5099	m6A
Os01g0268000	0	m6A
Os01g0268300	7.55983	m6A
Os01g0268600	0.535353	m6A
Os01g0268700	0	m6A
Os01g0268800	18.6187	m6A
Os01g0269000	9.7712	m6A
Os01g0269100	5.2454	m6A
Os01g0269500	1.12254	m6A
Os01g0269550	0.248062	m6A
Os01g0269800	0.0565878	m6A
Os01g0269950	0	m6A
Os01g0270100	38.2233	m6A
Os01g0270300	0.064239	m6A
Os01g0270700	0	m6A
Os01g0271000	5.25005	m6A
Os01g0271500	14.4945	m6A
Os01g0271700	2.18905	m6A
Os01g0272600	1.68901	m6A
Os01g0272800	18.3145	m6A
Os01g0272850	0.125292	m6A
Os01g0272901	0	m6A
Os01g0273100	0.0148182	m6A
Os01g0273300	4.96224	m6A
Os01g0273500	3.63915	m6A
Os01g0273800	0.472138	m6A
Os01g0273850	0.0470216	m6A
Os01g0273900	0	m6A
Os01g0274300	0.0872178	m6A
Os01g0274500	0	m6A
Os01g0274601	0.00481852	m6A
Os01g0274800	0.14652	m6A
Os01g0274901	0	m6A
Os01g0275200	0.0053123	m6A
Os01g0275300	12.7577	m6A
Os01g0275500	0.0212	m6A
Os01g0275600	14.2	m6A
Os01g0275800	0.123299	m6A
Os01g0276100	18.0533	m6A
Os01g0276200	2.14878	m6A
Os01g0276500	3.32174	m6A
Os01g0276600	3.28008	m6A
Os01g0276700	8.12011	m6A
Os01g0277500	0.796528	m6A
Os01g0277700	4.66127	m6A
Os01g0278100	0.0486393	m6A
Os01g0278200	2.45641	m6A
Os01g0278600	2.76534	m6A
Os01g0279000	0.122849	m6A
Os01g0279100	168.154	m6A
Os01g0279200	13.3467	m6A
Os01g0279400	8.27804	m6A
Os01g0279800	9.51336	m6A
Os01g0279900	5.63879	m6A
Os01g0280000	9.87939	m6A
Os01g0280400	1.10229	m6A
Os01g0280500	0.195111	m6A
Os01g0281000	41.3492	m6A
Os01g0281200	0.0433566	m6A
Os01g0281400	22.1836	m6A
Os01g0282251	0.0251467	m6A
Os01g0282800	0.561024	m6A
Os01g0282866	0	m6A
Os01g0283000	0.661359	m6A
Os01g0283100	17.437	m6A
Os01g0283300	20.4109	m6A
Os01g0283500	7.75028	m6A
Os01g0283600	0.0124513	m6A
Os01g0283700	0.406852	m6A
Os01g0284700	2.00653	m6A
Os01g0285200	0	m6A
Os01g0286000	3.07738	m6A
Os01g0286100	17.0506	m6A
Os01g0286200	0.25701	m6A
Os01g0286500	0.178503	m6A
Os01g0286900	0.161412	m6A
Os01g0287700	0.981007	m6A
Os01g0287900	0	m6A
Os01g0288700	0	m6A
Os01g0288800	0	m6A
Os01g0289100	0.0470988	m6A
Os01g0289600	39.3273	m6A
Os01g0290000	94.5709	m6A
Os01g0290100	19.3654	m6A
Os01g0290600	1.36314	m6A
Os01g0291500	2.68297	m6A
Os01g0293100	0.0162693	m6A
Os01g0293200	1.91453	m6A
Os01g0293800	0	m6A
Os01g0295600	0.0180722	m6A
Os01g0296100	33.8845	m6A
Os01g0296900	0	m6A
Os01g0297200	2.06011	m6A
Os01g0297700	0.0467339	m6A
Os01g0297950	0	m6A
Os01g0299300	0.313654	m6A
Os01g0300200	15.2028	m6A
Os01g0300400	0.0593186	m6A
Os01g0300600	13.8565	m6A
Os01g0300900	0.08562	m6A
Os01g0301100	0.0467405	m6A
Os01g0301300	1.6964	m6A
Os01g0301500	0.0060149	m6A
Os01g0301700	0.721508	m6A
Os01g0302100	1.60133	m6A
Os01g0302500	0	m6A
Os01g0302900	0.168196	m6A
Os01g0303000	1641.94	m6A
Os01g0303100	0.192585	m6A
Os01g0303200	3.83442	m6A
Os01g0303600	0.182102	m6A
Os01g0304000	38.8878	m6A
Os01g0304300	1.75344	m6A
Os01g0304400	0.269722	m6A
Os01g0306400	0.689913	m6A
Os01g0306800	8.2962	m6A
Os01g0307500	0.121154	m6A
Os01g0307624	0.293782	m6A
Os01g0309451	1.74645	m6A
Os01g0309900	8.70757	m6A
Os01g0310100	7.84631	m6A
Os01g0310500	4.1429	m6A
Os01g0310800	6.1723	m6A
Os01g0311100	6.03714	m6A
Os01g0311500	2.48833	m6A
Os01g0311700	0	m6A
Os01g0312500	0.0418763	m6A
Os01g0312800	0	m6A
Os01g0313600	0	m6A
Os01g0314000	0.25176	m6A
Os01g0314300	16.6558	m6A
Os01g0314600	0	m6A
Os01g0315600	0.0184358	m6A
Os01g0315800	22.6669	m6A
Os01g0316001	0	m6A
Os01g0316100	0	m6A
Os01g0316800	16.5407	m6A
Os01g0316900	14.5254	m6A
Os01g0319400	0	m6A
Os01g0320700	3.05479	m6A
Os01g0321300	12.6883	m6A
Os01g0321700	5.45974	m6A
Os01g0321900	0.301872	m6A
Os01g0322800	7.59855	m6A
Os01g0323000	0.0629372	m6A
Os01g0323100	0.0642735	m6A
Os01g0323500	0.115456	m6A
Os01g0323950	0	m6A
Os01g0324400	2.11546	m6A
Os01g0326000	0.252005	m6A
Os01g0326100	0.0550563	m6A
Os01g0327000	0.0483815	m6A
Os01g0327400	4.45782	m6A
Os01g0327500	0.0273812	m6A
Os01g0327600	3.11801	m6A
Os01g0327900	3.80262	m6A
Os01g0328500	3.5366	m6A
Os01g0328600	10.3956	m6A
Os01g0328700	15.5893	m6A
Os01g0329000	0.064947	m6A
Os01g0329300	0	m6A
Os01g0329400	13.3091	m6A
Os01g0329800	3.45219	m6A
Os01g0329900	0.13777	m6A
Os01g0330100	0.106721	m6A
Os01g0330650	0.0062471	m6A
Os01g0331100	0.947077	m6A
Os01g0332500	0.0176392	m6A
Os01g0332700	0.170204	m6A
Os01g0332900	8.58782	m6A
Os01g0333600	0	m6A
Os01g0335600	0.102093	m6A
Os01g0335700	5.48194	m6A
Os01g0337100	0	m6A
Os01g0337500	0.322688	m6A
Os01g0337600	7.90524	m6A
Os01g0337900	6.0911	m6A
Os01g0338100	4.49683	m6A
Os01g0338200	12.8832	m6A
Os01g0338401	0.00208082	m6A
Os01g0338600	17.1425	m6A
Os01g0339900	22.7085	m6A
Os01g0340400	0	m6A
Os01g0341200	2.13389	m6A
Os01g0341300	0.0329371	m6A
Os01g0341750	0.0065839	m6A
Os01g0342750	0.425064	m6A
Os01g0343100	0.0268777	m6A
Os01g0343400	0	m6A
Os01g0343500	0.415318	m6A
Os01g0343780	0	m6A
Os01g0344620	0.00180215	m6A
Os01g0346400	1.80063	m6A
Os01g0346700	21.404	m6A
Os01g0347000	0.00336763	m6A
Os01g0347300	0.122312	m6A
Os01g0348600	25.3278	m6A
Os01g0348900	1.4669	m6A
Os01g0349800	0.816294	m6A
Os01g0350100	0.0951306	m6A
Os01g0350300	0.0707181	m6A
Os01g0350500	0	m6A
Os01g0350900	13.7592	m6A
Os01g0351100	0.750009	m6A
Os01g0351200	0.241262	m6A
Os01g0351300	8.69064	m6A
Os01g0354175	0.0165489	m6A
Os01g0354200	0.19107	m6A
Os01g0355100	0.356228	m6A
Os01g0355500	6.0576	m6A
Os01g0355700	0.170484	m6A
Os01g0355900	6.45035	m6A
Os01g0356400	50.6321	m6A
Os01g0356500	1.42287	m6A
Os01g0356800	0.00196872	m6A
Os01g0356900	0	m6A
Os01g0357100	41.9988	m6A
Os01g0357400	0.00770585	m6A
Os01g0357900	7.15461	m6A
Os01g0358100	0.281001	m6A
Os01g0358700	0.0360029	m6A
Os01g0358800	0.0982122	m6A
Os01g0359800	0.261886	m6A
Os01g0360100	0.168059	m6A
Os01g0361800	4.17155	m6A
Os01g0362000	2.36603	m6A
Os01g0362100	34.2304	m6A
Os01g0362800	0.680667	m6A
Os01g0363900	5.21463	m6A
Os01g0364000	1.89383	m6A
Os01g0364100	0.283309	m6A
Os01g0364450	0	m6A
Os01g0365000	0.12268	m6A
Os01g0366100	1.69176	m6A
Os01g0366501	0	m6A
Os01g0367300	2.27163	m6A
Os01g0367400	0.964601	m6A
Os01g0367500	0	m6A
Os01g0367900	3.17558	m6A
Os01g0369000	23.8246	m6A
Os01g0369200	0.840838	m6A
Os01g0369300	0.0136227	m6A
Os01g0369500	0	m6A
Os01g0369600	2.4553	m6A
Os01g0372700	38.1767	m6A
Os01g0373400	1.28405	m6A
Os01g0374200	0.176526	m6A
Os01g0375000	9.19367	m6A
Os01g0375200	3.09099	m6A
Os01g0375500	0.0411088	m6A
Os01g0376700	23.0709	m6A
Os01g0377000	0.231146	m6A
Os01g0377500	9.59725	m6A
Os01g0377700	4.93671	m6A
Os01g0378100	0.0260618	m6A
Os01g0379400	2.69668	m6A
Os01g0379800	0.00314026	m6A
Os01g0381325	0	m6A
Os01g0382500	0	m6A
Os01g0382700	6.71535	m6A
Os01g0383100	0.0197466	m6A
Os01g0383900	1.4375	m6A
Os01g0384300	1.29505	m6A
Os01g0384450	0	m6A
Os01g0384901	0	m6A
Os01g0385400	0.716632	m6A
Os01g0386500	0.00883875	m6A
Os01g0387566	0	m6A
Os01g0388700	0.189221	m6A
Os01g0390300	8.80837	m6A
Os01g0390400	11.4461	m6A
Os01g0390600	2.49419	m6A
Os01g0390900	3.19909	m6A
Os01g0391100	0.954021	m6A
Os01g0391500	2.06166	m6A
Os01g0391600	0.46178	m6A
Os01g0391800	0.11536	m6A
Os01g0392100	11.8413	m6A
Os01g0392600	0.109901	m6A
Os01g0392800	1.97722	m6A
Os01g0393000	2.52142	m6A
Os01g0393100	0	m6A
Os01g0495900	10.6031	m6A
Os01g0496900	3.65298	m6A
Os01g0498200	59.9205	m6A
Os01g0499300	5.32399	m6A
Os01g0500500	4.82355	m6A
Os01g0500600	2.13514	m6A
Os01g0500825	0.0184007	m6A
Os01g0500900	5.11439	m6A
Os01g0501000	3.46523	m6A
Os01g0502300	0	m6A
Os01g0502400	15.8435	m6A
Os01g0502700	0.703003	m6A
Os01g0502800	3.89015	m6A
Os01g0503400	1.55728	m6A
Os01g0504500	5.12236	m6A
Os01g0504950	0.0386425	m6A
Os01g0505500	0.616124	m6A
Os01g0506100	2.24617	m6A
Os01g0506200	3.46612	m6A
Os01g0507300	13.5312	m6A
Os01g0508000	1.49255	m6A
Os01g0508100	1.44921	m6A
Os01g0508300	1.0538	m6A
Os01g0509700	0.0651718	m6A
Os01g0509750	0	m6A
Os01g0509900	0.0644118	m6A
Os01g0510100	24.1539	m6A
Os01g0510200	2.04777	m6A
Os01g0510500	7.47831	m6A
Os01g0510800	11.3665	m6A
Os01g0510901	0.0020107	m6A
Os01g0511300	9.32548	m6A
Os01g0511600	4.4784	m6A
Os01g0511800	0	m6A
Os01g0512100	10.123	m6A
Os01g0512200	3.26727	m6A
Os01g0512400	0.141918	m6A
Os01g0512700	0	m6A
Os01g0513200	2.54821	m6A
Os01g0513400	15.5428	m6A
Os01g0513500	0.352183	m6A
Os01g0513900	0.032037	m6A
Os01g0514000	15.3354	m6A
Os01g0514300	8.18304	m6A
Os01g0514450	0.0305413	m6A
Os01g0514600	0.0491924	m6A
Os01g0514700	0.378559	m6A
Os01g0514850	0	m6A
Os01g0515300	1.79301	m6A
Os01g0516600	3.24823	m6A
Os01g0516625	0	m6A
Os01g0516900	0	m6A
Os01g0518651	0	m6A
Os01g0519050	1.05011	m6A
Os01g0519100	2.35532	m6A
Os01g0519400	6.73738	m6A
Os01g0519700	6.21856	m6A
Os01g0520180	0	m6A
Os01g0520600	5.80312	m6A
Os01g0520800	1.96385	m6A
Os01g0521200	1.14949	m6A
Os01g0521550	0.139705	m6A
Os01g0521600	0.00699852	m6A
Os01g0522100	0.0133355	m6A
Os01g0522400	0.0197123	m6A
Os01g0522800	0	m6A
Os01g0522950	0	m6A
Os01g0523100	0.003435	m6A
Os01g0523600	0	m6A
Os01g0523800	0	m6A
Os01g0524251	0.200403	m6A
Os01g0524400	0.266687	m6A
Os01g0524700	8.13244	m6A
Os01g0525100	0.998714	m6A
Os01g0525350	0	m6A
Os01g0526100	7.93988	m6A
Os01g0526200	3.8168	m6A
Os01g0527400	9.12307	m6A
Os01g0527600	3.43734	m6A
Os01g0527700	6.58782	m6A
Os01g0527900	0.0056956	m6A
Os01g0528800	49.0136	m6A
Os01g0530341	0	m6A
Os01g0530400	2.34476	m6A
Os01g0531200	5.5685	m6A
Os01g0531300	0	m6A
Os01g0531400	0.0475907	m6A
Os01g0531500	16.1117	m6A
Os01g0532100	0.0233302	m6A
Os01g0532200	6.8806	m6A
Os01g0533400	0.0077299	m6A
Os01g0533450	0.191567	m6A
Os01g0533500	2.74663	m6A
Os01g0533900	0.0416222	m6A
Os01g0534700	0.286349	m6A
Os01g0534900	5.33432	m6A
Os01g0535300	0	m6A
Os01g0535400	2.72274	m6A
Os01g0535900	1.91082	m6A
Os01g0536000	5.10988	m6A
Os01g0536466	0	m6A
Os01g0538000	6.10619	m6A
Os01g0539900	2.53697	m6A
Os01g0540400	0	m6A
Os01g0541000	7.47748	m6A
Os01g0541900	10.8042	m6A
Os01g0542000	12.8429	m6A
Os01g0542100	0.672416	m6A
Os01g0543100	0.255605	m6A
Os01g0544450	0.0190855	m6A
Os01g0545500	0.0053909	m6A
Os01g0545900	0.444008	m6A
Os01g0546000	0	m6A
Os01g0546100	0.0108139	m6A
Os01g0546500	2.61341	m6A
Os01g0546800	6.21032	m6A
Os01g0546900	3.08531	m6A
Os01g0547000	3.14851	m6A
Os01g0547500	0.956549	m6A
Os01g0548000	0.00370215	m6A
Os01g0549400	12.8455	m6A
Os01g0549500	5.16644	m6A
Os01g0549700	10.711	m6A
Os01g0550000	17.7533	m6A
Os01g0550100	15.5049	m6A
Os01g0550200	3.02872	m6A
Os01g0550300	314.899	m6A
Os01g0550600	0.163891	m6A
Os01g0550800	0	m6A
Os01g0550900	0	m6A
Os01g0551400	1.93886	m6A
Os01g0551800	0	m6A
Os01g0551900	5.04265	m6A
Os01g0552050	0	m6A
Os01g0552500	2.78615	m6A
Os01g0552850	0	m6A
Os01g0553200	2.65353	m6A
Os01g0553400	2.58442	m6A
Os01g0553600	6.29023	m6A
Os01g0553901	0	m6A
Os01g0554150	0.0518715	m6A
Os01g0555600	0.197003	m6A
Os01g0555800	0.61699	m6A
Os01g0556201	0.0096712	m6A
Os01g0556650	0.156992	m6A
Os01g0556800	0.102093	m6A
Os01g0557200	0.352013	m6A
Os01g0557500	89.529	m6A
Os01g0558200	10.2698	m6A
Os01g0558300	12.6761	m6A
Os01g0558600	79.1239	m6A
Os01g0558800	6.57982	m6A
Os01g0558850	8.66689	m6A
Os01g0558900	14.9588	m6A
Os01g0559000	2.28143	m6A
Os01g0559100	8.42821	m6A
Os01g0559750	87.7843	m6A
Os01g0560000	15.8004	m6A
Os01g0561950	0	m6A
Os01g0563000	14.8603	m6A
Os01g0563500	2.25977	m6A
Os01g0563700	0.0111204	m6A
Os01g0564300	8.69548	m6A
Os01g0564400	1.40551	m6A
Os01g0564950	0	m6A
Os01g0565600	16.1832	m6A
Os01g0565900	6.87981	m6A
Os01g0566000	0.357871	m6A
Os01g0566100	3.61635	m6A
Os01g0566500	0.0969544	m6A
Os01g0566900	39.6122	m6A
Os01g0567200	0	m6A
Os01g0567500	0.00886765	m6A
Os01g0567600	0	m6A
Os01g0568800	0	m6A
Os01g0568950	0	m6A
Os01g0569200	0	m6A
Os01g0569800	0	m6A
Os01g0570500	16.5364	m6A
Os01g0571100	7.63987	m6A
Os01g0571133	0.0144466	m6A
Os01g0571166	1.3881	m6A
Os01g0571200	13.4108	m6A
Os01g0571300	0.135944	m6A
Os01g0571700	2.68594	m6A
Os01g0572100	2.41003	m6A
Os01g0572300	2.32799	m6A
Os01g0572700	1.91312	m6A
Os01g0572966	0	m6A
Os01g0574400	10.0057	m6A
Os01g0574500	26.2353	m6A
Os01g0575000	28.9245	m6A
Os01g0575500	14.1503	m6A
Os01g0575901	0.00359807	m6A
Os01g0578000	3.53153	m6A
Os01g0578200	0	m6A
Os01g0578500	1.17073	m6A
Os01g0578700	1.88636	m6A
Os01g0579600	0.266103	m6A
Os01g0580000	3.75683	m6A
Os01g0580100	1.08268	m6A
Os01g0580200	0.18616	m6A
Os01g0580300	2.14987	m6A
Os01g0580400	0	m6A
Os01g0580800	7.76163	m6A
Os01g0581300	6.48437	m6A
Os01g0581400	0.232274	m6A
Os01g0581900	1.37256	m6A
Os01g0582400	7.20797	m6A
Os01g0583100	22.3353	m6A
Os01g0583300	0.0492923	m6A
Os01g0583600	0.0206184	m6A
Os01g0583700	0.00266567	m6A
Os01g0583900	0.00325839	m6A
Os01g0584800	5.34455	m6A
Os01g0585700	22.205	m6A
Os01g0586450	0.030325	m6A
Os01g0586600	3.73137	m6A
Os01g0587000	27.2191	m6A
Os01g0587400	2.17943	m6A
Os01g0588500	3.56033	m6A
Os01g0588600	0.0140152	m6A
Os01g0588700	7.52574	m6A
Os01g0588800	6.22098	m6A
Os01g0589100	1.89241	m6A
Os01g0589400	0.435823	m6A
Os01g0589700	1.86702	m6A
Os01g0589900	0.724081	m6A
Os01g0590100	0.0398383	m6A
Os01g0590200	9.43339	m6A
Os01g0590300	0.54732	m6A
Os01g0590700	0.947706	m6A
Os01g0590800	0	m6A
Os01g0590900	5.54106	m6A
Os01g0591250	0	m6A
Os01g0593700	0	m6A
Os01g0594300	0.060922	m6A
Os01g0594500	0	m6A
Os01g0594600	0	m6A
Os01g0594800	0.387866	m6A
Os01g0595400	48.7822	m6A
Os01g0595725	0	m6A
Os01g0595900	0	m6A
Os01g0596100	0	m6A
Os01g0596201	0	m6A
Os01g0596600	0	m6A
Os01g0596700	0	m6A
Os01g0598900	0	m6A
Os01g0599550	5.40776	m6A
Os01g0599900	0	m6A
Os01g0600000	13.7578	m6A
Os01g0600200	10.6878	m6A
Os01g0600300	8.21381	m6A
Os01g0600400	2.99339	m6A
Os01g0601000	0.204321	m6A
Os01g0601200	0.124527	m6A
Os01g0601675	0.0133805	m6A
Os01g0601700	0.371476	m6A
Os01g0602600	0.0149367	m6A
Os01g0602800	2.81885	m6A
Os01g0603000	7.08563	m6A
Os01g0603100	0.0160566	m6A
Os01g0603200	0.574464	m6A
Os01g0603500	0.375599	m6A
Os01g0603700	1.46936	m6A
Os01g0604000	0.745453	m6A
Os01g0604100	0.626546	m6A
Os01g0604150	0	m6A
Os01g0604600	0.49165	m6A
Os01g0604700	8.2663	m6A
Os01g0605000	2.24073	m6A
Os01g0605300	0.0986137	m6A
Os01g0605400	0.0110912	m6A
Os01g0605500	0.0106838	m6A
Os01g0605650	5.56391	m6A
Os01g0605700	1.75644	m6A
Os01g0606000	0.160561	m6A
Os01g0606050	2.63596	m6A
Os01g0606133	9.22428	m6A
Os01g0607100	0.24623	m6A
Os01g0607400	27.7721	m6A
Os01g0607600	0.0695342	m6A
Os01g0607800	2.34484	m6A
Os01g0607900	0.452905	m6A
Os01g0608000	0	m6A
Os01g0608400	0.90622	m6A
Os01g0608900	0.126383	m6A
Os01g0609000	0	m6A
Os01g0609200	0.0611156	m6A
Os01g0609300	7.37671	m6A
Os01g0609700	0.0179535	m6A
Os01g0610100	38.3858	m6A
Os01g0610300	7.66198	m6A
Os01g0610400	2.78034	m6A
Os01g0610600	6.12548	m6A
Os01g0610700	7.249	m6A
Os01g0611050	0	m6A
Os01g0611300	0.170028	m6A
Os01g0611900	2.90254	m6A
Os01g0611950	0.0789977	m6A
Os01g0612000	4.60671	m6A
Os01g0612200	20.6767	m6A
Os01g0612350	0	m6A
Os01g0612700	1.88786	m6A
Os01g0613300	14.5981	m6A
Os01g0613800	3.22103	m6A
Os01g0614300	0.0078331	m6A
Os01g0614750	0.0460903	m6A
Os01g0614900	8.95693	m6A
Os01g0615000	0.90396	m6A
Os01g0615500	0.0582268	m6A
Os01g0615850	0.0181147	m6A
Os01g0616100	13.7384	m6A
Os01g0616300	0.0107911	m6A
Os01g0616366	0	m6A
Os01g0616400	5.89494	m6A
Os01g0616500	6.57761	m6A
Os01g0616800	2.04622	m6A
Os01g0616900	9.90085	m6A
Os01g0617500	20.1215	m6A
Os01g0617600	1.3724	m6A
Os01g0617650	0	m6A
Os01g0617700	1.14001	m6A
Os01g0617800	2.6053	m6A
Os01g0618200	3.43328	m6A
Os01g0618400	15.8548	m6A
Os01g0618500	5.35602	m6A
Os01g0618800	42.2826	m6A
Os01g0618900	2.58488	m6A
Os01g0619000	9.44883	m6A
Os01g0619800	0.871379	m6A
Os01g0620100	4.75467	m6A
Os01g0620800	0.0309939	m6A
Os01g0621300	13.3238	m6A
Os01g0621400	0.0448711	m6A
Os01g0621600	0.337519	m6A
Os01g0622000	4.17155	m6A
Os01g0622600	24.9302	m6A
Os01g0623000	0	m6A
Os01g0623500	23.8838	m6A
Os01g0623750	0	m6A
Os01g0624000	10.5023	m6A
Os01g0624500	69.8246	m6A
Os01g0624700	0.243885	m6A
Os01g0625200	0.38285	m6A
Os01g0625900	0.115177	m6A
Os01g0626200	12.5823	m6A
Os01g0626400	1.2134	m6A
Os01g0627450	0.0258173	m6A
Os01g0627600	0.81129	m6A
Os01g0627800	0.871444	m6A
Os01g0627900	2.01389	m6A
Os01g0627916	0	m6A
Os01g0627967	0	m6A
Os01g0629000	0.083826	m6A
Os01g0629500	0	m6A
Os01g0629600	0.312854	m6A
Os01g0629900	3.79398	m6A
Os01g0630300	0	m6A
Os01g0630900	0.0091838	m6A
Os01g0631100	1.5398	m6A
Os01g0631200	2.56273	m6A
Os01g0631700	0.141327	m6A
Os01g0631900	0.00585245	m6A
Os01g0632000	0.0067696	m6A
Os01g0632700	1.16936	m6A
Os01g0633200	15.5032	m6A
Os01g0633500	0	m6A
Os01g0633900	0.545799	m6A
Os01g0634900	0.217718	m6A
Os01g0635600	0.00477313	m6A
Os01g0635800	0	m6A
Os01g0636500	0.0249316	m6A
Os01g0636600	1.30966	m6A
Os01g0636700	6.83027	m6A
Os01g0637100	0.101249	m6A
Os01g0637300	0	m6A
Os01g0637500	0	m6A
Os01g0637666	0	m6A
Os01g0637800	0.197554	m6A
Os01g0638000	0.924432	m6A
Os01g0638800	0	m6A
Os01g0639100	13.9887	m6A
Os01g0639200	1.83052	m6A
Os01g0639900	418.448	m6A
Os01g0640000	0	m6A
Os01g0640200	0	m6A
Os01g0640400	0.0354606	m6A
Os01g0640800	4.60518	m6A
Os01g0641000	7.3083	m6A
Os01g0641700	9.91832	m6A
Os01g0641800	0.874097	m6A
Os01g0642000	2.97017	m6A
Os01g0642100	3.16654	m6A
Os01g0643300	0.265051	m6A
Os01g0644200	0	m6A
Os01g0644600	1.74235	m6A
Os01g0645200	51.01	m6A
Os01g0645650	0	m6A
Os01g0645900	17.6276	m6A
Os01g0646000	1.36918	m6A
Os01g0646300	0.112223	m6A
Os01g0646700	3.30389	m6A
Os01g0646800	3.11365	m6A
Os01g0647000	6.16796	m6A
Os01g0647200	2.60308	m6A
Os01g0647700	3.06093	m6A
Os01g0647850	1.31469	m6A
Os01g0648000	6.14382	m6A
Os01g0648500	1.8436	m6A
Os01g0648600	0.22618	m6A
Os01g0648700	0.316061	m6A
Os01g0649400	0	m6A
Os01g0649732	0	m6A
Os01g0650000	0.495366	m6A
Os01g0650100	0.445437	m6A
Os01g0650200	2.68749	m6A
Os01g0651000	0	m6A
Os01g0651100	0.289834	m6A
Os01g0651150	0.0459771	m6A
Os01g0651800	0.0792013	m6A
Os01g0651932	0.0902319	m6A
Os01g0652000	0.0186724	m6A
Os01g0652300	0.806483	m6A
Os01g0652450	1.85903	m6A
Os01g0652600	47.1457	m6A
Os01g0653100	0	m6A
Os01g0653350	0	m6A
Os01g0653500	0	m6A
Os01g0653700	5.37486	m6A
Os01g0653800	14.3845	m6A
Os01g0654200	6.02384	m6A
Os01g0654300	8.14474	m6A
Os01g0654500	61.4108	m6A
Os01g0655400	8.79073	m6A
Os01g0655500	21.273	m6A
Os01g0655800	29.6123	m6A
Os01g0656200	3.99604	m6A
Os01g0656400	3.36519	m6A
Os01g0656600	7.60548	m6A
Os01g0656900	0.520914	m6A
Os01g0657100	0.105519	m6A
Os01g0657801	0	m6A
Os01g0658300	0	m6A
Os01g0658500	12.5302	m6A
Os01g0658700	0.0187064	m6A
Os01g0659200	66.826	m6A
Os01g0659800	0.676777	m6A
Os01g0659900	0.122068	m6A
Os01g0660000	0.0644886	m6A
Os01g0660100	0.0614303	m6A
Os01g0660450	0.0215929	m6A
Os01g0660550	3.80519	m6A
Os01g0660700	0.0762084	m6A
Os01g0660900	23.1747	m6A
Os01g0661000	0.952882	m6A
Os01g0661400	4.13978	m6A
Os01g0661500	9.61471	m6A
Os01g0661700	0.190768	m6A
Os01g0662600	35.8889	m6A
Os01g0662700	3.55491	m6A
Os01g0663051	0.135309	m6A
Os01g0663300	0.100713	m6A
Os01g0663400	5.0198	m6A
Os01g0663500	4.27498	m6A
Os01g0663800	12.6519	m6A
Os01g0664100	3.90405	m6A
Os01g0664200	0.109884	m6A
Os01g0664500	7.99776	m6A
Os01g0665400	2.59234	m6A
Os01g0665750	8.80455	m6A
Os01g0666000	0.10066	m6A
Os01g0666800	5.68825	m6A
Os01g0667200	3.85496	m6A
Os01g0667400	0	m6A
Os01g0667700	10.1712	m6A
Os01g0667750	0	m6A
Os01g0667800	0.772946	m6A
Os01g0668000	14.9517	m6A
Os01g0668100	0.222407	m6A
Os01g0668200	1.28087	m6A
Os01g0668400	0.217831	m6A
Os01g0668600	0.490857	m6A
Os01g0668700	1.25011	m6A
Os01g0669100	1.08249	m6A
Os01g0670500	0.177437	m6A
Os01g0670600	0	m6A
Os01g0670800	2.87548	m6A
Os01g0672166	0.372085	m6A
Os01g0672201	4.61633	m6A
Os01g0672300	3.6541	m6A
Os01g0672400	17.4282	m6A
Os01g0673300	5.49093	m6A
Os01g0673500	14.2812	m6A
Os01g0673600	52.0057	m6A
Os01g0673700	1.36315	m6A
Os01g0673800	35.2841	m6A
Os01g0674000	17.225	m6A
Os01g0674100	7.55297	m6A
Os01g0674125	0.0100877	m6A
Os01g0674500	9.15011	m6A
Os01g0674700	6.85255	m6A
Os01g0674800	1.72517	m6A
Os01g0675000	0	m6A
Os01g0675100	116.884	m6A
Os01g0675933	0.0543025	m6A
Os01g0676800	0	m6A
Os01g0676900	0.0146167	m6A
Os01g0677000	0	m6A
Os01g0677500	0	m6A
Os01g0677900	2.63142	m6A
Os01g0678000	3.38684	m6A
Os01g0678400	0.0296121	m6A
Os01g0678500	5.18004	m6A
Os01g0679500	0	m6A
Os01g0679550	0	m6A
Os01g0679700	37.7111	m6A
Os01g0680100	0.0339521	m6A
Os01g0680400	12.1241	m6A
Os01g0680700	9.35363	m6A
Os01g0680900	1.24424	m6A
Os01g0680950	0.207481	m6A
Os01g0681000	8.27778	m6A
Os01g0681050	0.0295904	m6A
Os01g0681100	0.177318	m6A
Os01g0681150	0.00656445	m6A
Os01g0681200	2.42161	m6A
Os01g0681650	0	m6A
Os01g0682500	73.6651	m6A
Os01g0682700	0.0480649	m6A
Os01g0683100	5.05615	m6A
Os01g0683400	0.414054	m6A
Os01g0684200	4.85103	m6A
Os01g0684301	0	m6A
Os01g0684800	0.021541	m6A
Os01g0685100	1.09794	m6A
Os01g0685300	0.0406555	m6A
Os01g0685500	1.56766	m6A
Os01g0685650	0	m6A
Os01g0685850	0.00522745	m6A
Os01g0686100	2.95226	m6A
Os01g0686400	6.36299	m6A
Os01g0686600	0	m6A
Os01g0686650	0.105168	m6A
Os01g0687450	0.0384289	m6A
Os01g0687500	2.90116	m6A
Os01g0687600	3.19017	m6A
Os01g0687700	5.46337	m6A
Os01g0687800	0.329713	m6A
Os01g0688600	6.68699	m6A
Os01g0688900	0.0400607	m6A
Os01g0689000	0.868096	m6A
Os01g0689451	18.9188	m6A
Os01g0689600	2.00787	m6A
Os01g0689800	4.68322	m6A
Os01g0689900	8.51249	m6A
Os01g0689975	0.114069	m6A
Os01g0690333	0	m6A
Os01g0690600	1.35617	m6A
Os01g0690800	2.21047	m6A
Os01g0691050	0.48478	m6A
Os01g0691500	6.2859	m6A
Os01g0691600	11.3553	m6A
Os01g0692200	1.30391	m6A
Os01g0692300	19.8663	m6A
Os01g0692500	0.0153893	m6A
Os01g0692700	8.60328	m6A
Os01g0693100	0.0153581	m6A
Os01g0693532	0	m6A
Os01g0694000	0.734122	m6A
Os01g0694100	0.934171	m6A
Os01g0694200	2.21808	m6A
Os01g0694300	11.6223	m6A
Os01g0694500	0	m6A
Os01g0694900	3.07479	m6A
Os01g0695100	7.49608	m6A
Os01g0695200	6.76741	m6A
Os01g0695600	3.37502	m6A
Os01g0696000	2.78382	m6A
Os01g0696500	0	m6A
Os01g0696800	0.595622	m6A
Os01g0697100	1.46748	m6A
Os01g0698300	5.17177	m6A
Os01g0698900	0.0407288	m6A
Os01g0699900	0.52436	m6A
Os01g0699950	0.0067984	m6A
Os01g0700000	50.6454	m6A
Os01g0700200	0.0308128	m6A
Os01g0700900	0.0322411	m6A
Os01g0701500	0	m6A
Os01g0701900	3.62224	m6A
Os01g0702300	0	m6A
Os01g0702400	2.79801	m6A
Os01g0702450	0.0569349	m6A
Os01g0702900	0.87103	m6A
Os01g0703300	0.0817655	m6A
Os01g0703400	102.575	m6A
Os01g0704200	3.09131	m6A
Os01g0704700	10.8759	m6A
Os01g0705000	0.84188	m6A
Os01g0705200	2.23853	m6A
Os01g0705300	3.95931	m6A
Os01g0705500	8.29152	m6A
Os01g0706000	5.57714	m6A
Os01g0706100	1.42068	m6A
Os01g0706200	0.0327591	m6A
Os01g0706266	0	m6A
Os01g0706500	0.841063	m6A
Os01g0706600	5.16702	m6A
Os01g0706700	0.865658	m6A
Os01g0706800	0.881628	m6A
Os01g0706900	3.5682	m6A
Os01g0707300	22.4756	m6A
Os01g0707500	0.156885	m6A
Os01g0708000	13.7422	m6A
Os01g0708100	5.91251	m6A
Os01g0708300	4.61561	m6A
Os01g0708500	0.646574	m6A
Os01g0708600	8.60853	m6A
Os01g0708700	0.00632245	m6A
Os01g0708900	12.882	m6A
Os01g0709000	0.0181773	m6A
Os01g0709100	0.00446456	m6A
Os01g0709400	5.17849	m6A
Os01g0709500	8.47672	m6A
Os01g0710000	16.7845	m6A
Os01g0710100	0.0414006	m6A
Os01g0710800	6.41954	m6A
Os01g0711100	14.161	m6A
Os01g0711200	0.81028	m6A
Os01g0711400	460.77	m6A
Os01g0711500	4.44591	m6A
Os01g0711600	2.75088	m6A
Os01g0711900	0	m6A
Os01g0713800	0.0165102	m6A
Os01g0714225	0	m6A
Os01g0714800	0.0299829	m6A
Os01g0714900	2.53178	m6A
Os01g0715400	2.12919	m6A
Os01g0715700	0.302007	m6A
Os01g0715900	0.201803	m6A
Os01g0716200	0.0345531	m6A
Os01g0716300	0.0626196	m6A
Os01g0717700	63.1673	m6A
Os01g0718300	2.46113	m6A
Os01g0718700	0	m6A
Os01g0718900	2.64239	m6A
Os01g0719000	0.596608	m6A
Os01g0719400	0.178497	m6A
Os01g0720600	2.33881	m6A
Os01g0720800	0.985302	m6A
Os01g0721100	2.0292	m6A
Os01g0721200	0.112884	m6A
Os01g0721800	0.105506	m6A
Os01g0721900	27.7028	m6A
Os01g0722100	2.54124	m6A
Os01g0722425	0	m6A
Os01g0722550	0	m6A
Os01g0722700	0.354776	m6A
Os01g0723000	0.117302	m6A
Os01g0723025	0	m6A
Os01g0723100	2.64351	m6A
Os01g0723200	13.7267	m6A
Os01g0723400	76.1453	m6A
Os01g0723600	1.55127	m6A
Os01g0723700	0.185284	m6A
Os01g0724400	0	m6A
Os01g0724450	0.0053982	m6A
Os01g0724500	2.79724	m6A
Os01g0725400	3.15331	m6A
Os01g0725600	7.18035	m6A
Os01g0726400	0.0169637	m6A
Os01g0726700	0	m6A
Os01g0727100	0.0714682	m6A
Os01g0727200	1.30627	m6A
Os01g0727600	1.06848	m6A
Os01g0727800	2.0994	m6A
Os01g0728000	0.242317	m6A
Os01g0728100	0.0111203	m6A
Os01g0728200	0.227211	m6A
Os01g0728250	0.0806022	m6A
Os01g0728325	0.0082544	m6A
Os01g0728400	8.20331	m6A
Os01g0728900	1.07624	m6A
Os01g0729100	4.75712	m6A
Os01g0729600	0.0067537	m6A
Os01g0729900	23.4917	m6A
Os01g0730100	0.587326	m6A
Os01g0730200	4.0616	m6A
Os01g0730300	14.3627	m6A
Os01g0730400	0.00641325	m6A
Os01g0730600	0.0924619	m6A
Os01g0730700	1.75663	m6A
Os01g0730900	1.93963	m6A
Os01g0731000	7.39344	m6A
Os01g0731100	4.97292	m6A
Os01g0731600	0.0494656	m6A
Os01g0732200	5.01433	m6A
Os01g0732300	0.193091	m6A
Os01g0732700	0.0059034	m6A
Os01g0733100	0	m6A
Os01g0733600	9.40991	m6A
Os01g0734150	0	m6A
Os01g0735300	0.181671	m6A
Os01g0735450	1.68463	m6A
Os01g0735500	8.52015	m6A
Os01g0736000	3.40133	m6A
Os01g0736100	0.217917	m6A
Os01g0736300	2.02763	m6A
Os01g0736500	0.846168	m6A
Os01g0736551	0	m6A
Os01g0737100	0	m6A
Os01g0737300	1.55995	m6A
Os01g0737500	0.397777	m6A
Os01g0737700	0	m6A
Os01g0737800	5.31318	m6A
Os01g0738000	6.78344	m6A
Os01g0738100	0.131318	m6A
Os01g0738300	0.0101566	m6A
Os01g0738500	3.71371	m6A
Os01g0738600	5.52891	m6A
Os01g0739400	4.57765	m6A
Os01g0739700	0.337915	m6A
Os01g0740000	0	m6A
Os01g0740300	1.30748	m6A
Os01g0740350	0.0112092	m6A
Os01g0740500	6.68407	m6A
Os01g0740700	1.33194	m6A
Os01g0742100	0.00878555	m6A
Os01g0742200	0.622866	m6A
Os01g0742500	5.32388	m6A
Os01g0743100	0.0942805	m6A
Os01g0743200	0	m6A
Os01g0743300	2.26194	m6A
Os01g0743400	3.5399	m6A
Os01g0743500	0.115204	m6A
Os01g0744000	0.240542	m6A
Os01g0744200	0.327668	m6A
Os01g0744400	4.12142	m6A
Os01g0745300	2.03297	m6A
Os01g0745700	0.0283393	m6A
Os01g0746200	5.8134	m6A
Os01g0746700	0.374341	m6A
Os01g0747500	1.621	m6A
Os01g0747600	0.562914	m6A
Os01g0747700	3.70115	m6A
Os01g0747800	12.6266	m6A
Os01g0748000	0.488199	m6A
Os01g0748100	0.998572	m6A
Os01g0748950	0.00642785	m6A
Os01g0749100	1.85048	m6A
Os01g0750000	0.352993	m6A
Os01g0750300	0.566844	m6A
Os01g0750400	0	m6A
Os01g0750500	0.0763203	m6A
Os01g0750600	1.40143	m6A
Os01g0750800	7.19112	m6A
Os01g0750900	3.48297	m6A
Os01g0751300	5.30523	m6A
Os01g0752100	4.6221	m6A
Os01g0752600	2.2613	m6A
Os01g0752700	13.3263	m6A
Os01g0752800	54.0169	m6A
Os01g0753000	13.4652	m6A
Os01g0753100	16.2578	m6A
Os01g0753400	0	m6A
Os01g0754200	13.7548	m6A
Os01g0754300	0.0105804	m6A
Os01g0754500	11.9175	m6A
Os01g0754700	0.410735	m6A
Os01g0754800	0	m6A
Os01g0755100	6.6055	m6A
Os01g0755600	0.0539145	m6A
Os01g0756000	0	m6A
Os01g0756400	16.678	m6A
Os01g0756600	0.273436	m6A
Os01g0756900	0.0988562	m6A
Os01g0757200	3.8635	m6A
Os01g0757400	0.0931992	m6A
Os01g0757600	0.929885	m6A
Os01g0757700	4.68701	m6A
Os01g0757800	2.69973	m6A
Os01g0758200	1.11999	m6A
Os01g0758300	0.120758	m6A
Os01g0758350	0	m6A
Os01g0758400	15.3273	m6A
Os01g0758450	0.0119086	m6A
Os01g0758500	0.202099	m6A
Os01g0759100	0.0069283	m6A
Os01g0759200	0.0145648	m6A
Os01g0759400	5.29543	m6A
Os01g0759700	10.2859	m6A
Os01g0759800	0	m6A
Os01g0760400	1.59001	m6A
Os01g0760600	25.2574	m6A
Os01g0760900	0.0264833	m6A
Os01g0761100	2.17075	m6A
Os01g0761300	1.94973	m6A
Os01g0761500	1.10935	m6A
Os01g0763300	36.3559	m6A
Os01g0763600	13.9021	m6A
Os01g0763700	2.56095	m6A
Os01g0764000	54.4847	m6A
Os01g0764300	1.89017	m6A
Os01g0764400	18.9924	m6A
Os01g0764700	2.31054	m6A
Os01g0764950	0.498323	m6A
Os01g0765000	1.29274	m6A
Os01g0765300	6.37707	m6A
Os01g0765500	0.0280168	m6A
Os01g0765600	0.065556	m6A
Os01g0766101	0.0096971	m6A
Os01g0766200	26.8142	m6A
Os01g0766600	9.61187	m6A
Os01g0766900	1.79902	m6A
Os01g0767000	16.7521	m6A
Os01g0767700	12.2233	m6A
Os01g0767900	36.0948	m6A
Os01g0768100	1.75931	m6A
Os01g0768200	21.0902	m6A
Os01g0769000	19.5977	m6A
Os01g0769200	0.0951584	m6A
Os01g0769700	0.573404	m6A
Os01g0770400	19.6836	m6A
Os01g0771100	2.33162	m6A
Os01g0771200	17.7112	m6A
Os01g0771300	3.08284	m6A
Os01g0771900	2.45589	m6A
Os01g0772000	6.77614	m6A
Os01g0772100	0.138184	m6A
Os01g0772400	7.71091	m6A
Os01g0772600	16.7893	m6A
Os01g0772800	24.4993	m6A
Os01g0772900	0.0104843	m6A
Os01g0773000	1.34213	m6A
Os01g0773200	3.2748	m6A
Os01g0773400	0.0073767	m6A
Os01g0773500	0.0335519	m6A
Os01g0773600	4.47771	m6A
Os01g0774200	1.0823	m6A
Os01g0775100	39.9361	m6A
Os01g0775200	7.67454	m6A
Os01g0775300	9.95153	m6A
Os01g0775400	0.462666	m6A
Os01g0775600	8.64709	m6A
Os01g0776500	0.184068	m6A
Os01g0776600	24.3764	m6A
Os01g0777101	9.52323	m6A
Os01g0777200	2.48709	m6A
Os01g0777300	0.0827094	m6A
Os01g0777450	0	m6A
Os01g0778700	12.2798	m6A
Os01g0778800	8.89262	m6A
Os01g0779100	1.15815	m6A
Os01g0779300	3.82385	m6A
Os01g0779400	19.0112	m6A
Os01g0780500	24.3004	m6A
Os01g0780600	0.0104643	m6A
Os01g0780701	0.0545583	m6A
Os01g0780800	2.52388	m6A
Os01g0781100	0.852802	m6A
Os01g0782100	2.38833	m6A
Os01g0782200	4.02109	m6A
Os01g0782500	12.9323	m6A
Os01g0782800	0	m6A
Os01g0783400	0.401968	m6A
Os01g0783500	20.1624	m6A
Os01g0783600	3.68511	m6A
Os01g0783800	3.0524	m6A
Os01g0784101	0	m6A
Os01g0784200	0.0545748	m6A
Os01g0784450	0.0110901	m6A
Os01g0784833	0.0149321	m6A
Os01g0785400	0	m6A
Os01g0785600	0.0511921	m6A
Os01g0785700	4.90441	m6A
Os01g0785900	0.0487161	m6A
Os01g0786601	0.0212082	m6A
Os01g0786900	18.5731	m6A
Os01g0787000	0.410671	m6A
Os01g0787400	16.0155	m6A
Os01g0787600	0.0410326	m6A
Os01g0788800	0.0963701	m6A
Os01g0788900	0.999391	m6A
Os01g0789000	0.0223103	m6A
Os01g0789100	1.57456	m6A
Os01g0793100	0	m6A
Os01g0793200	1.95513	m6A
Os01g0793300	2.09634	m6A
Os01g0793500	28.1694	m6A
Os01g0794400	21.9105	m6A
Os01g0794500	37.7713	m6A
Os01g0794800	2.42762	m6A
Os01g0795100	0	m6A
Os01g0795300	0.723908	m6A
Os01g0796400	20.4029	m6A
Os01g0796700	4.15971	m6A
Os01g0797800	2.05681	m6A
Os01g0797900	1.52855	m6A
Os01g0798100	7.10073	m6A
Os01g0798200	2.42602	m6A
Os01g0798500	8.56964	m6A
Os01g0798900	0.0824007	m6A
Os01g0799000	0.796324	m6A
Os01g0799100	3.14626	m6A
Os01g0799900	13.3673	m6A
Os01g0800101	0	m6A
Os01g0800300	2.29296	m6A
Os01g0800400	0.510371	m6A
Os01g0800500	24.6559	m6A
Os01g0801000	0.415385	m6A
Os01g0801901	0.41998	m6A
Os01g0802100	5.11585	m6A
Os01g0802200	1.07489	m6A
Os01g0802400	0	m6A
Os01g0802850	9.59179	m6A
Os01g0803900	0	m6A
Os01g0805000	21.1027	m6A
Os01g0805100	1.14259	m6A
Os01g0805400	1.95487	m6A
Os01g0805600	0	m6A
Os01g0805975	0	m6A
Os01g0806200	1.29083	m6A
Os01g0807266	0	m6A
Os01g0807800	1.50553	m6A
Os01g0807900	6.66383	m6A
Os01g0808100	1.75066	m6A
Os01g0808400	0	m6A
Os01g0809000	0.0142895	m6A
Os01g0809300	55.3417	m6A
Os01g0809450	0	m6A
Os01g0810000	6.72148	m6A
Os01g0810200	4.06316	m6A
Os01g0810300	85.0335	m6A
Os01g0810600	0	m6A
Os01g0810800	0.00639864	m6A
Os01g0811001	0	m6A
Os01g0811100	28.6459	m6A
Os01g0811300	5.36312	m6A
Os01g0811400	1.79269	m6A
Os01g0812050	2.92162	m6A
Os01g0812100	0.0123591	m6A
Os01g0812600	0.0445655	m6A
Os01g0813000	0.417523	m6A
Os01g0813100	0.475512	m6A
Os01g0813400	83.9184	m6A
Os01g0813700	0.016914	m6A
Os01g0813800	0.0455829	m6A
Os01g0814000	5.4073	m6A
Os01g0814200	0.0551838	m6A
Os01g0814300	0.718639	m6A
Os01g0814400	15.1096	m6A
Os01g0814800	0.705248	m6A
Os01g0814900	9.87938	m6A
Os01g0815900	0.366247	m6A
Os01g0816000	0.449222	m6A
Os01g0816400	12.5019	m6A
Os01g0816500	0	m6A
Os01g0816700	0.0159754	m6A
Os01g0816850	0.00810455	m6A
Os01g0817000	5.61618	m6A
Os01g0817400	0.0719176	m6A
Os01g0817633	0.0609778	m6A
Os01g0817700	74.6559	m6A
Os01g0818100	1.44351	m6A
Os01g0818200	0.385701	m6A
Os01g0818300	2.10762	m6A
Os01g0818400	3.16501	m6A
Os01g0818600	15.7843	m6A
Os01g0819000	4.60249	m6A
Os01g0819100	0.159394	m6A
Os01g0819200	0	m6A
Os01g0819233	0.00494989	m6A
Os01g0819400	0.0341866	m6A
Os01g0819700	2.11405	m6A
Os01g0819800	1.53531	m6A
Os01g0819900	18.789	m6A
Os01g0820700	0	m6A
Os01g0821700	6.18886	m6A
Os01g0821800	13.0131	m6A
Os01g0821900	0.178178	m6A
Os01g0822001	0.199522	m6A
Os01g0822900	0.0200101	m6A
Os01g0823100	0.259418	m6A
Os01g0823200	0.262249	m6A
Os01g0823700	0.601092	m6A
Os01g0824000	0.205834	m6A
Os01g0824700	1.08909	m6A
Os01g0824900	0.0297017	m6A
Os01g0825700	8.18372	m6A
Os01g0825800	16.1091	m6A
Os01g0826900	26.9312	m6A
Os01g0827300	0.796458	m6A
Os01g0827600	3.57588	m6A
Os01g0828300	0.457837	m6A
Os01g0829000	2.94907	m6A
Os01g0829100	0.476682	m6A
Os01g0829266	0	m6A
Os01g0829400	0.780685	m6A
Os01g0830100	9.05119	m6A
Os01g0830200	4.79782	m6A
Os01g0830700	12.7626	m6A
Os01g0831200	10.2904	m6A
Os01g0831900	0.0167863	m6A
Os01g0832100	0.00978625	m6A
Os01g0832200	20.4239	m6A
Os01g0832300	0.808573	m6A
Os01g0832900	2.28795	m6A
Os01g0833000	1.90038	m6A
Os01g0833200	36.7456	m6A
Os01g0833500	0.0360968	m6A
Os01g0833750	0.00716295	m6A
Os01g0833800	13.3223	m6A
Os01g0834100	2.26693	m6A
Os01g0834200	14.1011	m6A
Os01g0834250	2.38847	m6A
Os01g0834400	6.16352	m6A
Os01g0834700	10.7965	m6A
Os01g0834800	0.12488	m6A
Os01g0835000	2.20607	m6A
Os01g0835500	16.0125	m6A
Os01g0835700	1.24524	m6A
Os01g0835800	0.537224	m6A
Os01g0836400	4.11206	m6A
Os01g0836700	0.0612367	m6A
Os01g0836800	25.7291	m6A
Os01g0836900	0	m6A
Os01g0837000	2.4603	m6A
Os01g0837100	0.0107404	m6A
Os01g0837800	85.1831	m6A
Os01g0837900	14.6345	m6A
Os01g0838100	3.91716	m6A
Os01g0838200	0	m6A
Os01g0838400	1.58566	m6A
Os01g0838800	5.31314	m6A
Os01g0839100	0.963329	m6A
Os01g0839300	3.86205	m6A
Os01g0839400	0.105068	m6A
Os01g0839700	20.3901	m6A
Os01g0839801	0.112484	m6A
Os01g0840100	52.5059	m6A
Os01g0841050	0	m6A
Os01g0841100	1.28557	m6A
Os01g0841200	7.42325	m6A
Os01g0841450	0	m6A
Os01g0841500	5.09696	m6A
Os01g0841700	3.52358	m6A
Os01g0842400	0.127356	m6A
Os01g0842500	0.0466547	m6A
Os01g0844300	0.389871	m6A
Os01g0844800	10.1376	m6A
Os01g0844900	0.11052	m6A
Os01g0845000	0.261165	m6A
Os01g0845950	0.0482325	m6A
Os01g0846000	3.03078	m6A
Os01g0846400	5.60187	m6A
Os01g0846500	0.641937	m6A
Os01g0846600	2.45526	m6A
Os01g0846900	8.16549	m6A
Os01g0847600	1.14425	m6A
Os01g0847900	3.27609	m6A
Os01g0848200	2.18522	m6A
Os01g0848300	1.46076	m6A
Os01g0848400	2.80839	m6A
Os01g0848700	0.758779	m6A
Os01g0849100	0	m6A
Os01g0850050	0.133255	m6A
Os01g0850400	0.247472	m6A
Os01g0850700	0.589906	m6A
Os01g0851000	2.28313	m6A
Os01g0851400	1.85214	m6A
Os01g0851600	1.1721	m6A
Os01g0852100	1.15448	m6A
Os01g0852200	4.37737	m6A
Os01g0852500	7.26082	m6A
Os01g0852650	0	m6A
Os01g0852900	0.482425	m6A
Os01g0853000	30.412	m6A
Os01g0853400	31.7726	m6A
Os01g0853600	0.512643	m6A
Os01g0853800	6.40334	m6A
Os01g0854000	8.33483	m6A
Os01g0854500	0	m6A
Os01g0854651	0	m6A
Os01g0855000	0.299772	m6A
Os01g0855200	74.1071	m6A
Os01g0855400	0	m6A
Os01g0856000	0.24325	m6A
Os01g0856500	4.91592	m6A
Os01g0856600	1.67619	m6A
Os01g0857200	4.11696	m6A
Os01g0857500	0.804156	m6A
Os01g0857600	0.0653954	m6A
Os01g0857700	12.496	m6A
Os01g0858200	0.152366	m6A
Os01g0858500	3.7047	m6A
Os01g0858900	1.60327	m6A
Os01g0859200	12.4984	m6A
Os01g0859300	0.0137721	m6A
Os01g0859400	3.62896	m6A
Os01g0859600	7.61617	m6A
Os01g0860450	0.199001	m6A
Os01g0860900	0.0626434	m6A
Os01g0861400	0.0445	m6A
Os01g0861900	1.21632	m6A
Os01g0862000	5.99672	m6A
Os01g0862400	0.316795	m6A
Os01g0862600	1.17127	m6A
Os01g0863100	0.270479	m6A
Os01g0863400	9.84572	m6A
Os01g0864000	0	m6A
Os01g0864300	0.0159199	m6A
Os01g0865100	5.22091	m6A
Os01g0865600	10.0426	m6A
Os01g0865700	0.911858	m6A
Os01g0865900	0	m6A
Os01g0866300	29.5517	m6A
Os01g0866400	129.332	m6A
Os01g0866750	0.11466	m6A
Os01g0867200	3.08916	m6A
Os01g0867300	11.086	m6A
Os01g0867600	2.28035	m6A
Os01g0867700	2.97638	m6A
Os01g0867800	13.5858	m6A
Os01g0867900	8.27989	m6A
Os01g0868000	4.62879	m6A
Os01g0868200	6.29547	m6A
Os01g0868300	0.406678	m6A
Os01g0868550	0.0146751	m6A
Os01g0868900	0.0547691	m6A
Os01g0869000	12.696	m6A
Os01g0869300	0.0240833	m6A
Os01g0869500	2.19811	m6A
Os01g0869900	14.5402	m6A
Os01g0870100	6.47334	m6A
Os01g0870201	1.07003	m6A
Os01g0870300	1.84184	m6A
Os01g0870400	1.78364	m6A
Os01g0870500	2.2357	m6A
Os01g0871200	97.6857	m6A
Os01g0871300	7.88735	m6A
Os01g0871800	0.73677	m6A
[truncated: 33,773 more rows]
