# Supplementary material for: The dynamics of N6-methyladenine RNA modification in interactions between rice and plant viruses
Source: Genome Biol. 2021 Jun 24;22:189. doi: 10.1186/s13059-021-02410-2 (PMC8229379; doi:10.1186/s13059-021-02410-2)
Supplement: Supplementary file 2 — Additional file 2: Table S1. Primers used for RSV and RBSDV detections in this study. Table S2. Sequenced and rice genome mapped reads in m6A-IP-seq, input RNA-seq rice samples. Table S3. Nucleotide localization and enrichment of the top 10 m6A peaks identified in Mock-, RSV-, and RBSDV-infected rice transcripts by m6A-IP-Seq. Table S4. The category of the differential m6A peaks upon two viruses' infection in rice. Table S5. Nucleotide localization and enrichment of the m6A peaks identified in RSV and RBSDV genomics by m6A-IP-Seq. Table S6. Gene ID and their fpkm analyses. Table S7. Different peaks statistic. Table S8. The m6A peaks appeared in different treatments. Table S9. The most abundant consensus motif in Mock, RSV-, and RBSDV-infected rice plant using suite of DREME and MEME. Table S10. Analyses of the m6A peaks that containing most four common consensus appeared in other species. Table S11. Detail information of ListHits Gene and m6A methylated genes under rice viruses’ infection derived from Additional file 2: Table S16. Table S12. Integrated analyses of the m6A methylation related genes with m6A modifications and expression profiles. Table S13. Integrated analyses of the anti-viral RNA silencing pathway related genes with m6A modification and expression profile. Table S14. Integrated analyses of the plant hormone metabolic genes with m6A modifications and expression profiles. Table S15. Integrated analyses of the relationship betwwen relative expression and m6A positions. Table S16. Summary of the m6A RNA methylation level in enriched top 5 KEGG pathways related genes from RNA-seq under rice viruses’ infection. Table S17. Detail information of the common m6A methylated genes appeared in enriched top 5 KEGG pathways under rice viruses' infection. Table S18. Primers used for qRT-PCR validation of the methylation of OsAGO18 and OsSLRL1 genes. Table S19. Primers used in qRT-PCR qualification of the candidate genes. [file 13059_2021_2410_MOESM2_ESM.zip › Table S8.xlsx]

## Sheet: Mock
chr	Start	End	A position	Score(Binary)	Score(Spectrum)	Score(Combined)	Classification
1	10343	10815	10359	0.64	0.329	0.515	Non-m6A site
1	10343	10815	10384	0.681	0.354	0.55	Non-m6A site
1	10343	10815	10535	0.33	0.447	0.376	Non-m6A site
1	10343	10815	10570	0.251	0.402	0.311	Non-m6A site
1	10343	10815	10697	0.262	0.369	0.305	Non-m6A site
1	10343	10815	10790	0.475	0.463	0.47	Non-m6A site
1	11413	11561	11514	0.295	0.3	0.297	Non-m6A site
1	19798	19996	19851	0.355	0.285	0.327	Non-m6A site
1	19798	19996	19914	0.658	0.331	0.527	Non-m6A site
1	19798	19996	19936	0.396	0.447	0.416	Non-m6A site
1	26548	26892	26669	0.355	0.334	0.346	Non-m6A site
1	26548	26892	26793	0.362	0.475	0.407	Non-m6A site
1	26548	26892	26829	0.713	0.465	0.614	m6A site (Moderate confidence)
1	26548	26892	26859	0.626	0.455	0.558	m6A site (Low confidence)
1	34207	34453	34347	0.479	0.429	0.459	Non-m6A site
1	34207	34453	34367	0.405	0.402	0.404	Non-m6A site
1	40938	41136	40954	0.609	0.459	0.549	Non-m6A site
1	40938	41136	41007	0.396	0.46	0.421	Non-m6A site
1	40938	41136	41097	0.332	0.383	0.352	Non-m6A site
1	40938	41136	41103	0.298	0.367	0.325	Non-m6A site
1	63508	63757	63519	0.253	0.376	0.302	Non-m6A site
1	63508	63757	63526	0.358	0.365	0.361	Non-m6A site
1	63508	63757	63584	0.444	0.388	0.421	Non-m6A site
1	63508	63757	63716	0.566	0.43	0.512	Non-m6A site
1	72964	73312	72968	0.233	0.483	0.333	Non-m6A site
1	72964	73312	73239	0.514	0.342	0.445	Non-m6A site
1	72964	73312	73245	0.632	0.32	0.507	Non-m6A site
1	77753	78002	77758	0.249	0.176	0.22	Non-m6A site
1	77753	78002	77866	0.339	0.363	0.349	Non-m6A site
1	77753	78002	77897	0.622	0.469	0.56	m6A site (Low confidence)
1	85386	85585	85396	0.245	0.397	0.306	Non-m6A site
1	85386	85585	85460	0.46	0.387	0.431	Non-m6A site
1	142400	143206	142572	0.254	0.444	0.33	Non-m6A site
1	142400	143206	142863	0.463	0.559	0.501	Non-m6A site
1	142400	143206	142943	0.399	0.424	0.409	Non-m6A site
1	142400	143206	142972	0.273	0.428	0.335	Non-m6A site
1	142400	143206	143000	0.245	0.382	0.3	Non-m6A site
1	142400	143206	143061	0.256	0.414	0.319	Non-m6A site
1	142400	143206	143100	0.282	0.415	0.335	Non-m6A site
1	144062	144407	144119	0.587	0.38	0.504	Non-m6A site
1	144062	144407	144196	0.214	0.287	0.243	Non-m6A site
1	144062	144407	144266	0.639	0.355	0.525	Non-m6A site
1	144062	144407	144276	0.706	0.322	0.552	Non-m6A site
1	144062	144407	144351	0.54	0.386	0.478	Non-m6A site
1	147650	147798	147659	0.498	0.486	0.493	Non-m6A site
1	147650	147798	147752	0.504	0.464	0.488	Non-m6A site
1	147650	147798	147765	0.401	0.447	0.419	Non-m6A site
1	150371	150519	150388	0.661	0.408	0.56	m6A site (Low confidence)
1	150371	150519	150429	0.26	0.419	0.323	Non-m6A site
1	150371	150519	150434	0.228	0.405	0.299	Non-m6A site
1	150371	150519	150463	0.26	0.388	0.311	Non-m6A site
1	155551	155702	155582	0.333	0.387	0.354	Non-m6A site
1	155551	155702	155695	0.803	0.537	0.697	m6A site (Very high confidence)
1	180348	180548	180457	0.352	0.445	0.389	Non-m6A site
1	180348	180548	180515	0.472	0.364	0.429	Non-m6A site
1	180348	180548	180535	0.296	0.405	0.339	Non-m6A site
1	195739	195939	195745	0.291	0.429	0.346	Non-m6A site
1	195739	195939	195826	0.365	0.394	0.377	Non-m6A site
1	195739	195939	195859	0.426	0.439	0.431	Non-m6A site
1	202043	203031	202075	0.338	0.356	0.345	Non-m6A site
1	202043	203031	202203	0.416	0.433	0.423	Non-m6A site
1	202043	203031	202435	0.418	0.423	0.42	Non-m6A site
1	202043	203031	202472	0.683	0.522	0.618	m6A site (Moderate confidence)
1	202043	203031	202495	0.325	0.524	0.404	Non-m6A site
1	202043	203031	202548	0.372	0.361	0.367	Non-m6A site
1	202043	203031	202564	0.451	0.241	0.367	Non-m6A site
1	202043	203031	202727	0.571	0.264	0.448	Non-m6A site
1	202043	203031	202816	0.427	0.489	0.451	Non-m6A site
1	202043	203031	202837	0.447	0.578	0.499	Non-m6A site
1	202043	203031	202845	0.298	0.571	0.407	Non-m6A site
1	202043	203031	202927	0.204	0.301	0.243	Non-m6A site
1	202043	203031	202974	0.386	0.438	0.407	Non-m6A site
1	202043	203031	202982	0.318	0.402	0.352	Non-m6A site
1	202043	203031	202987	0.279	0.385	0.322	Non-m6A site
1	203584	203885	203610	0.501	0.452	0.481	Non-m6A site
1	203584	203885	203622	0.295	0.407	0.34	Non-m6A site
1	203584	203885	203631	0.571	0.396	0.501	Non-m6A site
1	203584	203885	203694	0.319	0.325	0.321	Non-m6A site
1	203584	203885	203716	0.465	0.341	0.415	Non-m6A site
1	203584	203885	203738	0.33	0.526	0.408	Non-m6A site
1	203584	203885	203745	0.527	0.496	0.514	Non-m6A site
1	203584	203885	203761	0.684	0.564	0.636	m6A site (High confidence)
1	203584	203885	203813	0.328	0.39	0.353	Non-m6A site
1	204248	204399	204271	0.408	0.533	0.458	Non-m6A site
1	204248	204399	204327	0.348	0.533	0.422	Non-m6A site
1	204248	204399	204331	0.504	0.531	0.514	Non-m6A site
1	204248	204399	204350	0.428	0.519	0.464	Non-m6A site
1	205059	205349	205134	0.237	0.434	0.315	Non-m6A site
1	205059	205349	205256	0.598	0.401	0.519	Non-m6A site
1	205059	205349	205271	0.259	0.519	0.363	Non-m6A site
1	205059	205349	205342	0.658	0.509	0.598	m6A site (Moderate confidence)
1	205653	205903	205764	0.423	0.417	0.42	Non-m6A site
1	205653	205903	205851	0.3	0.375	0.33	Non-m6A site
1	205653	205903	205873	0.376	0.434	0.399	Non-m6A site
1	210316	210466	210352	0.406	0.468	0.431	Non-m6A site
1	210316	210466	210360	0.26	0.473	0.345	Non-m6A site
1	210316	210466	210405	0.534	0.489	0.516	Non-m6A site
1	210316	210466	210418	0.244	0.504	0.348	Non-m6A site
1	210316	210466	210463	0.494	0.442	0.473	Non-m6A site
1	213923	214173	213998	0.333	0.544	0.417	Non-m6A site
1	213923	214173	214033	0.428	0.471	0.445	Non-m6A site
1	213923	214173	214126	0.36	0.182	0.289	Non-m6A site
1	229105	229252	229152	0.464	0.383	0.431	Non-m6A site
1	267648	268145	267723	0.524	0.452	0.495	Non-m6A site
1	267648	268145	267743	0.353	0.453	0.393	Non-m6A site
1	267648	268145	267754	0.46	0.405	0.438	Non-m6A site
1	267648	268145	267826	0.48	0.419	0.455	Non-m6A site
1	267648	268145	267856	0.541	0.372	0.473	Non-m6A site
1	267648	268145	267891	0.31	0.423	0.355	Non-m6A site
1	267648	268145	267896	0.489	0.415	0.459	Non-m6A site
1	267648	268145	267944	0.524	0.393	0.471	Non-m6A site
1	267648	268145	268087	0.315	0.427	0.359	Non-m6A site
1	322055	322205	322109	0.6	0.323	0.489	Non-m6A site
1	322055	322205	322173	0.493	0.339	0.431	Non-m6A site
1	322055	322205	322189	0.338	0.368	0.35	Non-m6A site
1	422687	423094	422777	0.343	0.352	0.347	Non-m6A site
1	422687	423094	422938	0.661	0.444	0.574	m6A site (Low confidence)
1	422687	423094	423037	0.253	0.292	0.268	Non-m6A site
1	431018	431217	431086	0.599	0.402	0.52	Non-m6A site
1	431018	431217	431102	0.282	0.333	0.302	Non-m6A site
1	431018	431217	431166	0.314	0.325	0.318	Non-m6A site
1	484665	484814	484722	0.289	0.387	0.328	Non-m6A site
1	484665	484814	484764	0.261	0.447	0.335	Non-m6A site
1	505936	506233	506163	0.708	0.409	0.588	m6A site (Moderate confidence)
1	555917	556117	555942	0.463	0.497	0.476	Non-m6A site
1	555917	556117	555991	0.563	0.453	0.519	Non-m6A site
1	555917	556117	556071	0.364	0.38	0.37	Non-m6A site
1	555917	556117	556075	0.394	0.368	0.384	Non-m6A site
1	555917	556117	556081	0.22	0.411	0.296	Non-m6A site
1	593272	593665	593382	0.622	0.345	0.511	Non-m6A site
1	593272	593665	593594	0.34	0.237	0.299	Non-m6A site
1	593272	593665	593606	0.484	0.221	0.379	Non-m6A site
1	593272	593665	593627	0.494	0.234	0.39	Non-m6A site
1	599248	599446	599252	0.211	0.484	0.32	Non-m6A site
1	599248	599446	599356	0.529	0.432	0.49	Non-m6A site
1	599248	599446	599428	0.511	0.448	0.486	Non-m6A site
1	690483	690683	690490	0.345	0.517	0.414	Non-m6A site
1	690483	690683	690498	0.462	0.545	0.495	Non-m6A site
1	690483	690683	690536	0.386	0.482	0.424	Non-m6A site
1	690483	690683	690586	0.443	0.456	0.448	Non-m6A site
1	690483	690683	690622	0.539	0.399	0.483	Non-m6A site
1	690483	690683	690627	0.286	0.469	0.359	Non-m6A site
1	733083	733231	733086	0.456	0.434	0.447	Non-m6A site
1	733083	733231	733101	0.448	0.509	0.472	Non-m6A site
1	733083	733231	733170	0.467	0.519	0.488	Non-m6A site
1	744617	744817	744641	0.321	0.379	0.344	Non-m6A site
1	744617	744817	744664	0.361	0.39	0.373	Non-m6A site
1	744617	744817	744669	0.292	0.439	0.351	Non-m6A site
1	744617	744817	744677	0.415	0.486	0.443	Non-m6A site
1	744617	744817	744745	0.471	0.451	0.463	Non-m6A site
1	744617	744817	744761	0.262	0.42	0.325	Non-m6A site
1	747745	747946	747769	0.315	0.457	0.372	Non-m6A site
1	747745	747946	747835	0.322	0.531	0.406	Non-m6A site
1	747745	747946	747870	0.368	0.543	0.438	Non-m6A site
1	752787	752938	752874	0.638	0.402	0.544	Non-m6A site
1	770381	770531	770436	0.622	0.414	0.539	Non-m6A site
1	770381	770531	770445	0.738	0.45	0.623	m6A site (High confidence)
1	770630	770781	770656	0.592	0.416	0.521	Non-m6A site
1	770630	770781	770661	0.345	0.423	0.376	Non-m6A site
1	770630	770781	770702	0.368	0.441	0.397	Non-m6A site
1	773379	773530	773388	0.391	0.528	0.446	Non-m6A site
1	773379	773530	773426	0.291	0.471	0.363	Non-m6A site
1	773379	773530	773435	0.417	0.421	0.419	Non-m6A site
1	773379	773530	773449	0.456	0.441	0.45	Non-m6A site
1	773379	773530	773462	0.333	0.428	0.371	Non-m6A site
1	774995	775193	775153	0.372	0.441	0.399	Non-m6A site
1	786747	786996	786785	0.686	0.406	0.574	m6A site (Low confidence)
1	786747	786996	786799	0.26	0.374	0.305	Non-m6A site
1	786747	786996	786837	0.217	0.418	0.297	Non-m6A site
1	786747	786996	786903	0.299	0.419	0.347	Non-m6A site
1	786747	786996	786925	0.387	0.419	0.4	Non-m6A site
1	787787	788335	787850	0.737	0.52	0.65	m6A site (High confidence)
1	787787	788335	787916	0.214	0.446	0.307	Non-m6A site
1	787787	788335	787939	0.53	0.354	0.459	Non-m6A site
1	787787	788335	788038	0.402	0.447	0.42	Non-m6A site
1	787787	788335	788048	0.44	0.495	0.462	Non-m6A site
1	787787	788335	788116	0.356	0.482	0.406	Non-m6A site
1	787787	788335	788139	0.477	0.485	0.48	Non-m6A site
1	787787	788335	788194	0.644	0.485	0.58	m6A site (Low confidence)
1	791355	791552	791409	0.474	0.498	0.483	Non-m6A site
1	791355	791552	791457	0.44	0.492	0.461	Non-m6A site
1	791355	791552	791474	0.193	0.446	0.294	Non-m6A site
1	794546	794980	794576	0.631	0.467	0.565	m6A site (Low confidence)
1	794546	794980	794647	0.449	0.398	0.429	Non-m6A site
1	794546	794980	794679	0.344	0.559	0.43	Non-m6A site
1	794546	794980	794714	0.369	0.65	0.481	Non-m6A site
1	794546	794980	794781	0.271	0.523	0.372	Non-m6A site
1	794546	794980	794800	0.573	0.557	0.566	m6A site (Low confidence)
1	794546	794980	794925	0.732	0.463	0.624	m6A site (High confidence)
1	794546	794980	794931	0.333	0.438	0.375	Non-m6A site
1	794546	794980	794952	0.662	0.451	0.578	m6A site (Low confidence)
1	795075	795221	795132	0.622	0.533	0.586	m6A site (Moderate confidence)
1	795075	795221	795138	0.392	0.506	0.438	Non-m6A site
1	795075	795221	795153	0.423	0.562	0.479	Non-m6A site
1	795075	795221	795210	0.777	0.599	0.705	m6A site (Very high confidence)
1	839928	840078	839947	0.289	0.516	0.379	Non-m6A site
1	839928	840078	840049	0.221	0.443	0.31	Non-m6A site
1	840177	842096	840208	0.29	0.393	0.331	Non-m6A site
1	840177	842096	840246	0.213	0.422	0.297	Non-m6A site
1	840177	842096	840271	0.334	0.422	0.369	Non-m6A site
1	840177	842096	840282	0.507	0.506	0.506	Non-m6A site
1	840177	842096	840338	0.654	0.399	0.552	Non-m6A site
1	840177	842096	840468	0.551	0.437	0.505	Non-m6A site
1	840177	842096	840580	0.353	0.494	0.409	Non-m6A site
1	840177	842096	840607	0.294	0.49	0.372	Non-m6A site
1	840177	842096	840658	0.335	0.516	0.408	Non-m6A site
1	840177	842096	840688	0.334	0.563	0.425	Non-m6A site
1	840177	842096	840705	0.329	0.562	0.422	Non-m6A site
1	840177	842096	840746	0.399	0.405	0.401	Non-m6A site
1	840177	842096	840814	0.477	0.342	0.423	Non-m6A site
1	840177	842096	840985	0.377	0.493	0.424	Non-m6A site
1	840177	842096	841009	0.49	0.504	0.495	Non-m6A site
1	840177	842096	841064	0.708	0.448	0.604	m6A site (Moderate confidence)
1	840177	842096	841117	0.367	0.522	0.429	Non-m6A site
1	840177	842096	841153	0.575	0.498	0.544	Non-m6A site
1	840177	842096	841159	0.423	0.502	0.454	Non-m6A site
1	840177	842096	841254	0.314	0.421	0.357	Non-m6A site
1	840177	842096	841341	0.519	0.461	0.496	Non-m6A site
1	840177	842096	841379	0.326	0.463	0.381	Non-m6A site
1	840177	842096	841403	0.645	0.396	0.545	Non-m6A site
1	840177	842096	841410	0.28	0.41	0.332	Non-m6A site
1	840177	842096	841487	0.401	0.515	0.447	Non-m6A site
1	840177	842096	841491	0.329	0.502	0.398	Non-m6A site
1	840177	842096	841502	0.389	0.523	0.442	Non-m6A site
1	840177	842096	841600	0.397	0.482	0.431	Non-m6A site
1	840177	842096	841622	0.503	0.489	0.497	Non-m6A site
1	840177	842096	841643	0.432	0.462	0.444	Non-m6A site
1	840177	842096	841673	0.396	0.459	0.421	Non-m6A site
1	840177	842096	841779	0.472	0.48	0.475	Non-m6A site
1	840177	842096	841787	0.374	0.453	0.406	Non-m6A site
1	840177	842096	841915	0.432	0.536	0.473	Non-m6A site
1	840177	842096	841980	0.246	0.538	0.362	Non-m6A site
1	840177	842096	842063	0.26	0.533	0.369	Non-m6A site
1	840177	842096	842068	0.404	0.525	0.452	Non-m6A site
1	842593	842743	842693	0.425	0.36	0.399	Non-m6A site
1	842593	842743	842707	0.43	0.461	0.442	Non-m6A site
1	842593	842743	842736	0.282	0.45	0.349	Non-m6A site
1	852521	852670	852568	0.525	0.382	0.467	Non-m6A site
1	852521	852670	852572	0.528	0.364	0.462	Non-m6A site
1	852521	852670	852651	0.359	0.37	0.363	Non-m6A site
1	852767	852966	852798	0.397	0.448	0.417	Non-m6A site
1	852767	852966	852932	0.531	0.41	0.483	Non-m6A site
1	853780	853929	853807	0.433	0.473	0.449	Non-m6A site
1	853780	853929	853919	0.767	0.531	0.673	m6A site (High confidence)
1	863261	863506	863318	0.235	0.374	0.29	Non-m6A site
1	863261	863506	863420	0.345	0.369	0.354	Non-m6A site
1	863261	863506	863441	0.32	0.436	0.366	Non-m6A site
1	863261	863506	863449	0.383	0.425	0.399	Non-m6A site
1	863261	863506	863479	0.231	0.444	0.316	Non-m6A site
1	865987	866288	866056	0.514	0.39	0.464	Non-m6A site
1	865987	866288	866067	0.566	0.31	0.463	Non-m6A site
1	865987	866288	866099	0.555	0.296	0.451	Non-m6A site
1	865987	866288	866180	0.588	0.421	0.521	Non-m6A site
1	865987	866288	866185	0.345	0.443	0.384	Non-m6A site
1	865987	866288	866226	0.495	0.436	0.471	Non-m6A site
1	866686	866837	866782	0.402	0.184	0.315	Non-m6A site
1	867735	868043	867743	0.392	0.273	0.344	Non-m6A site
1	867735	868043	867755	0.281	0.27	0.276	Non-m6A site
1	867735	868043	867832	0.332	0.248	0.298	Non-m6A site
1	867735	868043	867839	0.249	0.271	0.258	Non-m6A site
1	867735	868043	867918	0.613	0.295	0.485	Non-m6A site
1	867735	868043	867992	0.269	0.304	0.283	Non-m6A site
1	872804	873200	872888	0.542	0.442	0.502	Non-m6A site
1	872804	873200	872895	0.318	0.419	0.358	Non-m6A site
1	872804	873200	872902	0.607	0.387	0.519	Non-m6A site
1	872804	873200	872934	0.253	0.439	0.327	Non-m6A site
1	872804	873200	872954	0.208	0.426	0.295	Non-m6A site
1	872804	873200	872983	0.293	0.438	0.351	Non-m6A site
1	872804	873200	873042	0.4	0.352	0.381	Non-m6A site
1	873545	873956	873657	0.261	0.411	0.321	Non-m6A site
1	873545	873956	873670	0.335	0.42	0.369	Non-m6A site
1	873545	873956	873680	0.257	0.401	0.315	Non-m6A site
1	873545	873956	873689	0.35	0.4	0.37	Non-m6A site
1	873545	873956	873730	0.307	0.453	0.365	Non-m6A site
1	873545	873956	873736	0.427	0.475	0.446	Non-m6A site
1	873545	873956	873788	0.496	0.465	0.483	Non-m6A site
1	873545	873956	873816	0.379	0.466	0.414	Non-m6A site
1	873545	873956	873910	0.653	0.437	0.566	m6A site (Low confidence)
1	873545	873956	873915	0.234	0.452	0.321	Non-m6A site
1	874054	874302	874154	0.344	0.567	0.433	Non-m6A site
1	874054	874302	874217	0.234	0.406	0.303	Non-m6A site
1	874054	874302	874247	0.293	0.359	0.319	Non-m6A site
1	874054	874302	874252	0.648	0.392	0.545	Non-m6A site
1	874054	874302	874269	0.406	0.365	0.389	Non-m6A site
1	912668	912965	912769	0.49	0.522	0.503	Non-m6A site
1	912668	912965	912785	0.303	0.513	0.387	Non-m6A site
1	912668	912965	912803	0.365	0.464	0.404	Non-m6A site
1	912668	912965	912908	0.708	0.441	0.601	m6A site (Moderate confidence)
1	913599	913847	913772	0.462	0.416	0.443	Non-m6A site
1	913599	913847	913779	0.44	0.416	0.43	Non-m6A site
1	915802	915952	915873	0.358	0.381	0.367	Non-m6A site
1	916050	916249	916128	0.432	0.485	0.453	Non-m6A site
1	916050	916249	916230	0.686	0.404	0.573	m6A site (Low confidence)
1	916347	916497	916380	0.465	0.495	0.477	Non-m6A site
1	916347	916497	916439	0.5	0.495	0.498	Non-m6A site
1	916347	916497	916479	0.357	0.487	0.409	Non-m6A site
1	935666	935865	935721	0.559	0.418	0.503	Non-m6A site
1	935666	935865	935788	0.262	0.379	0.309	Non-m6A site
1	961896	964076	961921	0.289	0.509	0.377	Non-m6A site
1	961896	964076	961950	0.292	0.507	0.378	Non-m6A site
1	961896	964076	961980	0.244	0.531	0.358	Non-m6A site
1	961896	964076	962005	0.366	0.462	0.404	Non-m6A site
1	961896	964076	962062	0.499	0.477	0.49	Non-m6A site
1	961896	964076	962070	0.303	0.491	0.378	Non-m6A site
1	961896	964076	962110	0.324	0.491	0.391	Non-m6A site
1	961896	964076	962121	0.315	0.494	0.386	Non-m6A site
1	961896	964076	962244	0.177	0.394	0.263	Non-m6A site
1	961896	964076	962277	0.376	0.352	0.366	Non-m6A site
1	961896	964076	962299	0.669	0.281	0.514	Non-m6A site
1	961896	964076	962386	0.364	0.356	0.361	Non-m6A site
1	961896	964076	962466	0.307	0.501	0.385	Non-m6A site
1	961896	964076	962504	0.492	0.535	0.509	Non-m6A site
1	961896	964076	962513	0.415	0.501	0.449	Non-m6A site
1	961896	964076	962556	0.329	0.65	0.457	Non-m6A site
1	961896	964076	962596	0.313	0.36	0.331	Non-m6A site
1	961896	964076	962718	0.295	0.453	0.358	Non-m6A site
1	961896	964076	962749	0.321	0.516	0.399	Non-m6A site
1	961896	964076	962797	0.277	0.425	0.336	Non-m6A site
1	961896	964076	962827	0.61	0.44	0.542	Non-m6A site
1	961896	964076	962844	0.405	0.523	0.452	Non-m6A site
1	961896	964076	962850	0.262	0.538	0.372	Non-m6A site
1	961896	964076	962912	0.644	0.452	0.567	m6A site (Low confidence)
1	961896	964076	962991	0.608	0.465	0.551	Non-m6A site
1	961896	964076	963032	0.336	0.523	0.411	Non-m6A site
1	961896	964076	963041	0.499	0.524	0.509	Non-m6A site
1	961896	964076	963049	0.436	0.393	0.419	Non-m6A site
1	961896	964076	963162	0.265	0.325	0.289	Non-m6A site
1	961896	964076	963199	0.2	0.284	0.234	Non-m6A site
1	961896	964076	963226	0.257	0.32	0.282	Non-m6A site
1	961896	964076	963316	0.362	0.356	0.36	Non-m6A site
1	961896	964076	963394	0.38	0.322	0.357	Non-m6A site
1	961896	964076	963420	0.55	0.325	0.46	Non-m6A site
1	961896	964076	963438	0.515	0.369	0.457	Non-m6A site
1	961896	964076	963459	0.394	0.399	0.396	Non-m6A site
1	961896	964076	963497	0.586	0.406	0.514	Non-m6A site
1	961896	964076	963502	0.257	0.405	0.316	Non-m6A site
1	961896	964076	963527	0.241	0.484	0.338	Non-m6A site
1	961896	964076	963553	0.498	0.559	0.522	Non-m6A site
1	961896	964076	963678	0.453	0.194	0.35	Non-m6A site
1	961896	964076	963763	0.247	0.288	0.263	Non-m6A site
1	961896	964076	963798	0.422	0.234	0.347	Non-m6A site
1	961896	964076	964039	0.335	0.312	0.326	Non-m6A site
1	961896	964076	964055	0.511	0.364	0.452	Non-m6A site
1	987774	989703	987846	0.288	0.418	0.34	Non-m6A site
1	987774	989703	987875	0.548	0.496	0.527	Non-m6A site
1	987774	989703	987905	0.338	0.469	0.39	Non-m6A site
1	987774	989703	987993	0.436	0.408	0.424	Non-m6A site
1	987774	989703	988024	0.348	0.47	0.397	Non-m6A site
1	987774	989703	988034	0.302	0.483	0.374	Non-m6A site
1	987774	989703	988045	0.49	0.426	0.464	Non-m6A site
1	987774	989703	988151	0.185	0.379	0.263	Non-m6A site
1	987774	989703	988206	0.686	0.368	0.559	m6A site (Low confidence)
1	987774	989703	988266	0.487	0.465	0.478	Non-m6A site
1	987774	989703	988357	0.381	0.51	0.432	Non-m6A site
1	987774	989703	988400	0.346	0.474	0.397	Non-m6A site
1	987774	989703	988432	0.239	0.318	0.27	Non-m6A site
1	987774	989703	988550	0.357	0.449	0.393	Non-m6A site
1	987774	989703	988633	0.621	0.481	0.565	m6A site (Low confidence)
1	987774	989703	988651	0.474	0.503	0.485	Non-m6A site
1	987774	989703	988656	0.258	0.497	0.353	Non-m6A site
1	987774	989703	988709	0.291	0.349	0.314	Non-m6A site
1	987774	989703	988769	0.401	0.347	0.38	Non-m6A site
1	987774	989703	988794	0.594	0.416	0.522	Non-m6A site
1	987774	989703	988873	0.289	0.372	0.322	Non-m6A site
1	987774	989703	988901	0.314	0.383	0.341	Non-m6A site
1	987774	989703	988936	0.333	0.422	0.368	Non-m6A site
1	987774	989703	988968	0.348	0.39	0.365	Non-m6A site
1	987774	989703	989023	0.368	0.36	0.365	Non-m6A site
1	987774	989703	989101	0.518	0.324	0.44	Non-m6A site
1	987774	989703	989170	0.594	0.202	0.437	Non-m6A site
1	987774	989703	989255	0.278	0.388	0.322	Non-m6A site
1	987774	989703	989292	0.338	0.262	0.307	Non-m6A site
1	987774	989703	989472	0.317	0.326	0.32	Non-m6A site
1	987774	989703	989494	0.642	0.508	0.588	m6A site (Moderate confidence)
1	987774	989703	989535	0.323	0.395	0.352	Non-m6A site
1	987774	989703	989645	0.369	0.448	0.4	Non-m6A site
1	987774	989703	989693	0.259	0.435	0.329	Non-m6A site
1	1000847	1000997	1000854	0.252	0.467	0.338	Non-m6A site
1	1000847	1000997	1000863	0.369	0.438	0.396	Non-m6A site
1	1000847	1000997	1000877	0.446	0.437	0.442	Non-m6A site
1	1000847	1000997	1000890	0.411	0.391	0.403	Non-m6A site
1	1000847	1000997	1000898	0.302	0.369	0.329	Non-m6A site
1	1000847	1000997	1000971	0.58	0.349	0.488	Non-m6A site
1	1000847	1000997	1000978	0.554	0.363	0.477	Non-m6A site
1	1019238	1019435	1019259	0.693	0.532	0.628	m6A site (High confidence)
1	1019238	1019435	1019304	0.362	0.428	0.388	Non-m6A site
1	1019238	1019435	1019376	0.313	0.47	0.376	Non-m6A site
1	1019238	1019435	1019396	0.552	0.516	0.537	Non-m6A site
1	1019238	1019435	1019404	0.241	0.504	0.346	Non-m6A site
1	1029862	1030112	1029915	0.61	0.578	0.597	m6A site (Moderate confidence)
1	1029862	1030112	1029919	0.649	0.576	0.62	m6A site (High confidence)
1	1029862	1030112	1030020	0.364	0.461	0.403	Non-m6A site
1	1029862	1030112	1030054	0.506	0.42	0.471	Non-m6A site
1	1029862	1030112	1030082	0.509	0.444	0.483	Non-m6A site
1	1046851	1047101	1046903	0.556	0.142	0.39	Non-m6A site
1	1046851	1047101	1047023	0.603	0.412	0.527	Non-m6A site
1	1046851	1047101	1047030	0.717	0.394	0.587	m6A site (Moderate confidence)
1	1046851	1047101	1047080	0.274	0.432	0.337	Non-m6A site
1	1052817	1052967	1052853	0.752	0.464	0.636	m6A site (High confidence)
1	1052817	1052967	1052871	0.439	0.435	0.437	Non-m6A site
1	1106693	1106841	1106740	0.699	0.408	0.583	m6A site (Low confidence)
1	1106693	1106841	1106760	0.223	0.376	0.284	Non-m6A site
1	1106693	1106841	1106819	0.574	0.37	0.492	Non-m6A site
1	1168002	1168396	1168117	0.381	0.543	0.446	Non-m6A site
1	1168002	1168396	1168157	0.313	0.48	0.379	Non-m6A site
1	1168002	1168396	1168371	0.259	0.246	0.254	Non-m6A site
1	1186553	1186699	1186629	0.385	0.489	0.426	Non-m6A site
1	1186553	1186699	1186660	0.641	0.559	0.608	m6A site (Moderate confidence)
1	1236597	1236748	1236655	0.54	0.546	0.542	Non-m6A site
1	1236597	1236748	1236676	0.636	0.539	0.597	m6A site (Moderate confidence)
1	1239806	1239956	1239814	0.369	0.418	0.389	Non-m6A site
1	1328269	1328601	1328333	0.248	0.522	0.357	Non-m6A site
1	1328269	1328601	1328352	0.573	0.464	0.529	Non-m6A site
1	1328269	1328601	1328434	0.493	0.436	0.47	Non-m6A site
1	1328269	1328601	1328454	0.286	0.443	0.349	Non-m6A site
1	1328269	1328601	1328540	0.648	0.462	0.574	m6A site (Low confidence)
1	1418682	1418982	1418708	0.382	0.329	0.36	Non-m6A site
1	1418682	1418982	1418810	0.568	0.328	0.472	Non-m6A site
1	1418682	1418982	1418857	0.634	0.298	0.499	Non-m6A site
1	1418682	1418982	1418905	0.213	0.29	0.244	Non-m6A site
1	1418682	1418982	1418938	0.28	0.265	0.274	Non-m6A site
1	1423676	1423826	1423719	0.429	0.456	0.439	Non-m6A site
1	1423676	1423826	1423737	0.68	0.462	0.593	m6A site (Moderate confidence)
1	1423676	1423826	1423798	0.661	0.386	0.551	Non-m6A site
1	1427451	1427650	1427494	0.302	0.572	0.41	Non-m6A site
1	1427451	1427650	1427523	0.477	0.579	0.518	Non-m6A site
1	1427451	1427650	1427534	0.449	0.553	0.49	Non-m6A site
1	1427451	1427650	1427544	0.57	0.536	0.556	Non-m6A site
1	1427451	1427650	1427643	0.204	0.182	0.195	Non-m6A site
1	1436558	1436709	1436567	0.423	0.296	0.372	Non-m6A site
1	1436558	1436709	1436630	0.437	0.117	0.309	Non-m6A site
1	1436558	1436709	1436693	0.35	0.349	0.35	Non-m6A site
1	1444710	1444859	1444821	0.529	0.443	0.494	Non-m6A site
1	1450076	1450374	1450100	0.328	0.523	0.406	Non-m6A site
1	1450076	1450374	1450123	0.611	0.527	0.577	m6A site (Low confidence)
1	1450076	1450374	1450151	0.728	0.494	0.634	m6A site (High confidence)
1	1450076	1450374	1450177	0.626	0.434	0.549	Non-m6A site
1	1450076	1450374	1450219	0.327	0.323	0.325	Non-m6A site
1	1450076	1450374	1450285	0.483	0.375	0.44	Non-m6A site
1	1450076	1450374	1450294	0.309	0.423	0.355	Non-m6A site
1	1450076	1450374	1450364	0.234	0.319	0.268	Non-m6A site
1	1487722	1487870	1487785	0.464	0.474	0.468	Non-m6A site
1	1487722	1487870	1487797	0.508	0.456	0.487	Non-m6A site
1	1488407	1488555	1488445	0.386	0.376	0.382	Non-m6A site
1	1492381	1492531	1492501	0.348	0.452	0.39	Non-m6A site
1	1514093	1514239	1514167	0.549	0.435	0.503	Non-m6A site
1	1518689	1518888	1518705	0.261	0.298	0.275	Non-m6A site
1	1518689	1518888	1518711	0.291	0.297	0.293	Non-m6A site
1	1518689	1518888	1518717	0.694	0.277	0.527	Non-m6A site
1	1518689	1518888	1518813	0.185	0.435	0.285	Non-m6A site
1	1518689	1518888	1518857	0.617	0.335	0.504	Non-m6A site
1	1534475	1537242	1534587	0.271	0.393	0.319	Non-m6A site
1	1534475	1537242	1534620	0.536	0.377	0.472	Non-m6A site
1	1534475	1537242	1534700	0.496	0.402	0.459	Non-m6A site
1	1534475	1537242	1534706	0.48	0.446	0.466	Non-m6A site
1	1534475	1537242	1534837	0.367	0.244	0.317	Non-m6A site
1	1534475	1537242	1534953	0.429	0.606	0.499	Non-m6A site
1	1534475	1537242	1535074	0.531	0.527	0.529	Non-m6A site
1	1534475	1537242	1535084	0.682	0.519	0.617	m6A site (Moderate confidence)
1	1534475	1537242	1535092	0.292	0.497	0.374	Non-m6A site
1	1534475	1537242	1535200	0.545	0.594	0.565	m6A site (Low confidence)
1	1534475	1537242	1535204	0.405	0.618	0.49	Non-m6A site
1	1534475	1537242	1535217	0.748	0.654	0.71	m6A site (Very high confidence)
1	1534475	1537242	1535235	0.637	0.583	0.615	m6A site (Moderate confidence)
1	1534475	1537242	1535242	0.336	0.562	0.426	Non-m6A site
1	1534475	1537242	1535296	0.317	0.514	0.396	Non-m6A site
1	1534475	1537242	1535330	0.386	0.514	0.437	Non-m6A site
1	1534475	1537242	1535445	0.463	0.331	0.41	Non-m6A site
1	1534475	1537242	1535456	0.371	0.347	0.361	Non-m6A site
1	1534475	1537242	1535477	0.421	0.468	0.439	Non-m6A site
1	1534475	1537242	1535509	0.348	0.549	0.428	Non-m6A site
1	1534475	1537242	1535514	0.538	0.504	0.524	Non-m6A site
1	1534475	1537242	1535528	0.292	0.522	0.384	Non-m6A site
1	1534475	1537242	1535564	0.466	0.497	0.478	Non-m6A site
1	1534475	1537242	1535653	0.466	0.255	0.381	Non-m6A site
1	1534475	1537242	1535689	0.229	0.457	0.32	Non-m6A site
1	1534475	1537242	1535696	0.445	0.511	0.471	Non-m6A site
1	1534475	1537242	1535731	0.587	0.523	0.561	m6A site (Low confidence)
1	1534475	1537242	1535869	0.616	0.312	0.494	Non-m6A site
1	1534475	1537242	1535948	0.658	0.334	0.529	Non-m6A site
1	1534475	1537242	1536059	0.243	0.271	0.254	Non-m6A site
1	1534475	1537242	1536131	0.345	0.129	0.259	Non-m6A site
1	1534475	1537242	1536156	0.327	0.154	0.258	Non-m6A site
1	1534475	1537242	1536186	0.587	0.144	0.409	Non-m6A site
1	1534475	1537242	1536349	0.316	0.313	0.315	Non-m6A site
1	1534475	1537242	1536374	0.363	0.349	0.357	Non-m6A site
1	1534475	1537242	1536381	0.44	0.371	0.413	Non-m6A site
1	1534475	1537242	1536486	0.626	0.312	0.5	Non-m6A site
1	1534475	1537242	1536501	0.283	0.314	0.295	Non-m6A site
1	1534475	1537242	1536609	0.518	0.341	0.447	Non-m6A site
1	1534475	1537242	1536712	0.277	0.533	0.38	Non-m6A site
1	1534475	1537242	1536837	0.704	0.249	0.522	Non-m6A site
1	1534475	1537242	1536896	0.246	0.184	0.221	Non-m6A site
1	1534475	1537242	1536948	0.198	0.14	0.175	Non-m6A site
1	1534475	1537242	1537095	0.263	0.406	0.32	Non-m6A site
1	1534475	1537242	1537101	0.269	0.312	0.286	Non-m6A site
1	1534475	1537242	1537229	0.623	0.473	0.563	m6A site (Low confidence)
1	1539064	1539212	1539155	0.29	0.322	0.302	Non-m6A site
1	1605332	1605729	1605388	0.365	0.385	0.373	Non-m6A site
1	1605332	1605729	1605424	0.301	0.522	0.389	Non-m6A site
1	1605332	1605729	1605441	0.44	0.64	0.52	Non-m6A site
1	1605332	1605729	1605479	0.46	0.673	0.545	Non-m6A site
1	1605332	1605729	1605499	0.631	0.673	0.648	m6A site (High confidence)
1	1605332	1605729	1605532	0.357	0.534	0.427	Non-m6A site
1	1605332	1605729	1605612	0.299	0.476	0.37	Non-m6A site
1	1605332	1605729	1605619	0.508	0.435	0.478	Non-m6A site
1	1605332	1605729	1605626	0.576	0.46	0.529	Non-m6A site
1	1605332	1605729	1605658	0.406	0.426	0.414	Non-m6A site
1	1605332	1605729	1605675	0.376	0.43	0.397	Non-m6A site
1	1605332	1605729	1605719	0.53	0.396	0.476	Non-m6A site
1	1642247	1642392	1642341	0.403	0.463	0.427	Non-m6A site
1	1642247	1642392	1642355	0.611	0.482	0.559	m6A site (Low confidence)
1	1642247	1642392	1642371	0.492	0.454	0.477	Non-m6A site
1	1658144	1658339	1658236	0.329	0.435	0.371	Non-m6A site
1	1658144	1658339	1658280	0.442	0.438	0.44	Non-m6A site
1	1658144	1658339	1658293	0.492	0.409	0.459	Non-m6A site
1	1702840	1703040	1702844	0.425	0.466	0.441	Non-m6A site
1	1702840	1703040	1702856	0.387	0.513	0.437	Non-m6A site
1	1702840	1703040	1702920	0.429	0.569	0.485	Non-m6A site
1	1757393	1757590	1757415	0.512	0.492	0.504	Non-m6A site
1	1757393	1757590	1757437	0.33	0.487	0.393	Non-m6A site
1	1757393	1757590	1757452	0.446	0.494	0.465	Non-m6A site
1	1757393	1757590	1757536	0.251	0.429	0.322	Non-m6A site
1	1757393	1757590	1757564	0.327	0.386	0.35	Non-m6A site
1	1767220	1767421	1767245	0.378	0.45	0.406	Non-m6A site
1	1767220	1767421	1767367	0.552	0.462	0.516	Non-m6A site
1	1767220	1767421	1767399	0.645	0.482	0.579	m6A site (Low confidence)
1	1767220	1767421	1767416	0.439	0.489	0.459	Non-m6A site
1	1767669	1767870	1767715	0.431	0.498	0.458	Non-m6A site
1	1767669	1767870	1767770	0.379	0.626	0.478	Non-m6A site
1	1767669	1767870	1767794	0.504	0.629	0.554	Non-m6A site
1	1835044	1835389	1835162	0.698	0.439	0.594	m6A site (Moderate confidence)
1	1835044	1835389	1835166	0.432	0.438	0.434	Non-m6A site
1	1835044	1835389	1835170	0.704	0.402	0.583	m6A site (Low confidence)
1	1835044	1835389	1835249	0.565	0.468	0.526	Non-m6A site
1	1835044	1835389	1835335	0.651	0.426	0.561	m6A site (Low confidence)
1	1857379	1857678	1857393	0.398	0.468	0.426	Non-m6A site
1	1857379	1857678	1857454	0.27	0.436	0.336	Non-m6A site
1	1857379	1857678	1857554	0.333	0.458	0.383	Non-m6A site
1	1857379	1857678	1857665	0.494	0.384	0.45	Non-m6A site
1	1878161	1878412	1878225	0.401	0.537	0.455	Non-m6A site
1	1878161	1878412	1878251	0.759	0.526	0.666	m6A site (High confidence)
1	1878161	1878412	1878262	0.287	0.521	0.381	Non-m6A site
1	1878161	1878412	1878363	0.435	0.448	0.44	Non-m6A site
1	1878161	1878412	1878370	0.318	0.498	0.39	Non-m6A site
1	1907132	1907331	1907157	0.271	0.372	0.311	Non-m6A site
1	1907132	1907331	1907243	0.31	0.392	0.343	Non-m6A site
1	1915288	1915537	1915357	0.567	0.469	0.528	Non-m6A site
1	1915288	1915537	1915371	0.463	0.471	0.466	Non-m6A site
1	1915288	1915537	1915505	0.425	0.357	0.398	Non-m6A site
1	1944671	1944919	1944894	0.31	0.422	0.355	Non-m6A site
1	1985439	1985587	1985467	0.345	0.307	0.33	Non-m6A site
1	1985439	1985587	1985526	0.511	0.471	0.495	Non-m6A site
1	1985439	1985587	1985563	0.39	0.528	0.445	Non-m6A site
1	1989211	2001205	1989321	0.525	0.424	0.485	Non-m6A site
1	1989211	2001205	1989359	0.639	0.369	0.531	Non-m6A site
1	1989211	2001205	1989384	0.371	0.469	0.41	Non-m6A site
1	1989211	2001205	1989461	0.568	0.568	0.568	m6A site (Low confidence)
1	1989211	2001205	1989466	0.41	0.57	0.474	Non-m6A site
1	1989211	2001205	1989506	0.286	0.529	0.383	Non-m6A site
1	1989211	2001205	1989574	0.64	0.477	0.575	m6A site (Low confidence)
1	1989211	2001205	1989586	0.56	0.531	0.548	Non-m6A site
1	1989211	2001205	1989599	0.394	0.473	0.425	Non-m6A site
1	1989211	2001205	1989695	0.286	0.332	0.305	Non-m6A site
1	1989211	2001205	1989948	0.543	0.257	0.428	Non-m6A site
1	1989211	2001205	1989997	0.275	0.485	0.359	Non-m6A site
1	1989211	2001205	1990028	0.431	0.544	0.476	Non-m6A site
1	1989211	2001205	1990058	0.352	0.448	0.39	Non-m6A site
1	1989211	2001205	1990063	0.53	0.447	0.496	Non-m6A site
1	1989211	2001205	1990076	0.44	0.501	0.464	Non-m6A site
1	1989211	2001205	1990181	0.33	0.427	0.369	Non-m6A site
1	1989211	2001205	1990333	0.344	0.3	0.326	Non-m6A site
1	1989211	2001205	1990418	0.318	0.429	0.362	Non-m6A site
1	1989211	2001205	1990426	0.359	0.403	0.376	Non-m6A site
1	1989211	2001205	1990524	0.26	0.4	0.316	Non-m6A site
1	1989211	2001205	1990532	0.436	0.353	0.403	Non-m6A site
1	1989211	2001205	1990668	0.288	0.465	0.359	Non-m6A site
1	1989211	2001205	1990693	0.543	0.531	0.538	Non-m6A site
1	1989211	2001205	1990707	0.516	0.563	0.534	Non-m6A site
1	1989211	2001205	1990719	0.595	0.569	0.585	m6A site (Moderate confidence)
1	1989211	2001205	1990731	0.306	0.56	0.407	Non-m6A site
1	1989211	2001205	1990753	0.598	0.559	0.582	m6A site (Low confidence)
1	1989211	2001205	1990811	0.754	0.31	0.577	m6A site (Low confidence)
1	1989211	2001205	1990853	0.4	0.158	0.303	Non-m6A site
1	1989211	2001205	1990947	0.553	0.356	0.474	Non-m6A site
1	1989211	2001205	1991045	0.615	0.588	0.604	m6A site (Moderate confidence)
1	1989211	2001205	1991258	0.354	0.388	0.368	Non-m6A site
1	1989211	2001205	1991266	0.263	0.346	0.296	Non-m6A site
1	1989211	2001205	1991277	0.272	0.256	0.265	Non-m6A site
1	1989211	2001205	1991295	0.366	0.178	0.29	Non-m6A site
1	1989211	2001205	1991307	0.443	0.233	0.359	Non-m6A site
1	1989211	2001205	1991368	0.415	0.074	0.279	Non-m6A site
1	1989211	2001205	1991428	0.244	0.166	0.212	Non-m6A site
1	1989211	2001205	1991469	0.533	0.249	0.419	Non-m6A site
1	1989211	2001205	1991479	0.449	0.4	0.429	Non-m6A site
1	1989211	2001205	1991548	0.429	0.537	0.472	Non-m6A site
1	1989211	2001205	1991596	0.318	0.482	0.383	Non-m6A site
1	1989211	2001205	1991653	0.317	0.428	0.361	Non-m6A site
1	1989211	2001205	1991674	0.512	0.386	0.461	Non-m6A site
1	1989211	2001205	1991739	0.558	0.196	0.413	Non-m6A site
1	1989211	2001205	1991758	0.3	0.171	0.248	Non-m6A site
1	1989211	2001205	1991946	0.358	0.453	0.396	Non-m6A site
1	1989211	2001205	1992039	0.49	0.456	0.476	Non-m6A site
1	1989211	2001205	1992092	0.407	0.472	0.433	Non-m6A site
1	1989211	2001205	1992155	0.31	0.422	0.355	Non-m6A site
1	1989211	2001205	1992193	0.213	0.389	0.284	Non-m6A site
1	1989211	2001205	1992315	0.291	0.408	0.338	Non-m6A site
1	1989211	2001205	1992340	0.735	0.339	0.577	m6A site (Low confidence)
1	1989211	2001205	1992658	0.268	0.454	0.342	Non-m6A site
1	1989211	2001205	1992680	0.325	0.372	0.344	Non-m6A site
1	1989211	2001205	1992696	0.26	0.398	0.315	Non-m6A site
1	1989211	2001205	1992718	0.496	0.237	0.392	Non-m6A site
1	1989211	2001205	1992727	0.457	0.281	0.386	Non-m6A site
1	1989211	2001205	1992735	0.414	0.253	0.349	Non-m6A site
1	1989211	2001205	1992796	0.512	0.148	0.367	Non-m6A site
1	1989211	2001205	1992830	0.493	0.37	0.443	Non-m6A site
1	1989211	2001205	1992852	0.489	0.443	0.47	Non-m6A site
1	1989211	2001205	1993005	0.55	0.364	0.475	Non-m6A site
1	1989211	2001205	1993039	0.284	0.474	0.36	Non-m6A site
1	1989211	2001205	1993070	0.242	0.376	0.296	Non-m6A site
1	1989211	2001205	1993084	0.426	0.239	0.351	Non-m6A site
1	1989211	2001205	1993186	0.453	0.233	0.365	Non-m6A site
1	1989211	2001205	1993263	0.368	0.187	0.295	Non-m6A site
1	1989211	2001205	1993345	0.366	0.441	0.396	Non-m6A site
1	1989211	2001205	1993381	0.413	0.422	0.416	Non-m6A site
1	1989211	2001205	1993392	0.284	0.386	0.325	Non-m6A site
1	1989211	2001205	1993400	0.519	0.379	0.463	Non-m6A site
1	1989211	2001205	1993678	0.258	0.367	0.301	Non-m6A site
1	1989211	2001205	1993924	0.43	0.373	0.407	Non-m6A site
1	1989211	2001205	1994206	0.381	0.36	0.372	Non-m6A site
1	1989211	2001205	1994269	0.402	0.326	0.372	Non-m6A site
1	1989211	2001205	1994329	0.643	0.268	0.493	Non-m6A site
1	1989211	2001205	1994393	0.287	0.391	0.328	Non-m6A site
1	1989211	2001205	1994466	0.394	0.405	0.398	Non-m6A site
1	1989211	2001205	1994530	0.481	0.448	0.468	Non-m6A site
1	1989211	2001205	1994543	0.255	0.422	0.322	Non-m6A site
1	1989211	2001205	1994624	0.455	0.241	0.369	Non-m6A site
1	1989211	2001205	1994766	0.367	0.176	0.291	Non-m6A site
1	1989211	2001205	1994854	0.47	0.383	0.435	Non-m6A site
1	1989211	2001205	1994925	0.401	0.358	0.384	Non-m6A site
1	1989211	2001205	1994936	0.301	0.374	0.33	Non-m6A site
1	1989211	2001205	1994961	0.238	0.383	0.296	Non-m6A site
1	1989211	2001205	1995192	0.627	0.516	0.582	m6A site (Low confidence)
1	1989211	2001205	1995260	0.362	0.457	0.4	Non-m6A site
1	1989211	2001205	1995518	0.541	0.154	0.386	Non-m6A site
1	1989211	2001205	1995690	0.289	0.097	0.212	Non-m6A site
1	1989211	2001205	1995777	0.314	0.262	0.293	Non-m6A site
1	1989211	2001205	1995783	0.226	0.24	0.231	Non-m6A site
1	1989211	2001205	1995888	0.254	0.505	0.354	Non-m6A site
1	1989211	2001205	1995970	0.343	0.521	0.414	Non-m6A site
1	1989211	2001205	1995993	0.303	0.49	0.378	Non-m6A site
1	1989211	2001205	1996013	0.49	0.477	0.485	Non-m6A site
1	1989211	2001205	1996019	0.551	0.475	0.521	Non-m6A site
1	1989211	2001205	1996089	0.392	0.44	0.411	Non-m6A site
1	1989211	2001205	1996095	0.406	0.446	0.422	Non-m6A site
1	1989211	2001205	1996146	0.57	0.42	0.51	Non-m6A site
1	1989211	2001205	1996384	0.332	0.457	0.382	Non-m6A site
1	1989211	2001205	1996402	0.647	0.491	0.585	m6A site (Moderate confidence)
1	1989211	2001205	1996439	0.553	0.514	0.537	Non-m6A site
1	1989211	2001205	1996617	0.394	0.464	0.422	Non-m6A site
1	1989211	2001205	1996686	0.408	0.455	0.427	Non-m6A site
1	1989211	2001205	1996731	0.357	0.452	0.395	Non-m6A site
1	1989211	2001205	1996758	0.484	0.426	0.46	Non-m6A site
1	1989211	2001205	1996762	0.234	0.414	0.306	Non-m6A site
1	1989211	2001205	1996813	0.375	0.511	0.429	Non-m6A site
1	1989211	2001205	1996841	0.263	0.443	0.335	Non-m6A site
1	1989211	2001205	1996856	0.446	0.42	0.436	Non-m6A site
1	1989211	2001205	1996906	0.228	0.31	0.261	Non-m6A site
1	1989211	2001205	1996924	0.572	0.358	0.486	Non-m6A site
1	1989211	2001205	1996955	0.412	0.538	0.462	Non-m6A site
1	1989211	2001205	1996992	0.59	0.488	0.549	Non-m6A site
1	1989211	2001205	1997008	0.27	0.503	0.363	Non-m6A site
1	1989211	2001205	1997130	0.223	0.201	0.214	Non-m6A site
1	1989211	2001205	1997263	0.371	0.29	0.338	Non-m6A site
1	1989211	2001205	1997326	0.283	0.212	0.255	Non-m6A site
1	1989211	2001205	1997354	0.236	0.211	0.226	Non-m6A site
1	1989211	2001205	1997370	0.341	0.308	0.328	Non-m6A site
1	1989211	2001205	1997430	0.295	0.33	0.309	Non-m6A site
1	1989211	2001205	1997509	0.386	0.389	0.387	Non-m6A site
1	1989211	2001205	1997537	0.337	0.44	0.378	Non-m6A site
1	1989211	2001205	1997542	0.246	0.441	0.324	Non-m6A site
1	1989211	2001205	1997560	0.383	0.402	0.391	Non-m6A site
1	1989211	2001205	1997597	0.265	0.396	0.318	Non-m6A site
1	1989211	2001205	1997671	0.621	0.487	0.567	m6A site (Low confidence)
1	1989211	2001205	1997699	0.621	0.419	0.54	Non-m6A site
1	1989211	2001205	1997807	0.319	0.41	0.355	Non-m6A site
1	1989211	2001205	1997882	0.442	0.592	0.502	Non-m6A site
1	1989211	2001205	1997902	0.659	0.674	0.665	m6A site (High confidence)
1	1989211	2001205	1997906	0.431	0.67	0.526	Non-m6A site
1	1989211	2001205	1997960	0.387	0.599	0.472	Non-m6A site
1	1989211	2001205	1998006	0.565	0.625	0.589	m6A site (Moderate confidence)
1	1989211	2001205	1998016	0.467	0.624	0.53	Non-m6A site
1	1989211	2001205	1998045	0.48	0.612	0.532	Non-m6A site
1	1989211	2001205	1998064	0.65	0.537	0.605	m6A site (Moderate confidence)
1	1989211	2001205	1998086	0.328	0.542	0.413	Non-m6A site
1	1989211	2001205	1998091	0.291	0.538	0.39	Non-m6A site
1	1989211	2001205	1998132	0.352	0.502	0.412	Non-m6A site
1	1989211	2001205	1998138	0.269	0.492	0.358	Non-m6A site
1	1989211	2001205	1998185	0.255	0.433	0.326	Non-m6A site
1	1989211	2001205	1998206	0.664	0.466	0.585	m6A site (Moderate confidence)
1	1989211	2001205	1998251	0.503	0.312	0.426	Non-m6A site
1	1989211	2001205	1998314	0.378	0.376	0.377	Non-m6A site
1	1989211	2001205	1998362	0.467	0.326	0.411	Non-m6A site
1	1989211	2001205	1998467	0.667	0.473	0.589	m6A site (Moderate confidence)
1	1989211	2001205	1998539	0.552	0.447	0.51	Non-m6A site
1	1989211	2001205	1998585	0.494	0.435	0.47	Non-m6A site
1	1989211	2001205	1998589	0.269	0.446	0.339	Non-m6A site
1	1989211	2001205	1998615	0.243	0.434	0.319	Non-m6A site
1	1989211	2001205	1998658	0.493	0.288	0.411	Non-m6A site
1	1989211	2001205	1998737	0.216	0.513	0.335	Non-m6A site
1	1989211	2001205	1998743	0.485	0.553	0.512	Non-m6A site
1	1989211	2001205	1998757	0.555	0.585	0.567	m6A site (Low confidence)
1	1989211	2001205	1998765	0.178	0.572	0.335	Non-m6A site
1	1989211	2001205	1998791	0.604	0.543	0.58	m6A site (Low confidence)
1	1989211	2001205	1998880	0.237	0.28	0.254	Non-m6A site
1	1989211	2001205	1999084	0.267	0.359	0.304	Non-m6A site
1	1989211	2001205	1999409	0.588	0.32	0.48	Non-m6A site
1	1989211	2001205	1999625	0.314	0.448	0.367	Non-m6A site
1	1989211	2001205	1999688	0.307	0.407	0.347	Non-m6A site
1	1989211	2001205	1999723	0.294	0.329	0.308	Non-m6A site
1	1989211	2001205	1999763	0.396	0.223	0.327	Non-m6A site
1	1989211	2001205	1999792	0.259	0.385	0.309	Non-m6A site
1	1989211	2001205	1999856	0.437	0.479	0.454	Non-m6A site
1	1989211	2001205	1999933	0.295	0.405	0.339	Non-m6A site
1	1989211	2001205	2000005	0.62	0.486	0.567	m6A site (Low confidence)
1	1989211	2001205	2000029	0.385	0.527	0.442	Non-m6A site
1	1989211	2001205	2000038	0.695	0.484	0.61	m6A site (Moderate confidence)
1	1989211	2001205	2000064	0.374	0.417	0.391	Non-m6A site
1	1989211	2001205	2000133	0.616	0.541	0.586	m6A site (Moderate confidence)
1	1989211	2001205	2000168	0.441	0.541	0.481	Non-m6A site
1	1989211	2001205	2000340	0.395	0.512	0.442	Non-m6A site
1	1989211	2001205	2000362	0.408	0.476	0.435	Non-m6A site
1	1989211	2001205	2000382	0.517	0.493	0.507	Non-m6A site
1	1989211	2001205	2000407	0.45	0.501	0.47	Non-m6A site
1	1989211	2001205	2000464	0.384	0.428	0.402	Non-m6A site
1	1989211	2001205	2000477	0.318	0.372	0.34	Non-m6A site
1	1989211	2001205	2000656	0.287	0.421	0.341	Non-m6A site
1	1989211	2001205	2000727	0.264	0.404	0.32	Non-m6A site
1	1989211	2001205	2000732	0.379	0.443	0.404	Non-m6A site
1	1989211	2001205	2000737	0.62	0.413	0.537	Non-m6A site
1	1989211	2001205	2000798	0.466	0.451	0.46	Non-m6A site
1	1989211	2001205	2000818	0.757	0.444	0.632	m6A site (High confidence)
1	1989211	2001205	2000828	0.402	0.426	0.412	Non-m6A site
1	1989211	2001205	2000854	0.659	0.477	0.586	m6A site (Moderate confidence)
1	1989211	2001205	2000895	0.304	0.535	0.397	Non-m6A site
1	1989211	2001205	2000901	0.332	0.54	0.415	Non-m6A site
1	1989211	2001205	2000907	0.374	0.529	0.436	Non-m6A site
1	1989211	2001205	2000964	0.416	0.418	0.417	Non-m6A site
1	1989211	2001205	2001005	0.393	0.511	0.44	Non-m6A site
1	2002052	2002400	2002079	0.416	0.48	0.441	Non-m6A site
1	2002052	2002400	2002132	0.547	0.512	0.533	Non-m6A site
1	2002052	2002400	2002202	0.426	0.532	0.468	Non-m6A site
1	2002052	2002400	2002229	0.343	0.567	0.432	Non-m6A site
1	2002052	2002400	2002248	0.276	0.547	0.384	Non-m6A site
1	2002052	2002400	2002258	0.632	0.517	0.586	m6A site (Moderate confidence)
1	2002052	2002400	2002382	0.307	0.398	0.343	Non-m6A site
1	2002597	2002797	2002610	0.45	0.463	0.455	Non-m6A site
1	2002597	2002797	2002634	0.562	0.482	0.53	Non-m6A site
1	2002597	2002797	2002646	0.249	0.417	0.316	Non-m6A site
1	2002597	2002797	2002720	0.539	0.457	0.506	Non-m6A site
1	2002597	2002797	2002774	0.225	0.296	0.253	Non-m6A site
1	1995897	1996042	1995970	0.343	0.521	0.414	Non-m6A site
1	1995897	1996042	1995993	0.303	0.456	0.364	Non-m6A site
1	1995897	1996042	1996013	0.49	0.488	0.489	Non-m6A site
1	1995897	1996042	1996019	0.551	0.487	0.525	Non-m6A site
1	2015630	2015976	2015703	0.431	0.467	0.445	Non-m6A site
1	2015630	2015976	2015711	0.407	0.451	0.425	Non-m6A site
1	2015630	2015976	2015807	0.36	0.421	0.384	Non-m6A site
1	2015630	2015976	2015816	0.429	0.43	0.429	Non-m6A site
1	2015630	2015976	2015856	0.535	0.451	0.501	Non-m6A site
1	2015630	2015976	2015962	0.234	0.465	0.326	Non-m6A site
1	2016074	2016322	2016122	0.342	0.44	0.381	Non-m6A site
1	2016074	2016322	2016152	0.366	0.512	0.424	Non-m6A site
1	2016074	2016322	2016206	0.623	0.485	0.568	m6A site (Low confidence)
1	2016074	2016322	2016273	0.455	0.404	0.435	Non-m6A site
1	2016420	2016668	2016480	0.569	0.277	0.452	Non-m6A site
1	2016420	2016668	2016533	0.713	0.603	0.669	m6A site (High confidence)
1	2016420	2016668	2016570	0.391	0.556	0.457	Non-m6A site
1	2016420	2016668	2016578	0.51	0.527	0.517	Non-m6A site
1	2016420	2016668	2016598	0.352	0.517	0.418	Non-m6A site
1	2017506	2017705	2017674	0.591	0.479	0.546	Non-m6A site
1	2025538	2026128	2025622	0.438	0.379	0.414	Non-m6A site
1	2025538	2026128	2025626	0.392	0.371	0.383	Non-m6A site
1	2025538	2026128	2025639	0.41	0.386	0.401	Non-m6A site
1	2025538	2026128	2025643	0.324	0.386	0.349	Non-m6A site
1	2025538	2026128	2025700	0.365	0.359	0.362	Non-m6A site
1	2025538	2026128	2025723	0.319	0.42	0.359	Non-m6A site
1	2025538	2026128	2025772	0.455	0.402	0.433	Non-m6A site
1	2025538	2026128	2025967	0.544	0.41	0.49	Non-m6A site
1	2025538	2026128	2026001	0.456	0.437	0.449	Non-m6A site
1	2029720	2030170	2029775	0.33	0.391	0.355	Non-m6A site
1	2029720	2030170	2029912	0.299	0.421	0.348	Non-m6A site
1	2029720	2030170	2029941	0.424	0.433	0.428	Non-m6A site
1	2029720	2030170	2029949	0.318	0.43	0.363	Non-m6A site
1	2029720	2030170	2030036	0.408	0.482	0.438	Non-m6A site
1	2029720	2030170	2030100	0.321	0.445	0.37	Non-m6A site
1	2029720	2030170	2030123	0.45	0.423	0.439	Non-m6A site
1	2029720	2030170	2030158	0.348	0.382	0.361	Non-m6A site
1	2030568	2030718	2030621	0.263	0.338	0.293	Non-m6A site
1	2031266	2031716	2031293	0.268	0.538	0.376	Non-m6A site
1	2031266	2031716	2031300	0.272	0.532	0.376	Non-m6A site
1	2031266	2031716	2031374	0.78	0.487	0.663	m6A site (High confidence)
1	2031266	2031716	2031398	0.243	0.478	0.337	Non-m6A site
1	2031266	2031716	2031438	0.496	0.383	0.451	Non-m6A site
1	2031266	2031716	2031511	0.546	0.441	0.504	Non-m6A site
1	2031266	2031716	2031564	0.25	0.489	0.346	Non-m6A site
1	2031266	2031716	2031570	0.335	0.455	0.383	Non-m6A site
1	2031266	2031716	2031596	0.464	0.405	0.44	Non-m6A site
1	2031266	2031716	2031676	0.311	0.39	0.342	Non-m6A site
1	2032164	2032614	2032208	0.604	0.403	0.523	Non-m6A site
1	2032164	2032614	2032249	0.302	0.427	0.352	Non-m6A site
1	2032164	2032614	2032289	0.399	0.432	0.412	Non-m6A site
1	2032164	2032614	2032335	0.353	0.401	0.372	Non-m6A site
1	2032164	2032614	2032378	0.363	0.442	0.394	Non-m6A site
1	2032164	2032614	2032403	0.611	0.413	0.532	Non-m6A site
1	2032164	2032614	2032419	0.442	0.432	0.438	Non-m6A site
1	2032164	2032614	2032429	0.273	0.461	0.348	Non-m6A site
1	2032164	2032614	2032457	0.566	0.5	0.54	Non-m6A site
1	2032164	2032614	2032492	0.58	0.426	0.519	Non-m6A site
1	2032164	2032614	2032514	0.298	0.467	0.366	Non-m6A site
1	2032164	2032614	2032595	0.728	0.468	0.624	m6A site (High confidence)
1	2033162	2033412	2033194	0.706	0.555	0.645	m6A site (High confidence)
1	2033162	2033412	2033218	0.24	0.525	0.354	Non-m6A site
1	2033162	2033412	2033228	0.677	0.532	0.619	m6A site (Moderate confidence)
1	2033162	2033412	2033235	0.615	0.508	0.572	m6A site (Low confidence)
1	2033162	2033412	2033244	0.561	0.508	0.539	Non-m6A site
1	2033162	2033412	2033289	0.395	0.445	0.415	Non-m6A site
1	2033162	2033412	2033299	0.344	0.44	0.383	Non-m6A site
1	2033162	2033412	2033327	0.362	0.484	0.41	Non-m6A site
1	2033162	2033412	2033365	0.546	0.411	0.492	Non-m6A site
1	2033162	2033412	2033380	0.274	0.438	0.339	Non-m6A site
1	2034159	2034310	2034278	0.374	0.387	0.379	Non-m6A site
1	2034408	2034559	2034430	0.415	0.296	0.368	Non-m6A site
1	2037394	2037587	2037404	0.352	0.413	0.376	Non-m6A site
1	2037394	2037587	2037490	0.302	0.442	0.358	Non-m6A site
1	2049315	2049516	2049324	0.583	0.472	0.539	Non-m6A site
1	2049315	2049516	2049372	0.598	0.478	0.55	Non-m6A site
1	2049315	2049516	2049386	0.417	0.494	0.447	Non-m6A site
1	2051384	2051585	2051414	0.486	0.36	0.435	Non-m6A site
1	2051384	2051585	2051557	0.615	0.482	0.562	m6A site (Low confidence)
1	2051933	2052084	2052002	0.543	0.461	0.51	Non-m6A site
1	2051933	2052084	2052056	0.218	0.403	0.292	Non-m6A site
1	2052263	2052464	2052311	0.349	0.457	0.392	Non-m6A site
1	2052263	2052464	2052344	0.548	0.498	0.528	Non-m6A site
1	2052263	2052464	2052422	0.522	0.429	0.485	Non-m6A site
1	2056478	2056778	2056502	0.54	0.477	0.515	Non-m6A site
1	2056478	2056778	2056574	0.375	0.353	0.366	Non-m6A site
1	2097339	2098718	2097466	0.488	0.184	0.366	Non-m6A site
1	2097339	2098718	2097604	0.222	0.477	0.324	Non-m6A site
1	2097339	2098718	2097623	0.576	0.42	0.514	Non-m6A site
1	2097339	2098718	2097699	0.332	0.47	0.387	Non-m6A site
1	2097339	2098718	2097733	0.481	0.548	0.507	Non-m6A site
1	2097339	2098718	2097771	0.344	0.596	0.445	Non-m6A site
1	2097339	2098718	2097931	0.257	0.257	0.257	Non-m6A site
1	2097339	2098718	2098043	0.326	0.447	0.374	Non-m6A site
1	2097339	2098718	2098080	0.417	0.476	0.44	Non-m6A site
1	2097339	2098718	2098091	0.451	0.455	0.453	Non-m6A site
1	2097339	2098718	2098155	0.239	0.448	0.323	Non-m6A site
1	2097339	2098718	2098190	0.265	0.409	0.323	Non-m6A site
1	2097339	2098718	2098196	0.539	0.393	0.48	Non-m6A site
1	2097339	2098718	2098227	0.42	0.358	0.395	Non-m6A site
1	2097339	2098718	2098317	0.237	0.435	0.316	Non-m6A site
1	2097339	2098718	2098373	0.72	0.423	0.601	m6A site (Moderate confidence)
1	2097339	2098718	2098428	0.266	0.339	0.295	Non-m6A site
1	2097339	2098718	2098441	0.623	0.344	0.511	Non-m6A site
1	2097339	2098718	2098486	0.412	0.33	0.379	Non-m6A site
1	2097339	2098718	2098617	0.379	0.553	0.449	Non-m6A site
1	2098906	2100397	2099054	0.486	0.475	0.481	Non-m6A site
1	2098906	2100397	2099102	0.375	0.502	0.426	Non-m6A site
1	2098906	2100397	2099114	0.319	0.462	0.376	Non-m6A site
1	2098906	2100397	2099143	0.325	0.466	0.381	Non-m6A site
1	2098906	2100397	2099154	0.487	0.437	0.467	Non-m6A site
1	2098906	2100397	2099263	0.492	0.25	0.395	Non-m6A site
1	2098906	2100397	2099267	0.381	0.309	0.352	Non-m6A site
1	2098906	2100397	2099313	0.413	0.512	0.453	Non-m6A site
1	2098906	2100397	2099381	0.575	0.54	0.561	m6A site (Low confidence)
1	2098906	2100397	2099403	0.463	0.496	0.476	Non-m6A site
1	2098906	2100397	2099600	0.546	0.388	0.482	Non-m6A site
1	2098906	2100397	2099606	0.413	0.39	0.403	Non-m6A site
1	2098906	2100397	2099714	0.595	0.354	0.498	Non-m6A site
1	2098906	2100397	2099753	0.447	0.535	0.482	Non-m6A site
1	2098906	2100397	2099798	0.695	0.397	0.575	m6A site (Low confidence)
1	2098906	2100397	2099867	0.517	0.299	0.429	Non-m6A site
1	2098906	2100397	2099929	0.515	0.46	0.493	Non-m6A site
1	2098906	2100397	2100237	0.493	0.46	0.48	Non-m6A site
1	2098906	2100397	2100339	0.543	0.403	0.487	Non-m6A site
1	2098906	2100397	2100355	0.549	0.387	0.484	Non-m6A site
1	2098906	2100397	2100390	0.209	0.439	0.301	Non-m6A site
1	2134335	2135390	2134351	0.509	0.494	0.503	Non-m6A site
1	2134335	2135390	2134422	0.289	0.272	0.282	Non-m6A site
1	2134335	2135390	2134582	0.344	0.443	0.384	Non-m6A site
1	2134335	2135390	2134659	0.656	0.324	0.523	Non-m6A site
1	2134335	2135390	2134668	0.384	0.431	0.403	Non-m6A site
1	2134335	2135390	2134715	0.378	0.543	0.444	Non-m6A site
1	2134335	2135390	2134724	0.397	0.516	0.444	Non-m6A site
1	2134335	2135390	2134762	0.639	0.53	0.595	m6A site (Moderate confidence)
1	2134335	2135390	2134795	0.35	0.501	0.41	Non-m6A site
1	2134335	2135390	2134812	0.351	0.481	0.403	Non-m6A site
1	2134335	2135390	2134822	0.281	0.359	0.312	Non-m6A site
1	2134335	2135390	2134912	0.408	0.314	0.37	Non-m6A site
1	2134335	2135390	2134943	0.251	0.464	0.336	Non-m6A site
1	2134335	2135390	2134967	0.298	0.39	0.334	Non-m6A site
1	2134335	2135390	2134997	0.241	0.38	0.297	Non-m6A site
1	2134335	2135390	2135013	0.229	0.427	0.308	Non-m6A site
1	2134335	2135390	2135040	0.535	0.379	0.472	Non-m6A site
1	2134335	2135390	2135151	0.221	0.289	0.248	Non-m6A site
1	2134335	2135390	2135186	0.231	0.337	0.273	Non-m6A site
1	2134335	2135390	2135236	0.317	0.399	0.35	Non-m6A site
1	2134335	2135390	2135257	0.362	0.373	0.366	Non-m6A site
1	2134335	2135390	2135294	0.366	0.491	0.416	Non-m6A site
1	2134335	2135390	2135329	0.385	0.58	0.463	Non-m6A site
1	2134335	2135390	2135363	0.724	0.523	0.644	m6A site (High confidence)
1	2228540	2229162	2228559	0.519	0.436	0.485	Non-m6A site
1	2228540	2229162	2228644	0.551	0.443	0.508	Non-m6A site
1	2228540	2229162	2228658	0.282	0.41	0.333	Non-m6A site
1	2228540	2229162	2228667	0.291	0.437	0.35	Non-m6A site
1	2228540	2229162	2228684	0.287	0.513	0.377	Non-m6A site
1	2228540	2229162	2228701	0.351	0.493	0.408	Non-m6A site
1	2228540	2229162	2228791	0.608	0.5	0.565	m6A site (Low confidence)
1	2228540	2229162	2228802	0.282	0.467	0.356	Non-m6A site
1	2228540	2229162	2228824	0.25	0.487	0.345	Non-m6A site
1	2228540	2229162	2228850	0.302	0.508	0.384	Non-m6A site
1	2228540	2229162	2228870	0.402	0.475	0.431	Non-m6A site
1	2228540	2229162	2228880	0.306	0.439	0.359	Non-m6A site
1	2228540	2229162	2228893	0.643	0.425	0.555	Non-m6A site
1	2228540	2229162	2228975	0.284	0.323	0.3	Non-m6A site
1	2228540	2229162	2229090	0.562	0.431	0.509	Non-m6A site
1	2228540	2229162	2229095	0.369	0.468	0.408	Non-m6A site
1	2228540	2229162	2229106	0.322	0.501	0.393	Non-m6A site
1	2228540	2229162	2229135	0.415	0.563	0.474	Non-m6A site
1	2264620	2264768	2264622	0.576	0.431	0.518	Non-m6A site
1	2394226	2394375	2394255	0.271	0.335	0.297	Non-m6A site
1	2394771	2395020	2394811	0.388	0.541	0.449	Non-m6A site
1	2394771	2395020	2394910	0.242	0.45	0.325	Non-m6A site
1	2394771	2395020	2394915	0.314	0.465	0.374	Non-m6A site
1	2394771	2395020	2394934	0.344	0.437	0.381	Non-m6A site
1	2394771	2395020	2394983	0.208	0.424	0.294	Non-m6A site
1	2394771	2395020	2394997	0.259	0.419	0.323	Non-m6A site
1	2394771	2395020	2395012	0.653	0.405	0.554	Non-m6A site
1	2397299	2397846	2397313	0.211	0.467	0.313	Non-m6A site
1	2397299	2397846	2397554	0.734	0.496	0.639	m6A site (High confidence)
1	2397299	2397846	2397595	0.309	0.448	0.364	Non-m6A site
1	2397299	2397846	2397654	0.299	0.473	0.368	Non-m6A site
1	2397299	2397846	2397701	0.72	0.494	0.629	m6A site (High confidence)
1	2397299	2397846	2397755	0.409	0.302	0.366	Non-m6A site
1	2397299	2397846	2397816	0.295	0.191	0.253	Non-m6A site
1	2398043	2398292	2398110	0.363	0.334	0.351	Non-m6A site
1	2398043	2398292	2398162	0.321	0.478	0.384	Non-m6A site
1	2398043	2398292	2398264	0.329	0.434	0.371	Non-m6A site
1	2398043	2398292	2398269	0.351	0.446	0.389	Non-m6A site
1	2404295	2405455	2404402	0.285	0.379	0.322	Non-m6A site
1	2404295	2405455	2404409	0.7	0.403	0.581	m6A site (Low confidence)
1	2404295	2405455	2404422	0.438	0.435	0.437	Non-m6A site
1	2404295	2405455	2404535	0.434	0.239	0.356	Non-m6A site
1	2404295	2405455	2404545	0.23	0.232	0.231	Non-m6A site
1	2404295	2405455	2404639	0.787	0.58	0.704	m6A site (Very high confidence)
1	2404295	2405455	2404654	0.647	0.566	0.614	m6A site (Moderate confidence)
1	2404295	2405455	2404661	0.323	0.587	0.428	Non-m6A site
1	2404295	2405455	2404666	0.28	0.597	0.407	Non-m6A site
1	2404295	2405455	2404706	0.578	0.638	0.602	m6A site (Moderate confidence)
1	2404295	2405455	2404711	0.389	0.584	0.467	Non-m6A site
1	2404295	2405455	2404720	0.334	0.603	0.441	Non-m6A site
1	2404295	2405455	2404771	0.371	0.473	0.412	Non-m6A site
1	2404295	2405455	2404788	0.339	0.456	0.386	Non-m6A site
1	2404295	2405455	2404896	0.405	0.328	0.374	Non-m6A site
1	2404295	2405455	2404948	0.437	0.2	0.342	Non-m6A site
1	2404295	2405455	2404974	0.283	0.268	0.277	Non-m6A site
1	2404295	2405455	2405170	0.354	0.504	0.414	Non-m6A site
1	2404295	2405455	2405212	0.656	0.583	0.627	m6A site (High confidence)
1	2404295	2405455	2405230	0.407	0.61	0.488	Non-m6A site
1	2404295	2405455	2405263	0.338	0.653	0.464	Non-m6A site
1	2417088	2417486	2417142	0.451	0.222	0.359	Non-m6A site
1	2417088	2417486	2417169	0.561	0.316	0.463	Non-m6A site
1	2417088	2417486	2417252	0.554	0.369	0.48	Non-m6A site
1	2417088	2417486	2417279	0.43	0.42	0.426	Non-m6A site
1	2417088	2417486	2417373	0.667	0.346	0.538	Non-m6A site
1	2417088	2417486	2417478	0.31	0.361	0.33	Non-m6A site
1	2435133	2438140	2435805	0.274	0.466	0.35	Non-m6A site
1	2435133	2438140	2435942	0.676	0.335	0.539	Non-m6A site
1	2435133	2438140	2436075	0.322	0.256	0.295	Non-m6A site
1	2435133	2438140	2436154	0.457	0.443	0.451	Non-m6A site
1	2435133	2438140	2436176	0.537	0.306	0.444	Non-m6A site
1	2435133	2438140	2436208	0.592	0.267	0.462	Non-m6A site
1	2435133	2438140	2436289	0.463	0.328	0.409	Non-m6A site
1	2435133	2438140	2436299	0.375	0.388	0.38	Non-m6A site
1	2435133	2438140	2436448	0.725	0.142	0.492	Non-m6A site
1	2435133	2438140	2436880	0.257	0.302	0.275	Non-m6A site
1	2435133	2438140	2436912	0.262	0.386	0.312	Non-m6A site
1	2435133	2438140	2436969	0.45	0.234	0.364	Non-m6A site
1	2435133	2438140	2436996	0.538	0.349	0.462	Non-m6A site
1	2435133	2438140	2437081	0.362	0.525	0.427	Non-m6A site
1	2435133	2438140	2437089	0.742	0.547	0.664	m6A site (High confidence)
1	2435133	2438140	2437114	0.631	0.514	0.584	m6A site (Moderate confidence)
1	2435133	2438140	2437205	0.744	0.423	0.616	m6A site (Moderate confidence)
1	2435133	2438140	2437212	0.62	0.447	0.551	Non-m6A site
1	2435133	2438140	2437262	0.37	0.422	0.391	Non-m6A site
1	2435133	2438140	2437341	0.411	0.193	0.324	Non-m6A site
1	2435133	2438140	2437478	0.461	0.221	0.365	Non-m6A site
1	2435133	2438140	2437490	0.231	0.35	0.278	Non-m6A site
1	2435133	2438140	2437517	0.377	0.387	0.381	Non-m6A site
1	2435133	2438140	2437540	0.241	0.527	0.355	Non-m6A site
1	2435133	2438140	2437570	0.307	0.581	0.416	Non-m6A site
1	2435133	2438140	2437609	0.573	0.542	0.561	m6A site (Low confidence)
1	2435133	2438140	2437641	0.474	0.46	0.468	Non-m6A site
1	2435133	2438140	2437654	0.682	0.507	0.612	m6A site (Moderate confidence)
1	2435133	2438140	2437672	0.262	0.539	0.372	Non-m6A site
1	2435133	2438140	2437953	0.34	0.363	0.349	Non-m6A site
1	2435133	2438140	2437988	0.25	0.302	0.27	Non-m6A site
1	2435133	2438140	2438055	0.305	0.367	0.33	Non-m6A site
1	2435133	2438140	2438092	0.28	0.381	0.32	Non-m6A site
1	2438430	2438577	2438453	0.565	0.328	0.47	Non-m6A site
1	2438430	2438577	2438560	0.219	0.297	0.25	Non-m6A site
1	2438430	2438577	2438571	0.219	0.205	0.213	Non-m6A site
1	2565071	2565321	2565099	0.475	0.415	0.451	Non-m6A site
1	2565071	2565321	2565125	0.242	0.386	0.299	Non-m6A site
1	2565071	2565321	2565241	0.386	0.599	0.471	Non-m6A site
1	2565071	2565321	2565265	0.304	0.683	0.456	Non-m6A site
1	2565071	2565321	2565279	0.563	0.629	0.589	m6A site (Moderate confidence)
1	2565071	2565321	2565286	0.466	0.637	0.535	Non-m6A site
1	2565071	2565321	2565311	0.295	0.58	0.409	Non-m6A site
1	2569481	2569681	2569535	0.346	0.475	0.397	Non-m6A site
1	2569481	2569681	2569588	0.237	0.461	0.327	Non-m6A site
1	2589945	2590094	2589990	0.406	0.407	0.406	Non-m6A site
1	2589945	2590094	2590036	0.405	0.489	0.438	Non-m6A site
1	2589945	2590094	2590081	0.646	0.45	0.568	m6A site (Low confidence)
1	2612395	2612731	2612398	0.236	0.414	0.307	Non-m6A site
1	2612395	2612731	2612423	0.239	0.36	0.288	Non-m6A site
1	2612395	2612731	2612568	0.505	0.34	0.439	Non-m6A site
1	2612395	2612731	2612605	0.423	0.435	0.428	Non-m6A site
1	2612395	2612731	2612665	0.711	0.524	0.636	m6A site (High confidence)
1	2612395	2612731	2612672	0.303	0.493	0.379	Non-m6A site
1	2612395	2612731	2612681	0.379	0.493	0.425	Non-m6A site
1	2636594	2636893	2636792	0.717	0.475	0.62	m6A site (High confidence)
1	2636594	2636893	2636809	0.479	0.547	0.506	Non-m6A site
1	2636594	2636893	2636877	0.218	0.496	0.329	Non-m6A site
1	2637531	2637829	2637551	0.476	0.506	0.488	Non-m6A site
1	2637531	2637829	2637585	0.319	0.493	0.388	Non-m6A site
1	2637531	2637829	2637641	0.351	0.402	0.371	Non-m6A site
1	2637531	2637829	2637669	0.553	0.382	0.484	Non-m6A site
1	2637531	2637829	2637707	0.567	0.407	0.503	Non-m6A site
1	2637531	2637829	2637716	0.388	0.443	0.41	Non-m6A site
1	2637531	2637829	2637732	0.378	0.432	0.4	Non-m6A site
1	2637531	2637829	2637798	0.344	0.314	0.332	Non-m6A site
1	2653779	2655367	2653783	0.598	0.362	0.503	Non-m6A site
1	2653779	2655367	2653796	0.635	0.349	0.52	Non-m6A site
1	2653779	2655367	2653838	0.364	0.342	0.355	Non-m6A site
1	2653779	2655367	2653854	0.215	0.31	0.253	Non-m6A site
1	2653779	2655367	2653904	0.365	0.477	0.409	Non-m6A site
1	2653779	2655367	2653987	0.396	0.435	0.411	Non-m6A site
1	2653779	2655367	2654033	0.412	0.387	0.402	Non-m6A site
1	2653779	2655367	2654066	0.367	0.438	0.395	Non-m6A site
1	2653779	2655367	2654071	0.352	0.425	0.381	Non-m6A site
1	2653779	2655367	2654112	0.432	0.479	0.451	Non-m6A site
1	2653779	2655367	2654233	0.37	0.236	0.316	Non-m6A site
1	2653779	2655367	2654285	0.492	0.411	0.46	Non-m6A site
1	2653779	2655367	2654338	0.715	0.334	0.563	m6A site (Low confidence)
1	2653779	2655367	2654428	0.327	0.271	0.305	Non-m6A site
1	2653779	2655367	2654477	0.198	0.142	0.175	Non-m6A site
1	2653779	2655367	2654534	0.655	0.287	0.507	Non-m6A site
1	2653779	2655367	2654544	0.255	0.351	0.293	Non-m6A site
1	2653779	2655367	2654686	0.177	0.341	0.243	Non-m6A site
1	2653779	2655367	2654769	0.237	0.371	0.291	Non-m6A site
1	2653779	2655367	2654827	0.666	0.442	0.576	m6A site (Low confidence)
1	2653779	2655367	2654948	0.464	0.314	0.404	Non-m6A site
1	2653779	2655367	2655018	0.72	0.443	0.609	m6A site (Moderate confidence)
1	2653779	2655367	2655042	0.331	0.509	0.402	Non-m6A site
1	2653779	2655367	2655086	0.585	0.393	0.508	Non-m6A site
1	2653779	2655367	2655157	0.206	0.424	0.293	Non-m6A site
1	2653779	2655367	2655165	0.276	0.37	0.313	Non-m6A site
1	2653779	2655367	2655193	0.306	0.397	0.342	Non-m6A site
1	2653779	2655367	2655236	0.336	0.362	0.346	Non-m6A site
1	2653779	2655367	2655294	0.358	0.601	0.455	Non-m6A site
1	2653779	2655367	2655315	0.496	0.64	0.553	Non-m6A site
1	2653779	2655367	2655326	0.519	0.603	0.552	Non-m6A site
1	2653779	2655367	2655342	0.775	0.589	0.7	m6A site (Very high confidence)
1	2653779	2655367	2655348	0.533	0.574	0.55	Non-m6A site
1	2690281	2690430	2690408	0.22	0.367	0.278	Non-m6A site
1	2690626	2690825	2690661	0.368	0.389	0.376	Non-m6A site
1	2690626	2690825	2690748	0.305	0.39	0.339	Non-m6A site
1	2720905	2721104	2720950	0.576	0.43	0.517	Non-m6A site
1	2720905	2721104	2720964	0.569	0.517	0.548	Non-m6A site
1	2720905	2721104	2720995	0.409	0.458	0.429	Non-m6A site
1	2773961	2774211	2774002	0.398	0.396	0.397	Non-m6A site
1	2773961	2774211	2774057	0.231	0.439	0.314	Non-m6A site
1	2773961	2774211	2774065	0.307	0.399	0.344	Non-m6A site
1	2773961	2774211	2774098	0.464	0.468	0.465	Non-m6A site
1	2773961	2774211	2774146	0.641	0.561	0.609	m6A site (Moderate confidence)
1	2795509	2795658	2795566	0.691	0.528	0.626	m6A site (High confidence)
1	2806578	2806874	2806612	0.341	0.4	0.365	Non-m6A site
1	2806578	2806874	2806702	0.284	0.478	0.362	Non-m6A site
1	2806578	2806874	2806751	0.493	0.554	0.517	Non-m6A site
1	2806578	2806874	2806769	0.504	0.421	0.471	Non-m6A site
1	2852499	2852748	2852518	0.702	0.468	0.608	m6A site (Moderate confidence)
1	2852499	2852748	2852560	0.321	0.482	0.385	Non-m6A site
1	2852499	2852748	2852596	0.284	0.493	0.368	Non-m6A site
1	2852499	2852748	2852642	0.485	0.546	0.509	Non-m6A site
1	2852499	2852748	2852646	0.688	0.527	0.623	m6A site (High confidence)
1	2852499	2852748	2852668	0.342	0.556	0.428	Non-m6A site
1	2852499	2852748	2852716	0.277	0.545	0.384	Non-m6A site
1	2852499	2852748	2852743	0.257	0.473	0.343	Non-m6A site
1	2859297	2859447	2859354	0.301	0.48	0.372	Non-m6A site
1	2865968	2866218	2866006	0.383	0.567	0.456	Non-m6A site
1	2865968	2866218	2866021	0.254	0.528	0.364	Non-m6A site
1	2865968	2866218	2866049	0.536	0.528	0.533	Non-m6A site
1	2865968	2866218	2866086	0.384	0.476	0.421	Non-m6A site
1	2865968	2866218	2866090	0.333	0.423	0.369	Non-m6A site
1	2865968	2866218	2866168	0.244	0.401	0.306	Non-m6A site
1	2865968	2866218	2866212	0.177	0.392	0.263	Non-m6A site
1	2866316	2866566	2866378	0.266	0.3	0.28	Non-m6A site
1	2866316	2866566	2866441	0.302	0.338	0.316	Non-m6A site
1	2866316	2866566	2866448	0.39	0.375	0.384	Non-m6A site
1	2866316	2866566	2866499	0.368	0.493	0.418	Non-m6A site
1	2872209	2872399	2872347	0.508	0.404	0.466	Non-m6A site
1	2872209	2872399	2872385	0.273	0.415	0.33	Non-m6A site
1	2920887	2921035	2920923	0.487	0.376	0.443	Non-m6A site
1	3046881	3047030	3046925	0.436	0.453	0.443	Non-m6A site
1	3046881	3047030	3046979	0.711	0.408	0.589	m6A site (Moderate confidence)
1	3046881	3047030	3046988	0.352	0.415	0.377	Non-m6A site
1	3051997	3052145	3052080	0.275	0.44	0.341	Non-m6A site
1	3051997	3052145	3052091	0.71	0.405	0.588	m6A site (Moderate confidence)
1	3251475	3251726	3251504	0.215	0.505	0.331	Non-m6A site
1	3251475	3251726	3251522	0.309	0.452	0.366	Non-m6A site
1	3251475	3251726	3251528	0.244	0.516	0.353	Non-m6A site
1	3251475	3251726	3251559	0.482	0.509	0.493	Non-m6A site
1	3251475	3251726	3251646	0.741	0.508	0.647	m6A site (High confidence)
1	3251475	3251726	3251664	0.432	0.502	0.46	Non-m6A site
1	3251475	3251726	3251678	0.546	0.398	0.487	Non-m6A site
1	3251475	3251726	3251712	0.338	0.442	0.38	Non-m6A site
1	3251924	3252125	3251931	0.683	0.423	0.579	m6A site (Low confidence)
1	3251924	3252125	3252071	0.182	0.505	0.311	Non-m6A site
1	3251924	3252125	3252089	0.259	0.436	0.33	Non-m6A site
1	3252274	3252424	3252343	0.473	0.488	0.479	Non-m6A site
1	3258042	3258292	3258083	0.641	0.411	0.549	Non-m6A site
1	3258042	3258292	3258093	0.542	0.394	0.483	Non-m6A site
1	3258042	3258292	3258157	0.377	0.475	0.416	Non-m6A site
1	3258042	3258292	3258275	0.387	0.382	0.385	Non-m6A site
1	3260314	3260614	3260323	0.248	0.398	0.308	Non-m6A site
1	3260314	3260614	3260362	0.386	0.43	0.404	Non-m6A site
1	3260314	3260614	3260373	0.344	0.412	0.371	Non-m6A site
1	3260314	3260614	3260590	0.634	0.484	0.574	m6A site (Low confidence)
1	3261112	3261463	3261114	0.555	0.478	0.524	Non-m6A site
1	3261112	3261463	3261145	0.533	0.433	0.493	Non-m6A site
1	3261112	3261463	3261198	0.266	0.568	0.387	Non-m6A site
1	3261112	3261463	3261240	0.614	0.387	0.523	Non-m6A site
1	3261112	3261463	3261336	0.481	0.459	0.472	Non-m6A site
1	3261112	3261463	3261396	0.308	0.438	0.36	Non-m6A site
1	3284860	3285011	3284864	0.636	0.401	0.542	Non-m6A site
1	3284860	3285011	3284869	0.254	0.449	0.332	Non-m6A site
1	3284860	3285011	3284927	0.554	0.493	0.53	Non-m6A site
1	3284860	3285011	3284956	0.702	0.443	0.598	m6A site (Moderate confidence)
1	3325817	3327122	3325888	0.404	0.441	0.419	Non-m6A site
1	3325817	3327122	3325991	0.595	0.233	0.45	Non-m6A site
1	3325817	3327122	3326013	0.275	0.171	0.233	Non-m6A site
1	3325817	3327122	3326070	0.622	0.232	0.466	Non-m6A site
1	3325817	3327122	3326080	0.294	0.21	0.261	Non-m6A site
1	3325817	3327122	3326142	0.355	0.259	0.317	Non-m6A site
1	3325817	3327122	3326155	0.711	0.249	0.526	Non-m6A site
1	3325817	3327122	3326263	0.285	0.352	0.312	Non-m6A site
1	3325817	3327122	3326364	0.329	0.301	0.318	Non-m6A site
1	3325817	3327122	3326378	0.34	0.501	0.404	Non-m6A site
1	3325817	3327122	3326423	0.305	0.365	0.329	Non-m6A site
1	3325817	3327122	3326462	0.482	0.426	0.46	Non-m6A site
1	3325817	3327122	3326498	0.337	0.24	0.298	Non-m6A site
1	3325817	3327122	3326513	0.211	0.428	0.298	Non-m6A site
1	3325817	3327122	3326545	0.573	0.461	0.528	Non-m6A site
1	3325817	3327122	3326557	0.639	0.422	0.552	Non-m6A site
1	3325817	3327122	3326596	0.247	0.333	0.281	Non-m6A site
1	3325817	3327122	3326611	0.402	0.254	0.342	Non-m6A site
1	3325817	3327122	3326663	0.306	0.171	0.252	Non-m6A site
1	3325817	3327122	3326763	0.365	0.251	0.319	Non-m6A site
1	3325817	3327122	3326863	0.336	0.484	0.395	Non-m6A site
1	3325817	3327122	3326893	0.273	0.429	0.335	Non-m6A site
1	3325817	3327122	3326974	0.25	0.54	0.366	Non-m6A site
1	3325817	3327122	3326998	0.711	0.379	0.578	m6A site (Low confidence)
1	3325817	3327122	3327011	0.281	0.433	0.342	Non-m6A site
1	3337945	3338094	3338058	0.321	0.444	0.37	Non-m6A site
1	3357543	3357742	3357643	0.638	0.455	0.565	m6A site (Low confidence)
1	3357543	3357742	3357675	0.341	0.467	0.391	Non-m6A site
1	3357543	3357742	3357680	0.272	0.457	0.346	Non-m6A site
1	3358385	3358584	3358468	0.365	0.303	0.34	Non-m6A site
1	3358385	3358584	3358510	0.77	0.299	0.582	m6A site (Low confidence)
1	3358385	3358584	3358536	0.26	0.435	0.33	Non-m6A site
1	3358385	3358584	3358579	0.281	0.198	0.248	Non-m6A site
1	3361005	3361204	3361053	0.353	0.511	0.416	Non-m6A site
1	3361005	3361204	3361091	0.487	0.578	0.523	Non-m6A site
1	3361005	3361204	3361128	0.316	0.467	0.376	Non-m6A site
1	3407299	3408099	3407314	0.172	0.379	0.255	Non-m6A site
1	3407299	3408099	3407336	0.415	0.566	0.476	Non-m6A site
1	3407299	3408099	3407376	0.633	0.603	0.621	m6A site (High confidence)
1	3407299	3408099	3407386	0.388	0.582	0.466	Non-m6A site
1	3407299	3408099	3407400	0.417	0.613	0.495	Non-m6A site
1	3407299	3408099	3407416	0.652	0.6	0.631	m6A site (High confidence)
1	3407299	3408099	3407430	0.572	0.585	0.577	m6A site (Low confidence)
1	3407299	3408099	3407561	0.272	0.438	0.339	Non-m6A site
1	3407299	3408099	3407640	0.404	0.406	0.404	Non-m6A site
1	3407299	3408099	3407695	0.224	0.459	0.318	Non-m6A site
1	3407299	3408099	3407741	0.654	0.432	0.565	m6A site (Low confidence)
1	3407299	3408099	3407779	0.361	0.49	0.412	Non-m6A site
1	3407299	3408099	3407808	0.401	0.444	0.418	Non-m6A site
1	3407299	3408099	3407903	0.296	0.256	0.28	Non-m6A site
1	3407299	3408099	3407957	0.347	0.543	0.425	Non-m6A site
1	3407299	3408099	3407969	0.422	0.45	0.433	Non-m6A site
1	3407299	3408099	3408000	0.386	0.525	0.441	Non-m6A site
1	3407299	3408099	3408008	0.307	0.53	0.396	Non-m6A site
1	3407299	3408099	3408038	0.719	0.433	0.605	m6A site (Moderate confidence)
1	3407299	3408099	3408091	0.397	0.459	0.422	Non-m6A site
1	3425199	3425450	3425217	0.369	0.482	0.414	Non-m6A site
1	3425199	3425450	3425273	0.323	0.365	0.34	Non-m6A site
1	3425199	3425450	3425333	0.346	0.435	0.381	Non-m6A site
1	3425199	3425450	3425410	0.584	0.484	0.544	Non-m6A site
1	3455816	3456011	3455932	0.362	0.404	0.378	Non-m6A site
1	3518607	3518750	3518734	0.385	0.374	0.381	Non-m6A site
1	3713458	3713653	3713564	0.491	0.606	0.537	Non-m6A site
1	3736008	3736154	3736088	0.484	0.417	0.457	Non-m6A site
1	3739225	3740340	3739260	0.722	0.443	0.61	m6A site (Moderate confidence)
1	3739225	3740340	3739282	0.526	0.388	0.471	Non-m6A site
1	3739225	3740340	3739348	0.318	0.324	0.32	Non-m6A site
1	3739225	3740340	3739409	0.362	0.337	0.352	Non-m6A site
1	3739225	3740340	3739422	0.388	0.341	0.369	Non-m6A site
1	3739225	3740340	3739489	0.328	0.497	0.395	Non-m6A site
1	3739225	3740340	3739522	0.444	0.483	0.46	Non-m6A site
1	3739225	3740340	3739531	0.386	0.489	0.427	Non-m6A site
1	3739225	3740340	3739535	0.279	0.506	0.369	Non-m6A site
1	3739225	3740340	3739542	0.593	0.5	0.556	Non-m6A site
1	3739225	3740340	3739623	0.239	0.486	0.338	Non-m6A site
1	3739225	3740340	3739756	0.666	0.584	0.633	m6A site (High confidence)
1	3739225	3740340	3739778	0.38	0.579	0.459	Non-m6A site
1	3739225	3740340	3739785	0.643	0.546	0.604	m6A site (Moderate confidence)
1	3739225	3740340	3739837	0.295	0.486	0.371	Non-m6A site
1	3739225	3740340	3739846	0.404	0.481	0.434	Non-m6A site
1	3739225	3740340	3739960	0.711	0.57	0.654	m6A site (High confidence)
1	3739225	3740340	3739964	0.398	0.533	0.452	Non-m6A site
1	3739225	3740340	3739971	0.29	0.602	0.415	Non-m6A site
1	3739225	3740340	3740044	0.465	0.568	0.506	Non-m6A site
1	3739225	3740340	3740055	0.401	0.552	0.461	Non-m6A site
1	3739225	3740340	3740094	0.64	0.502	0.585	m6A site (Moderate confidence)
1	3739225	3740340	3740198	0.261	0.391	0.313	Non-m6A site
1	3739225	3740340	3740281	0.285	0.429	0.342	Non-m6A site
1	3739225	3740340	3740292	0.545	0.432	0.5	Non-m6A site
1	3810570	3810720	3810590	0.752	0.495	0.649	m6A site (High confidence)
1	3810570	3810720	3810636	0.231	0.558	0.361	Non-m6A site
1	3810570	3810720	3810649	0.593	0.512	0.561	m6A site (Low confidence)
1	3810570	3810720	3810658	0.476	0.474	0.475	Non-m6A site
1	3810570	3810720	3810677	0.478	0.481	0.479	Non-m6A site
1	3810570	3810720	3810685	0.363	0.485	0.412	Non-m6A site
1	3827672	3827920	3827688	0.62	0.332	0.505	Non-m6A site
1	3827672	3827920	3827773	0.276	0.397	0.324	Non-m6A site
1	3827672	3827920	3827794	0.385	0.482	0.423	Non-m6A site
1	3827672	3827920	3827896	0.299	0.378	0.33	Non-m6A site
1	3994353	3995349	3994444	0.288	0.301	0.293	Non-m6A site
1	3994353	3995349	3994453	0.706	0.427	0.594	m6A site (Moderate confidence)
1	3994353	3995349	3994495	0.542	0.543	0.542	Non-m6A site
1	3994353	3995349	3994575	0.264	0.437	0.333	Non-m6A site
1	3994353	3995349	3994604	0.353	0.193	0.289	Non-m6A site
1	3994353	3995349	3994675	0.294	0.238	0.271	Non-m6A site
1	3994353	3995349	3994697	0.405	0.385	0.397	Non-m6A site
1	3994353	3995349	3994708	0.689	0.34	0.549	Non-m6A site
1	3994353	3995349	3994725	0.257	0.25	0.254	Non-m6A site
1	3994353	3995349	3994804	0.327	0.233	0.289	Non-m6A site
1	3994353	3995349	3995016	0.694	0.557	0.639	m6A site (High confidence)
1	3994353	3995349	3995048	0.46	0.528	0.487	Non-m6A site
1	3994353	3995349	3995103	0.619	0.581	0.603	m6A site (Moderate confidence)
1	3994353	3995349	3995119	0.773	0.53	0.676	m6A site (Very high confidence)
1	3994353	3995349	3995155	0.541	0.566	0.551	Non-m6A site
1	3994353	3995349	3995162	0.628	0.559	0.6	m6A site (Moderate confidence)
1	3994353	3995349	3995253	0.298	0.577	0.409	Non-m6A site
1	3994353	3995349	3995269	0.534	0.629	0.572	m6A site (Low confidence)
1	3994353	3995349	3995276	0.717	0.628	0.682	m6A site (Very high confidence)
1	3994353	3995349	3995308	0.331	0.643	0.456	Non-m6A site
1	4259033	4259581	4259053	0.285	0.457	0.354	Non-m6A site
1	4259033	4259581	4259074	0.294	0.5	0.376	Non-m6A site
1	4259033	4259581	4259165	0.619	0.468	0.558	m6A site (Low confidence)
1	4259033	4259581	4259169	0.325	0.445	0.373	Non-m6A site
1	4259033	4259581	4259179	0.62	0.429	0.544	Non-m6A site
1	4259033	4259581	4259492	0.74	0.456	0.626	m6A site (High confidence)
1	4259033	4259581	4259504	0.554	0.485	0.527	Non-m6A site
1	4259033	4259581	4259569	0.759	0.469	0.643	m6A site (High confidence)
1	4269199	4270108	4269221	0.252	0.21	0.235	Non-m6A site
1	4269199	4270108	4269413	0.216	0.412	0.294	Non-m6A site
1	4269199	4270108	4269474	0.251	0.322	0.279	Non-m6A site
1	4269199	4270108	4269565	0.512	0.404	0.469	Non-m6A site
1	4269199	4270108	4269615	0.405	0.475	0.433	Non-m6A site
1	4269199	4270108	4269655	0.234	0.506	0.343	Non-m6A site
1	4269199	4270108	4269768	0.251	0.477	0.341	Non-m6A site
1	4269199	4270108	4269791	0.317	0.438	0.365	Non-m6A site
1	4269199	4270108	4269818	0.292	0.371	0.324	Non-m6A site
1	4269199	4270108	4269886	0.239	0.188	0.218	Non-m6A site
1	4269199	4270108	4269997	0.491	0.2	0.375	Non-m6A site
1	4269199	4270108	4270032	0.207	0.269	0.232	Non-m6A site
1	4269199	4270108	4270041	0.407	0.386	0.399	Non-m6A site
1	4307616	4307765	4307647	0.539	0.362	0.468	Non-m6A site
1	4308110	4308260	4308130	0.264	0.413	0.324	Non-m6A site
1	4308110	4308260	4308178	0.335	0.393	0.358	Non-m6A site
1	4308110	4308260	4308253	0.567	0.537	0.555	Non-m6A site
1	4309685	4309884	4309717	0.233	0.173	0.209	Non-m6A site
1	4309685	4309884	4309748	0.606	0.192	0.44	Non-m6A site
1	4309685	4309884	4309782	0.221	0.373	0.282	Non-m6A site
1	4309685	4309884	4309811	0.352	0.363	0.356	Non-m6A site
1	4309685	4309884	4309825	0.585	0.305	0.473	Non-m6A site
1	4309685	4309884	4309843	0.484	0.387	0.445	Non-m6A site
1	4309685	4309884	4309854	0.224	0.393	0.291	Non-m6A site
1	4393081	4393420	4393084	0.705	0.461	0.608	m6A site (Moderate confidence)
1	4393081	4393420	4393242	0.505	0.407	0.466	Non-m6A site
1	4393081	4393420	4393355	0.287	0.435	0.346	Non-m6A site
1	4401691	4401892	4401731	0.502	0.423	0.47	Non-m6A site
1	4401691	4401892	4401841	0.377	0.437	0.401	Non-m6A site
1	4494552	4494800	4494560	0.317	0.561	0.415	Non-m6A site
1	4494552	4494800	4494583	0.431	0.554	0.48	Non-m6A site
1	4494552	4494800	4494590	0.392	0.579	0.467	Non-m6A site
1	4494552	4494800	4494606	0.591	0.595	0.593	m6A site (Moderate confidence)
1	4494552	4494800	4494669	0.387	0.464	0.418	Non-m6A site
1	4494552	4494800	4494722	0.256	0.469	0.341	Non-m6A site
1	4494552	4494800	4494771	0.388	0.5	0.432	Non-m6A site
1	4494552	4494800	4494776	0.316	0.521	0.398	Non-m6A site
1	4503940	4504335	4503968	0.712	0.581	0.66	m6A site (High confidence)
1	4503940	4504335	4503995	0.488	0.58	0.525	Non-m6A site
1	4503940	4504335	4504012	0.466	0.646	0.538	Non-m6A site
1	4503940	4504335	4504057	0.312	0.614	0.433	Non-m6A site
1	4503940	4504335	4504099	0.274	0.418	0.331	Non-m6A site
1	4503940	4504335	4504172	0.463	0.382	0.43	Non-m6A site
1	4503940	4504335	4504184	0.298	0.39	0.334	Non-m6A site
1	4503940	4504335	4504284	0.593	0.399	0.515	Non-m6A site
1	4503940	4504335	4504312	0.283	0.451	0.35	Non-m6A site
1	4509425	4511956	4509791	0.205	0.442	0.3	Non-m6A site
1	4509425	4511956	4509832	0.418	0.358	0.394	Non-m6A site
1	4509425	4511956	4509843	0.35	0.427	0.38	Non-m6A site
1	4509425	4511956	4509891	0.36	0.449	0.395	Non-m6A site
1	4509425	4511956	4510047	0.651	0.159	0.454	Non-m6A site
1	4509425	4511956	4510097	0.23	0.289	0.254	Non-m6A site
1	4509425	4511956	4510123	0.281	0.183	0.242	Non-m6A site
1	4509425	4511956	4510136	0.364	0.195	0.296	Non-m6A site
1	4509425	4511956	4510202	0.489	0.252	0.394	Non-m6A site
1	4509425	4511956	4510230	0.438	0.213	0.348	Non-m6A site
1	4509425	4511956	4510272	0.519	0.184	0.385	Non-m6A site
1	4509425	4511956	4510389	0.338	0.328	0.334	Non-m6A site
1	4509425	4511956	4510479	0.28	0.249	0.268	Non-m6A site
1	4509425	4511956	4510486	0.243	0.309	0.27	Non-m6A site
1	4509425	4511956	4510581	0.217	0.41	0.294	Non-m6A site
1	4509425	4511956	4510617	0.408	0.456	0.427	Non-m6A site
1	4509425	4511956	4510640	0.314	0.524	0.398	Non-m6A site
1	4509425	4511956	4510646	0.67	0.456	0.584	m6A site (Moderate confidence)
1	4509425	4511956	4510723	0.172	0.362	0.248	Non-m6A site
1	4509425	4511956	4510754	0.338	0.395	0.361	Non-m6A site
1	4509425	4511956	4510793	0.323	0.45	0.374	Non-m6A site
1	4509425	4511956	4510843	0.452	0.34	0.407	Non-m6A site
1	4509425	4511956	4510877	0.291	0.24	0.27	Non-m6A site
1	4509425	4511956	4511055	0.249	0.193	0.226	Non-m6A site
1	4509425	4511956	4511076	0.268	0.118	0.208	Non-m6A site
1	4509425	4511956	4511110	0.215	0.194	0.206	Non-m6A site
1	4509425	4511956	4511137	0.231	0.268	0.245	Non-m6A site
1	4509425	4511956	4511206	0.362	0.174	0.287	Non-m6A site
1	4509425	4511956	4511240	0.186	0.201	0.192	Non-m6A site
1	4509425	4511956	4511342	0.285	0.404	0.333	Non-m6A site
1	4509425	4511956	4511356	0.347	0.404	0.37	Non-m6A site
1	4509425	4511956	4511442	0.259	0.141	0.212	Non-m6A site
1	4509425	4511956	4511500	0.258	0.234	0.248	Non-m6A site
1	4509425	4511956	4511542	0.235	0.412	0.305	Non-m6A site
1	4509425	4511956	4511586	0.341	0.408	0.367	Non-m6A site
1	4509425	4511956	4511653	0.687	0.485	0.606	m6A site (Moderate confidence)
1	4509425	4511956	4511709	0.333	0.25	0.3	Non-m6A site
1	4509425	4511956	4511778	0.379	0.453	0.408	Non-m6A site
1	4509425	4511956	4511814	0.304	0.395	0.34	Non-m6A site
1	4509425	4511956	4511907	0.216	0.266	0.236	Non-m6A site
1	4539571	4540065	4539595	0.213	0.338	0.263	Non-m6A site
1	4539571	4540065	4539632	0.67	0.406	0.564	m6A site (Low confidence)
1	4539571	4540065	4539727	0.287	0.309	0.295	Non-m6A site
1	4539571	4540065	4539802	0.32	0.344	0.33	Non-m6A site
1	4566401	4567190	4566489	0.284	0.427	0.341	Non-m6A site
1	4566401	4567190	4566555	0.361	0.504	0.418	Non-m6A site
1	4566401	4567190	4566565	0.445	0.476	0.457	Non-m6A site
1	4566401	4567190	4566755	0.378	0.463	0.412	Non-m6A site
1	4566401	4567190	4567153	0.305	0.363	0.328	Non-m6A site
1	4588154	4588354	4588260	0.506	0.41	0.467	Non-m6A site
1	4589097	4589247	4589108	0.281	0.282	0.281	Non-m6A site
1	4589097	4589247	4589206	0.68	0.41	0.572	m6A site (Low confidence)
1	4615037	4615579	4615073	0.394	0.432	0.409	Non-m6A site
1	4615037	4615579	4615078	0.656	0.437	0.569	m6A site (Low confidence)
1	4615037	4615579	4615085	0.255	0.454	0.334	Non-m6A site
1	4615037	4615579	4615109	0.445	0.446	0.445	Non-m6A site
1	4651257	4651450	4651312	0.5	0.532	0.513	Non-m6A site
1	4651257	4651450	4651344	0.283	0.461	0.354	Non-m6A site
1	4684416	4684765	4684530	0.331	0.306	0.321	Non-m6A site
1	4684416	4684765	4684548	0.431	0.379	0.41	Non-m6A site
1	4684416	4684765	4684563	0.377	0.291	0.343	Non-m6A site
1	4684416	4684765	4684659	0.682	0.592	0.646	m6A site (High confidence)
1	4684416	4684765	4684667	0.468	0.577	0.511	Non-m6A site
1	4684416	4684765	4684689	0.22	0.52	0.34	Non-m6A site
1	4684416	4684765	4684701	0.339	0.507	0.406	Non-m6A site
1	4684416	4684765	4684733	0.237	0.427	0.313	Non-m6A site
1	4692964	4693114	4693039	0.46	0.439	0.452	Non-m6A site
1	4692964	4693114	4693046	0.377	0.451	0.407	Non-m6A site
1	4730944	4731093	4731054	0.207	0.329	0.256	Non-m6A site
1	4790818	4791095	4790948	0.548	0.494	0.527	Non-m6A site
1	4791194	4791394	4791202	0.2	0.399	0.279	Non-m6A site
1	4793058	4794574	4793078	0.461	0.465	0.463	Non-m6A site
1	4793058	4794574	4793245	0.482	0.234	0.383	Non-m6A site
1	4793058	4794574	4793251	0.267	0.215	0.246	Non-m6A site
1	4793058	4794574	4793348	0.362	0.247	0.316	Non-m6A site
1	4793058	4794574	4793548	0.234	0.362	0.285	Non-m6A site
1	4793058	4794574	4793559	0.402	0.256	0.343	Non-m6A site
1	4793058	4794574	4793645	0.252	0.417	0.318	Non-m6A site
1	4793058	4794574	4793682	0.26	0.437	0.33	Non-m6A site
1	4793058	4794574	4793710	0.206	0.25	0.223	Non-m6A site
1	4793058	4794574	4793715	0.548	0.264	0.435	Non-m6A site
1	4793058	4794574	4793810	0.468	0.499	0.48	Non-m6A site
1	4793058	4794574	4793825	0.54	0.545	0.542	Non-m6A site
1	4793058	4794574	4793848	0.511	0.512	0.511	Non-m6A site
1	4793058	4794574	4793919	0.471	0.381	0.435	Non-m6A site
1	4793058	4794574	4794012	0.278	0.423	0.336	Non-m6A site
1	4793058	4794574	4794020	0.492	0.445	0.473	Non-m6A site
1	4793058	4794574	4794100	0.404	0.188	0.318	Non-m6A site
1	4793058	4794574	4794342	0.351	0.338	0.346	Non-m6A site
1	4793058	4794574	4794376	0.231	0.435	0.312	Non-m6A site
1	4793058	4794574	4794397	0.283	0.435	0.344	Non-m6A site
1	4793058	4794574	4794426	0.257	0.388	0.309	Non-m6A site
1	4793058	4794574	4794442	0.236	0.359	0.285	Non-m6A site
1	4793058	4794574	4794472	0.402	0.316	0.368	Non-m6A site
1	4793058	4794574	4794549	0.636	0.393	0.539	Non-m6A site
1	4793058	4794574	4794557	0.468	0.409	0.444	Non-m6A site
1	4794897	4795097	4794901	0.321	0.54	0.409	Non-m6A site
1	4794897	4795097	4794906	0.604	0.539	0.578	m6A site (Low confidence)
1	4794897	4795097	4794952	0.393	0.496	0.434	Non-m6A site
1	4794897	4795097	4794960	0.456	0.456	0.456	Non-m6A site
1	4794897	4795097	4795038	0.437	0.481	0.454	Non-m6A site
1	4794897	4795097	4795042	0.453	0.465	0.458	Non-m6A site
1	4794897	4795097	4795049	0.359	0.49	0.411	Non-m6A site
1	4802023	4802174	4802126	0.336	0.394	0.359	Non-m6A site
1	4817128	4817278	4817203	0.272	0.374	0.312	Non-m6A site
1	4827035	4827422	4827134	0.374	0.374	0.374	Non-m6A site
1	4827035	4827422	4827193	0.354	0.374	0.362	Non-m6A site
1	4827035	4827422	4827308	0.36	0.356	0.358	Non-m6A site
1	4827890	4828337	4828246	0.236	0.219	0.229	Non-m6A site
1	4827890	4828337	4828327	0.241	0.403	0.306	Non-m6A site
1	4896532	4896827	4896546	0.555	0.288	0.448	Non-m6A site
1	4896532	4896827	4896556	0.414	0.418	0.416	Non-m6A site
1	4896532	4896827	4896640	0.338	0.508	0.406	Non-m6A site
1	4896532	4896827	4896811	0.316	0.508	0.393	Non-m6A site
1	4979732	4979875	4979749	0.282	0.496	0.368	Non-m6A site
1	4979732	4979875	4979774	0.301	0.483	0.374	Non-m6A site
1	4979732	4979875	4979804	0.335	0.532	0.413	Non-m6A site
1	4979732	4979875	4979810	0.4	0.504	0.442	Non-m6A site
1	4981794	4981942	4981913	0.28	0.46	0.352	Non-m6A site
1	4983558	4983932	4983581	0.412	0.459	0.431	Non-m6A site
1	4983558	4983932	4983624	0.415	0.499	0.448	Non-m6A site
1	4983558	4983932	4983665	0.477	0.59	0.522	Non-m6A site
1	4983558	4983932	4983685	0.482	0.596	0.528	Non-m6A site
1	4983558	4983932	4983740	0.416	0.561	0.474	Non-m6A site
1	4983558	4983932	4983748	0.271	0.543	0.38	Non-m6A site
1	4983558	4983932	4983876	0.444	0.392	0.423	Non-m6A site
1	4984128	4985013	4984139	0.407	0.463	0.43	Non-m6A site
1	4984128	4985013	4984152	0.306	0.444	0.361	Non-m6A site
1	4984128	4985013	4984215	0.55	0.477	0.521	Non-m6A site
1	4984128	4985013	4984235	0.42	0.48	0.444	Non-m6A site
1	4984128	4985013	4984303	0.349	0.345	0.347	Non-m6A site
1	4984128	4985013	4984352	0.329	0.526	0.408	Non-m6A site
1	4984128	4985013	4984359	0.593	0.49	0.552	Non-m6A site
1	4984128	4985013	4984385	0.393	0.519	0.443	Non-m6A site
1	4984128	4985013	4984400	0.289	0.55	0.393	Non-m6A site
1	4984128	4985013	4984428	0.318	0.52	0.399	Non-m6A site
1	4984128	4985013	4984439	0.263	0.511	0.362	Non-m6A site
1	4984128	4985013	4984468	0.287	0.45	0.352	Non-m6A site
1	4984128	4985013	4984488	0.321	0.438	0.368	Non-m6A site
1	4984128	4985013	4984581	0.344	0.218	0.294	Non-m6A site
1	4984128	4985013	4984594	0.258	0.246	0.253	Non-m6A site
1	4984128	4985013	4984660	0.386	0.469	0.419	Non-m6A site
1	4984128	4985013	4984674	0.306	0.513	0.389	Non-m6A site
1	4984128	4985013	4984695	0.555	0.545	0.551	Non-m6A site
1	4984128	4985013	4984709	0.331	0.576	0.429	Non-m6A site
1	4984128	4985013	4984762	0.42	0.563	0.477	Non-m6A site
1	4984128	4985013	4984770	0.503	0.542	0.519	Non-m6A site
1	4984128	4985013	4984835	0.435	0.434	0.435	Non-m6A site
1	4984128	4985013	4984845	0.288	0.466	0.359	Non-m6A site
1	4984128	4985013	4984885	0.28	0.456	0.35	Non-m6A site
1	4984128	4985013	4984896	0.295	0.455	0.359	Non-m6A site
1	4984128	4985013	4984902	0.306	0.456	0.366	Non-m6A site
1	4984128	4985013	4984919	0.299	0.491	0.376	Non-m6A site
1	4984128	4985013	4984960	0.441	0.352	0.405	Non-m6A site
1	4984128	4985013	4984980	0.559	0.368	0.482	Non-m6A site
1	5101635	5101981	5101650	0.228	0.438	0.312	Non-m6A site
1	5101635	5101981	5101703	0.289	0.419	0.341	Non-m6A site
1	5101635	5101981	5101745	0.598	0.379	0.511	Non-m6A site
1	5101635	5101981	5101898	0.669	0.18	0.473	Non-m6A site
1	5229519	5229768	5229531	0.343	0.459	0.39	Non-m6A site
1	5260764	5260964	5260779	0.256	0.407	0.316	Non-m6A site
1	5260764	5260964	5260786	0.256	0.376	0.304	Non-m6A site
1	5260764	5260964	5260886	0.329	0.332	0.33	Non-m6A site
1	5260764	5260964	5260894	0.28	0.422	0.337	Non-m6A site
1	5412386	5412737	5412405	0.424	0.361	0.399	Non-m6A site
1	5412386	5412737	5412428	0.335	0.243	0.298	Non-m6A site
1	5412386	5412737	5412604	0.301	0.52	0.389	Non-m6A site
1	5412386	5412737	5412649	0.423	0.451	0.434	Non-m6A site
1	5412386	5412737	5412655	0.281	0.419	0.336	Non-m6A site
1	5445761	5445907	5445832	0.601	0.305	0.482	Non-m6A site
1	5446051	5446246	5446094	0.238	0.312	0.268	Non-m6A site
1	5446051	5446246	5446167	0.301	0.447	0.359	Non-m6A site
1	5446051	5446246	5446212	0.327	0.477	0.387	Non-m6A site
1	5498897	5499179	5499056	0.663	0.5	0.598	m6A site (Moderate confidence)
1	5508860	5509056	5508863	0.262	0.454	0.339	Non-m6A site
1	5508860	5509056	5508890	0.511	0.401	0.467	Non-m6A site
1	5533587	5533987	5533603	0.66	0.466	0.583	m6A site (Low confidence)
1	5533587	5533987	5533623	0.415	0.416	0.415	Non-m6A site
1	5533587	5533987	5533691	0.395	0.245	0.335	Non-m6A site
1	5533587	5533987	5533777	0.415	0.514	0.454	Non-m6A site
1	5533587	5533987	5533853	0.553	0.466	0.518	Non-m6A site
1	5569946	5570096	5570048	0.541	0.404	0.486	Non-m6A site
1	5570991	5571290	5571037	0.28	0.554	0.389	Non-m6A site
1	5570991	5571290	5571043	0.478	0.568	0.514	Non-m6A site
1	5570991	5571290	5571065	0.71	0.544	0.644	m6A site (High confidence)
1	5570991	5571290	5571073	0.334	0.598	0.44	Non-m6A site
1	5570991	5571290	5571088	0.67	0.611	0.646	m6A site (High confidence)
1	5570991	5571290	5571125	0.304	0.5	0.382	Non-m6A site
1	5570991	5571290	5571151	0.355	0.387	0.368	Non-m6A site
1	5571389	5571589	5571440	0.398	0.447	0.418	Non-m6A site
1	5571389	5571589	5571468	0.275	0.461	0.349	Non-m6A site
1	5571389	5571589	5571536	0.247	0.386	0.303	Non-m6A site
1	5571389	5571589	5571579	0.32	0.382	0.345	Non-m6A site
1	5572235	5572385	5572307	0.272	0.305	0.285	Non-m6A site
1	5572235	5572385	5572319	0.381	0.302	0.349	Non-m6A site
1	5582198	5582349	5582241	0.231	0.409	0.302	Non-m6A site
1	5582198	5582349	5582293	0.46	0.565	0.502	Non-m6A site
1	5582198	5582349	5582326	0.402	0.569	0.469	Non-m6A site
1	5582198	5582349	5582330	0.429	0.583	0.49	Non-m6A site
1	5582198	5582349	5582344	0.266	0.561	0.384	Non-m6A site
1	5582648	5583099	5582696	0.225	0.445	0.313	Non-m6A site
1	5582648	5583099	5582708	0.597	0.532	0.571	m6A site (Low confidence)
1	5582648	5583099	5582742	0.359	0.608	0.458	Non-m6A site
1	5582648	5583099	5582755	0.389	0.558	0.456	Non-m6A site
1	5582648	5583099	5582821	0.576	0.332	0.478	Non-m6A site
1	5582648	5583099	5582909	0.397	0.423	0.407	Non-m6A site
1	5582648	5583099	5582917	0.394	0.489	0.432	Non-m6A site
1	5582648	5583099	5582926	0.279	0.497	0.366	Non-m6A site
1	5582648	5583099	5582976	0.694	0.489	0.612	m6A site (Moderate confidence)
1	5582648	5583099	5582981	0.338	0.508	0.406	Non-m6A site
1	5582648	5583099	5583063	0.321	0.422	0.362	Non-m6A site
1	5582648	5583099	5583086	0.245	0.459	0.331	Non-m6A site
1	5584446	5584847	5584449	0.357	0.456	0.396	Non-m6A site
1	5584446	5584847	5584453	0.281	0.454	0.35	Non-m6A site
1	5584446	5584847	5584561	0.364	0.51	0.422	Non-m6A site
1	5584446	5584847	5584580	0.393	0.515	0.442	Non-m6A site
1	5584446	5584847	5584598	0.338	0.519	0.41	Non-m6A site
1	5584446	5584847	5584608	0.452	0.543	0.489	Non-m6A site
1	5584446	5584847	5584673	0.512	0.58	0.539	Non-m6A site
1	5585995	5586146	5586006	0.517	0.481	0.502	Non-m6A site
1	5585995	5586146	5586027	0.485	0.498	0.49	Non-m6A site
1	5585995	5586146	5586076	0.243	0.472	0.334	Non-m6A site
1	5585995	5586146	5586092	0.556	0.436	0.508	Non-m6A site
1	5585995	5586146	5586138	0.216	0.371	0.278	Non-m6A site
1	5586544	5586795	5586692	0.271	0.484	0.356	Non-m6A site
1	5586544	5586795	5586714	0.53	0.365	0.464	Non-m6A site
1	5586544	5586795	5586739	0.745	0.388	0.602	m6A site (Moderate confidence)
1	5586894	5587045	5586919	0.226	0.38	0.287	Non-m6A site
1	5586894	5587045	5586956	0.389	0.417	0.4	Non-m6A site
1	5586894	5587045	5587039	0.33	0.592	0.435	Non-m6A site
1	5587493	5587994	5587503	0.512	0.521	0.516	Non-m6A site
1	5587493	5587994	5587518	0.441	0.537	0.479	Non-m6A site
1	5587493	5587994	5587529	0.528	0.569	0.544	Non-m6A site
1	5587493	5587994	5587536	0.587	0.551	0.573	m6A site (Low confidence)
1	5587493	5587994	5587562	0.489	0.458	0.477	Non-m6A site
1	5587493	5587994	5587573	0.246	0.386	0.302	Non-m6A site
1	5587493	5587994	5587808	0.437	0.154	0.324	Non-m6A site
1	5587493	5587994	5587876	0.446	0.307	0.39	Non-m6A site
1	5587493	5587994	5587976	0.195	0.385	0.271	Non-m6A site
1	5588642	5588893	5588781	0.532	0.398	0.478	Non-m6A site
1	5640978	5641177	5641015	0.512	0.301	0.428	Non-m6A site
1	5640978	5641177	5641033	0.235	0.354	0.282	Non-m6A site
1	5640978	5641177	5641069	0.343	0.382	0.358	Non-m6A site
1	5645734	5646994	5645820	0.59	0.204	0.435	Non-m6A site
1	5645734	5646994	5645840	0.387	0.191	0.308	Non-m6A site
1	5645734	5646994	5645846	0.32	0.228	0.283	Non-m6A site
1	5645734	5646994	5645978	0.32	0.423	0.361	Non-m6A site
1	5645734	5646994	5646026	0.575	0.5	0.545	Non-m6A site
1	5645734	5646994	5646072	0.296	0.45	0.357	Non-m6A site
1	5645734	5646994	5646126	0.541	0.336	0.459	Non-m6A site
1	5645734	5646994	5646227	0.291	0.334	0.308	Non-m6A site
1	5645734	5646994	5646252	0.583	0.361	0.494	Non-m6A site
1	5645734	5646994	5646277	0.38	0.253	0.329	Non-m6A site
1	5645734	5646994	5646285	0.329	0.161	0.262	Non-m6A site
1	5645734	5646994	5646375	0.283	0.397	0.329	Non-m6A site
1	5645734	5646994	5646412	0.374	0.445	0.402	Non-m6A site
1	5645734	5646994	5646454	0.269	0.356	0.303	Non-m6A site
1	5645734	5646994	5646523	0.224	0.151	0.194	Non-m6A site
1	5645734	5646994	5646568	0.413	0.181	0.32	Non-m6A site
1	5645734	5646994	5646661	0.356	0.188	0.289	Non-m6A site
1	5645734	5646994	5646719	0.404	0.219	0.33	Non-m6A site
1	5645734	5646994	5646790	0.444	0.378	0.417	Non-m6A site
1	5645734	5646994	5646971	0.523	0.373	0.463	Non-m6A site
1	5655110	5655352	5655200	0.357	0.376	0.364	Non-m6A site
1	5686258	5686401	5686268	0.448	0.374	0.418	Non-m6A site
1	5686258	5686401	5686317	0.418	0.259	0.354	Non-m6A site
1	5763504	5764103	5763538	0.635	0.41	0.545	Non-m6A site
1	5763504	5764103	5763578	0.39	0.42	0.402	Non-m6A site
1	5763504	5764103	5763689	0.47	0.252	0.383	Non-m6A site
1	5763504	5764103	5763705	0.266	0.255	0.261	Non-m6A site
1	5763504	5764103	5763809	0.331	0.429	0.37	Non-m6A site
1	5763504	5764103	5763813	0.3	0.431	0.352	Non-m6A site
1	5763504	5764103	5763898	0.638	0.351	0.523	Non-m6A site
1	5763504	5764103	5763976	0.558	0.445	0.513	Non-m6A site
1	5763504	5764103	5764007	0.267	0.542	0.377	Non-m6A site
1	5763504	5764103	5764026	0.335	0.498	0.4	Non-m6A site
1	5763504	5764103	5764034	0.612	0.492	0.564	m6A site (Low confidence)
1	5763504	5764103	5764067	0.278	0.475	0.357	Non-m6A site
1	5763504	5764103	5764082	0.353	0.453	0.393	Non-m6A site
1	5764401	5764552	5764481	0.578	0.265	0.453	Non-m6A site
1	5789950	5790361	5790095	0.557	0.461	0.519	Non-m6A site
1	5789950	5790361	5790152	0.277	0.365	0.312	Non-m6A site
1	5789950	5790361	5790230	0.399	0.322	0.368	Non-m6A site
1	5808375	5808568	5808384	0.645	0.479	0.578	m6A site (Low confidence)
1	5808375	5808568	5808445	0.272	0.429	0.335	Non-m6A site
1	5808375	5808568	5808464	0.289	0.342	0.31	Non-m6A site
1	5816379	5816864	5816402	0.415	0.399	0.408	Non-m6A site
1	5816379	5816864	5816485	0.335	0.637	0.456	Non-m6A site
1	5816379	5816864	5816520	0.421	0.632	0.505	Non-m6A site
1	5816379	5816864	5816536	0.749	0.657	0.712	m6A site (Very high confidence)
1	5816379	5816864	5816574	0.387	0.58	0.464	Non-m6A site
1	5816379	5816864	5816583	0.705	0.529	0.635	m6A site (High confidence)
1	5816379	5816864	5816587	0.36	0.532	0.429	Non-m6A site
1	5816379	5816864	5816790	0.308	0.289	0.3	Non-m6A site
1	5816379	5816864	5816859	0.244	0.461	0.331	Non-m6A site
1	5817260	5817624	5817279	0.385	0.459	0.414	Non-m6A site
1	5817260	5817624	5817284	0.395	0.567	0.464	Non-m6A site
1	5817260	5817624	5817288	0.506	0.578	0.534	Non-m6A site
1	5817260	5817624	5817295	0.333	0.557	0.422	Non-m6A site
1	5817260	5817624	5817328	0.27	0.614	0.408	Non-m6A site
1	5817260	5817624	5817436	0.286	0.398	0.331	Non-m6A site
1	5817260	5817624	5817476	0.283	0.459	0.353	Non-m6A site
1	5817260	5817624	5817536	0.281	0.522	0.377	Non-m6A site
1	5843617	5843767	5843668	0.431	0.423	0.427	Non-m6A site
1	5843617	5843767	5843723	0.344	0.423	0.375	Non-m6A site
1	5843617	5843767	5843729	0.262	0.412	0.322	Non-m6A site
1	5848262	5848653	5848298	0.3	0.413	0.345	Non-m6A site
1	5848262	5848653	5848535	0.228	0.272	0.245	Non-m6A site
1	5909210	5909560	5909213	0.521	0.48	0.504	Non-m6A site
1	5909210	5909560	5909258	0.381	0.42	0.397	Non-m6A site
1	5909210	5909560	5909303	0.548	0.54	0.545	Non-m6A site
1	5909210	5909560	5909337	0.643	0.474	0.575	m6A site (Low confidence)
1	5909210	5909560	5909357	0.421	0.433	0.426	Non-m6A site
1	5909210	5909560	5909386	0.384	0.29	0.346	Non-m6A site
1	5909210	5909560	5909467	0.345	0.437	0.382	Non-m6A site
1	5909210	5909560	5909506	0.282	0.373	0.318	Non-m6A site
1	5916432	5916730	5916441	0.321	0.53	0.404	Non-m6A site
1	5916432	5916730	5916464	0.337	0.515	0.408	Non-m6A site
1	5916432	5916730	5916479	0.236	0.582	0.374	Non-m6A site
1	5916432	5916730	5916522	0.72	0.473	0.621	m6A site (High confidence)
1	5916432	5916730	5916594	0.451	0.494	0.468	Non-m6A site
1	5916432	5916730	5916610	0.571	0.41	0.506	Non-m6A site
1	5916432	5916730	5916641	0.403	0.44	0.418	Non-m6A site
1	5933961	5934109	5933967	0.182	0.464	0.294	Non-m6A site
1	6019057	6019207	6019112	0.478	0.28	0.398	Non-m6A site
1	6019057	6019207	6019198	0.313	0.341	0.324	Non-m6A site
1	6019552	6019880	6019570	0.274	0.501	0.364	Non-m6A site
1	6019552	6019880	6019615	0.532	0.406	0.482	Non-m6A site
1	6019552	6019880	6019662	0.207	0.374	0.274	Non-m6A site
1	6019552	6019880	6019678	0.353	0.265	0.318	Non-m6A site
1	6019552	6019880	6019686	0.738	0.286	0.557	m6A site (Low confidence)
1	6019552	6019880	6019742	0.356	0.323	0.343	Non-m6A site
1	6019552	6019880	6019750	0.323	0.394	0.351	Non-m6A site
1	6019552	6019880	6019783	0.618	0.447	0.55	Non-m6A site
1	6019552	6019880	6019824	0.261	0.431	0.329	Non-m6A site
1	6019552	6019880	6019839	0.475	0.447	0.464	Non-m6A site
1	6019552	6019880	6019851	0.25	0.429	0.321	Non-m6A site
1	6025777	6026081	6025827	0.243	0.286	0.26	Non-m6A site
1	6025777	6026081	6025948	0.235	0.44	0.317	Non-m6A site
1	6125325	6132197	6125476	0.457	0.366	0.421	Non-m6A site
1	6125325	6132197	6125573	0.762	0.376	0.607	m6A site (Moderate confidence)
1	6125325	6132197	6125588	0.375	0.459	0.408	Non-m6A site
1	6125325	6132197	6125693	0.61	0.404	0.527	Non-m6A site
1	6125325	6132197	6125941	0.389	0.633	0.486	Non-m6A site
1	6125325	6132197	6125957	0.441	0.627	0.515	Non-m6A site
1	6125325	6132197	6125972	0.693	0.665	0.682	m6A site (Very high confidence)
1	6125325	6132197	6125991	0.674	0.68	0.676	m6A site (Very high confidence)
1	6125325	6132197	6126047	0.696	0.532	0.63	m6A site (High confidence)
1	6125325	6132197	6126069	0.296	0.479	0.369	Non-m6A site
1	6125325	6132197	6126100	0.374	0.486	0.419	Non-m6A site
1	6125325	6132197	6126142	0.372	0.47	0.411	Non-m6A site
1	6125325	6132197	6126167	0.311	0.43	0.358	Non-m6A site
1	6125325	6132197	6126177	0.358	0.412	0.38	Non-m6A site
1	6125325	6132197	6126200	0.422	0.444	0.431	Non-m6A site
1	6125325	6132197	6126241	0.401	0.495	0.438	Non-m6A site
1	6125325	6132197	6126264	0.336	0.51	0.405	Non-m6A site
1	6125325	6132197	6126270	0.397	0.507	0.441	Non-m6A site
1	6125325	6132197	6126279	0.358	0.462	0.399	Non-m6A site
1	6125325	6132197	6126414	0.31	0.451	0.366	Non-m6A site
1	6125325	6132197	6126477	0.4	0.35	0.38	Non-m6A site
1	6125325	6132197	6126514	0.309	0.478	0.377	Non-m6A site
1	6125325	6132197	6126563	0.355	0.445	0.391	Non-m6A site
1	6125325	6132197	6126626	0.347	0.469	0.396	Non-m6A site
1	6125325	6132197	6126731	0.36	0.336	0.35	Non-m6A site
1	6125325	6132197	6126785	0.366	0.289	0.335	Non-m6A site
1	6125325	6132197	6126837	0.459	0.136	0.329	Non-m6A site
1	6125325	6132197	6126851	0.251	0.071	0.179	Non-m6A site
1	6125325	6132197	6127190	0.195	0.246	0.215	Non-m6A site
1	6125325	6132197	6127231	0.254	0.274	0.262	Non-m6A site
1	6125325	6132197	6127332	0.304	0.511	0.387	Non-m6A site
1	6125325	6132197	6127357	0.639	0.473	0.572	m6A site (Low confidence)
1	6125325	6132197	6127370	0.271	0.45	0.343	Non-m6A site
1	6125325	6132197	6127457	0.215	0.312	0.254	Non-m6A site
1	6125325	6132197	6127473	0.658	0.316	0.521	Non-m6A site
1	6125325	6132197	6127546	0.293	0.602	0.416	Non-m6A site
1	6125325	6132197	6127550	0.525	0.655	0.577	m6A site (Low confidence)
1	6125325	6132197	6127558	0.29	0.631	0.426	Non-m6A site
1	6125325	6132197	6127688	0.406	0.472	0.433	Non-m6A site
1	6125325	6132197	6127735	0.565	0.487	0.533	Non-m6A site
1	6125325	6132197	6127765	0.326	0.557	0.418	Non-m6A site
1	6125325	6132197	6127779	0.597	0.56	0.582	m6A site (Low confidence)
1	6125325	6132197	6127783	0.446	0.546	0.486	Non-m6A site
1	6125325	6132197	6127788	0.245	0.538	0.362	Non-m6A site
1	6125325	6132197	6127803	0.302	0.512	0.386	Non-m6A site
1	6125325	6132197	6127858	0.593	0.593	0.593	m6A site (Moderate confidence)
1	6125325	6132197	6127916	0.222	0.353	0.274	Non-m6A site
1	6125325	6132197	6127989	0.609	0.274	0.475	Non-m6A site
1	6125325	6132197	6128017	0.352	0.347	0.35	Non-m6A site
1	6125325	6132197	6128045	0.458	0.428	0.446	Non-m6A site
1	6125325	6132197	6128075	0.262	0.557	0.38	Non-m6A site
1	6125325	6132197	6128096	0.687	0.567	0.639	m6A site (High confidence)
1	6125325	6132197	6128113	0.338	0.536	0.417	Non-m6A site
1	6125325	6132197	6128119	0.508	0.567	0.532	Non-m6A site
1	6125325	6132197	6128185	0.284	0.492	0.367	Non-m6A site
1	6125325	6132197	6128194	0.429	0.472	0.446	Non-m6A site
1	6125325	6132197	6128219	0.518	0.494	0.508	Non-m6A site
1	6125325	6132197	6128223	0.294	0.51	0.38	Non-m6A site
1	6125325	6132197	6128277	0.63	0.525	0.588	m6A site (Moderate confidence)
1	6125325	6132197	6128315	0.348	0.589	0.444	Non-m6A site
1	6125325	6132197	6128334	0.366	0.474	0.409	Non-m6A site
1	6125325	6132197	6128347	0.368	0.427	0.392	Non-m6A site
1	6125325	6132197	6128358	0.244	0.462	0.331	Non-m6A site
1	6125325	6132197	6128487	0.396	0.395	0.396	Non-m6A site
1	6125325	6132197	6128491	0.616	0.378	0.52	Non-m6A site
1	6125325	6132197	6128576	0.452	0.393	0.428	Non-m6A site
1	6125325	6132197	6128594	0.436	0.455	0.443	Non-m6A site
1	6125325	6132197	6129269	0.536	0.412	0.486	Non-m6A site
1	6125325	6132197	6129673	0.638	0.502	0.583	m6A site (Low confidence)
1	6125325	6132197	6129699	0.534	0.38	0.472	Non-m6A site
1	6125325	6132197	6129783	0.4	0.46	0.424	Non-m6A site
1	6125325	6132197	6129790	0.44	0.444	0.441	Non-m6A site
1	6125325	6132197	6129908	0.181	0.338	0.244	Non-m6A site
1	6125325	6132197	6129978	0.482	0.484	0.483	Non-m6A site
1	6125325	6132197	6130007	0.363	0.499	0.417	Non-m6A site
1	6125325	6132197	6130023	0.566	0.515	0.545	Non-m6A site
1	6125325	6132197	6130048	0.719	0.642	0.688	m6A site (Very high confidence)
1	6125325	6132197	6130078	0.214	0.648	0.387	Non-m6A site
1	6125325	6132197	6130092	0.31	0.625	0.436	Non-m6A site
1	6125325	6132197	6130096	0.563	0.643	0.595	m6A site (Moderate confidence)
1	6125325	6132197	6130125	0.402	0.61	0.485	Non-m6A site
1	6125325	6132197	6130200	0.502	0.337	0.436	Non-m6A site
1	6125325	6132197	6130321	0.357	0.373	0.363	Non-m6A site
1	6125325	6132197	6130416	0.244	0.223	0.236	Non-m6A site
1	6125325	6132197	6130504	0.337	0.493	0.399	Non-m6A site
1	6125325	6132197	6130518	0.392	0.463	0.42	Non-m6A site
1	6125325	6132197	6130682	0.29	0.265	0.28	Non-m6A site
1	6125325	6132197	6130743	0.312	0.341	0.324	Non-m6A site
1	6125325	6132197	6130770	0.239	0.445	0.321	Non-m6A site
1	6125325	6132197	6130819	0.319	0.521	0.399	Non-m6A site
1	6125325	6132197	6130887	0.717	0.492	0.627	m6A site (High confidence)
1	6125325	6132197	6130944	0.431	0.402	0.419	Non-m6A site
1	6125325	6132197	6130952	0.364	0.4	0.378	Non-m6A site
1	6125325	6132197	6131027	0.356	0.518	0.42	Non-m6A site
1	6125325	6132197	6131047	0.523	0.56	0.538	Non-m6A site
1	6125325	6132197	6131072	0.423	0.566	0.48	Non-m6A site
1	6125325	6132197	6131081	0.393	0.551	0.456	Non-m6A site
1	6125325	6132197	6131121	0.263	0.506	0.36	Non-m6A site
1	6125325	6132197	6131150	0.52	0.379	0.463	Non-m6A site
1	6125325	6132197	6131200	0.535	0.37	0.469	Non-m6A site
1	6125325	6132197	6131247	0.312	0.452	0.368	Non-m6A site
1	6125325	6132197	6131297	0.395	0.421	0.405	Non-m6A site
1	6125325	6132197	6131422	0.244	0.171	0.214	Non-m6A site
1	6125325	6132197	6131533	0.269	0.38	0.313	Non-m6A site
1	6125325	6132197	6131565	0.345	0.441	0.383	Non-m6A site
1	6125325	6132197	6131622	0.324	0.442	0.371	Non-m6A site
1	6125325	6132197	6131702	0.776	0.48	0.657	m6A site (High confidence)
1	6125325	6132197	6131711	0.372	0.469	0.411	Non-m6A site
1	6125325	6132197	6131787	0.655	0.441	0.569	m6A site (Low confidence)
1	6125325	6132197	6131856	0.655	0.453	0.574	m6A site (Low confidence)
1	6125325	6132197	6131892	0.341	0.446	0.383	Non-m6A site
1	6125325	6132197	6131896	0.355	0.454	0.395	Non-m6A site
1	6125325	6132197	6132021	0.791	0.554	0.696	m6A site (Very high confidence)
1	6125325	6132197	6132066	0.375	0.555	0.447	Non-m6A site
1	6125325	6132197	6132079	0.393	0.478	0.427	Non-m6A site
1	6193105	6193303	6193195	0.362	0.436	0.392	Non-m6A site
1	6195748	6196695	6195779	0.438	0.26	0.366	Non-m6A site
1	6195748	6196695	6195864	0.247	0.241	0.244	Non-m6A site
1	6195748	6196695	6195888	0.28	0.241	0.264	Non-m6A site
1	6195748	6196695	6195958	0.613	0.415	0.534	Non-m6A site
1	6195748	6196695	6196143	0.197	0.468	0.305	Non-m6A site
1	6195748	6196695	6196151	0.372	0.458	0.406	Non-m6A site
1	6195748	6196695	6196196	0.369	0.364	0.367	Non-m6A site
1	6195748	6196695	6196213	0.459	0.287	0.39	Non-m6A site
1	6195748	6196695	6196224	0.312	0.267	0.294	Non-m6A site
1	6195748	6196695	6196551	0.432	0.206	0.341	Non-m6A site
1	6195748	6196695	6196648	0.369	0.158	0.284	Non-m6A site
1	6195748	6196695	6196657	0.395	0.136	0.291	Non-m6A site
1	6197342	6197542	6197424	0.382	0.39	0.385	Non-m6A site
1	6197342	6197542	6197454	0.648	0.388	0.544	Non-m6A site
1	6197940	6198140	6197958	0.297	0.476	0.369	Non-m6A site
1	6197940	6198140	6197973	0.306	0.458	0.366	Non-m6A site
1	6197940	6198140	6197991	0.381	0.462	0.414	Non-m6A site
1	6197940	6198140	6198000	0.303	0.48	0.374	Non-m6A site
1	6197940	6198140	6198023	0.411	0.5	0.446	Non-m6A site
1	6197940	6198140	6198096	0.323	0.434	0.367	Non-m6A site
1	6197940	6198140	6198102	0.527	0.451	0.496	Non-m6A site
1	6197940	6198140	6198118	0.239	0.446	0.321	Non-m6A site
1	6198339	6198738	6198398	0.449	0.432	0.442	Non-m6A site
1	6198339	6198738	6198663	0.724	0.493	0.632	m6A site (High confidence)
1	6198339	6198738	6198716	0.743	0.493	0.643	m6A site (High confidence)
1	6253125	6253373	6253152	0.324	0.464	0.38	Non-m6A site
1	6253125	6253373	6253168	0.28	0.467	0.355	Non-m6A site
1	6253125	6253373	6253191	0.363	0.496	0.416	Non-m6A site
1	6253125	6253373	6253204	0.32	0.52	0.4	Non-m6A site
1	6253125	6253373	6253209	0.326	0.508	0.399	Non-m6A site
1	6253125	6253373	6253216	0.353	0.491	0.408	Non-m6A site
1	6253125	6253373	6253354	0.683	0.476	0.6	m6A site (Moderate confidence)
1	6255802	6256906	6255822	0.339	0.381	0.355	Non-m6A site
1	6255802	6256906	6255833	0.44	0.4	0.424	Non-m6A site
1	6255802	6256906	6255987	0.283	0.248	0.269	Non-m6A site
1	6255802	6256906	6256015	0.329	0.383	0.35	Non-m6A site
1	6255802	6256906	6256025	0.296	0.439	0.353	Non-m6A site
1	6255802	6256906	6256040	0.268	0.429	0.332	Non-m6A site
1	6255802	6256906	6256060	0.509	0.41	0.469	Non-m6A site
1	6255802	6256906	6256095	0.372	0.417	0.39	Non-m6A site
1	6255802	6256906	6256178	0.244	0.551	0.366	Non-m6A site
1	6255802	6256906	6256271	0.765	0.508	0.662	m6A site (High confidence)
1	6255802	6256906	6256289	0.299	0.533	0.393	Non-m6A site
1	6255802	6256906	6256336	0.466	0.378	0.431	Non-m6A site
1	6255802	6256906	6256476	0.445	0.346	0.405	Non-m6A site
1	6255802	6256906	6256494	0.241	0.318	0.272	Non-m6A site
1	6255802	6256906	6256549	0.361	0.321	0.345	Non-m6A site
1	6255802	6256906	6256588	0.284	0.346	0.309	Non-m6A site
1	6255802	6256906	6256597	0.224	0.393	0.292	Non-m6A site
1	6255802	6256906	6256663	0.562	0.443	0.514	Non-m6A site
1	6255802	6256906	6256672	0.399	0.421	0.408	Non-m6A site
1	6255802	6256906	6256810	0.559	0.488	0.531	Non-m6A site
1	6255802	6256906	6256833	0.314	0.537	0.403	Non-m6A site
1	6281093	6281243	6281105	0.333	0.52	0.407	Non-m6A site
1	6281093	6281243	6281239	0.234	0.293	0.257	Non-m6A site
1	6281342	6281591	6281383	0.337	0.439	0.377	Non-m6A site
1	6281342	6281591	6281437	0.292	0.509	0.379	Non-m6A site
1	6281342	6281591	6281493	0.515	0.464	0.494	Non-m6A site
1	6281690	6283211	6281718	0.41	0.534	0.46	Non-m6A site
1	6281690	6283211	6281727	0.374	0.494	0.422	Non-m6A site
1	6281690	6283211	6281769	0.395	0.499	0.436	Non-m6A site
1	6281690	6283211	6281795	0.384	0.456	0.413	Non-m6A site
1	6281690	6283211	6281819	0.194	0.553	0.337	Non-m6A site
1	6281690	6283211	6281850	0.521	0.512	0.517	Non-m6A site
1	6281690	6283211	6281875	0.289	0.536	0.387	Non-m6A site
1	6281690	6283211	6281953	0.285	0.472	0.36	Non-m6A site
1	6281690	6283211	6281964	0.346	0.465	0.394	Non-m6A site
1	6281690	6283211	6281989	0.666	0.521	0.608	m6A site (Moderate confidence)
1	6281690	6283211	6282020	0.35	0.532	0.423	Non-m6A site
1	6281690	6283211	6282036	0.696	0.504	0.619	m6A site (Moderate confidence)
1	6281690	6283211	6282067	0.477	0.418	0.453	Non-m6A site
1	6281690	6283211	6282093	0.36	0.317	0.342	Non-m6A site
1	6281690	6283211	6282149	0.489	0.385	0.447	Non-m6A site
1	6281690	6283211	6282162	0.415	0.409	0.412	Non-m6A site
1	6281690	6283211	6282191	0.341	0.454	0.386	Non-m6A site
1	6281690	6283211	6282195	0.486	0.435	0.466	Non-m6A site
1	6281690	6283211	6282430	0.516	0.258	0.413	Non-m6A site
1	6281690	6283211	6282467	0.474	0.409	0.448	Non-m6A site
1	6281690	6283211	6282549	0.546	0.371	0.476	Non-m6A site
1	6281690	6283211	6282620	0.532	0.367	0.466	Non-m6A site
1	6281690	6283211	6282718	0.402	0.423	0.41	Non-m6A site
1	6281690	6283211	6282731	0.291	0.393	0.332	Non-m6A site
1	6281690	6283211	6282944	0.304	0.353	0.323	Non-m6A site
1	6281690	6283211	6283098	0.389	0.493	0.43	Non-m6A site
1	6281690	6283211	6283131	0.361	0.466	0.403	Non-m6A site
1	6305257	6305503	6305298	0.298	0.316	0.305	Non-m6A site
1	6305257	6305503	6305352	0.434	0.426	0.431	Non-m6A site
1	6305257	6305503	6305443	0.282	0.281	0.281	Non-m6A site
1	6319179	6319378	6319219	0.405	0.476	0.434	Non-m6A site
1	6326726	6326875	6326761	0.291	0.312	0.299	Non-m6A site
1	6326726	6326875	6326808	0.479	0.409	0.451	Non-m6A site
1	6326726	6326875	6326865	0.508	0.427	0.475	Non-m6A site
1	6327170	6327468	6327189	0.3	0.472	0.369	Non-m6A site
1	6327170	6327468	6327212	0.551	0.515	0.537	Non-m6A site
1	6327170	6327468	6327247	0.294	0.444	0.354	Non-m6A site
1	6327170	6327468	6327257	0.539	0.484	0.517	Non-m6A site
1	6327170	6327468	6327339	0.235	0.29	0.257	Non-m6A site
1	6327170	6327468	6327385	0.549	0.372	0.478	Non-m6A site
1	6327170	6327468	6327404	0.442	0.354	0.407	Non-m6A site
1	6327170	6327468	6327440	0.313	0.415	0.354	Non-m6A site
1	6327911	6328159	6327920	0.4	0.443	0.417	Non-m6A site
1	6327911	6328159	6327985	0.34	0.454	0.385	Non-m6A site
1	6327911	6328159	6328034	0.444	0.463	0.451	Non-m6A site
1	6327911	6328159	6328136	0.515	0.433	0.482	Non-m6A site
1	6327911	6328159	6328149	0.367	0.485	0.414	Non-m6A site
1	6328307	6328505	6328323	0.314	0.292	0.305	Non-m6A site
1	6328307	6328505	6328366	0.253	0.317	0.278	Non-m6A site
1	6328603	6328950	6328722	0.464	0.46	0.462	Non-m6A site
1	6328603	6328950	6328749	0.323	0.356	0.336	Non-m6A site
1	6328603	6328950	6328822	0.433	0.297	0.379	Non-m6A site
1	6328603	6328950	6328849	0.401	0.394	0.398	Non-m6A site
1	6328603	6328950	6328891	0.506	0.469	0.491	Non-m6A site
1	6341032	6341293	6341112	0.316	0.419	0.357	Non-m6A site
1	6343243	6343891	6343259	0.586	0.395	0.509	Non-m6A site
1	6343243	6343891	6343385	0.586	0.355	0.493	Non-m6A site
1	6343243	6343891	6343418	0.224	0.41	0.298	Non-m6A site
1	6343243	6343891	6343572	0.47	0.323	0.411	Non-m6A site
1	6343243	6343891	6343605	0.532	0.48	0.511	Non-m6A site
1	6343243	6343891	6343693	0.328	0.427	0.367	Non-m6A site
1	6343243	6343891	6343718	0.411	0.34	0.382	Non-m6A site
1	6343243	6343891	6343843	0.343	0.445	0.384	Non-m6A site
1	6344038	6344187	6344118	0.498	0.415	0.465	Non-m6A site
1	6344038	6344187	6344177	0.209	0.457	0.308	Non-m6A site
1	6374306	6377431	6374512	0.76	0.521	0.664	m6A site (High confidence)
1	6374306	6377431	6375100	0.474	0.529	0.496	Non-m6A site
1	6374306	6377431	6375128	0.545	0.507	0.53	Non-m6A site
1	6374306	6377431	6375148	0.182	0.404	0.271	Non-m6A site
1	6374306	6377431	6375422	0.649	0.334	0.523	Non-m6A site
1	6374306	6377431	6375486	0.555	0.211	0.418	Non-m6A site
1	6374306	6377431	6375514	0.198	0.197	0.197	Non-m6A site
1	6374306	6377431	6375561	0.279	0.223	0.257	Non-m6A site
1	6374306	6377431	6375599	0.417	0.296	0.369	Non-m6A site
1	6374306	6377431	6375657	0.272	0.303	0.284	Non-m6A site
1	6374306	6377431	6375764	0.326	0.298	0.315	Non-m6A site
1	6374306	6377431	6375835	0.54	0.158	0.387	Non-m6A site
1	6374306	6377431	6375967	0.314	0.216	0.275	Non-m6A site
1	6374306	6377431	6376158	0.354	0.502	0.413	Non-m6A site
1	6374306	6377431	6376256	0.551	0.59	0.567	m6A site (Low confidence)
1	6374306	6377431	6376564	0.29	0.466	0.36	Non-m6A site
1	6374306	6377431	6376577	0.289	0.416	0.339	Non-m6A site
1	6374306	6377431	6376586	0.583	0.405	0.512	Non-m6A site
1	6374306	6377431	6376632	0.338	0.213	0.288	Non-m6A site
1	6374306	6377431	6376716	0.423	0.2	0.334	Non-m6A site
1	6374306	6377431	6376941	0.514	0.487	0.503	Non-m6A site
1	6374306	6377431	6376960	0.395	0.453	0.418	Non-m6A site
1	6374306	6377431	6376975	0.474	0.458	0.467	Non-m6A site
1	6374306	6377431	6376987	0.616	0.423	0.539	Non-m6A site
1	6374306	6377431	6377047	0.451	0.256	0.373	Non-m6A site
1	6374306	6377431	6377092	0.324	0.461	0.379	Non-m6A site
1	6374306	6377431	6377147	0.489	0.543	0.51	Non-m6A site
1	6374306	6377431	6377159	0.41	0.542	0.463	Non-m6A site
1	6374306	6377431	6377181	0.262	0.427	0.328	Non-m6A site
1	6374306	6377431	6377251	0.626	0.435	0.55	Non-m6A site
1	6374306	6377431	6377257	0.269	0.412	0.326	Non-m6A site
1	6374306	6377431	6377267	0.569	0.385	0.496	Non-m6A site
1	6374306	6377431	6377283	0.235	0.401	0.301	Non-m6A site
1	6374306	6377431	6377342	0.28	0.362	0.313	Non-m6A site
1	6377999	6378348	6378027	0.263	0.412	0.323	Non-m6A site
1	6377999	6378348	6378038	0.602	0.403	0.523	Non-m6A site
1	6377999	6378348	6378141	0.288	0.531	0.385	Non-m6A site
1	6377999	6378348	6378200	0.26	0.514	0.361	Non-m6A site
1	6413338	6414821	6413584	0.266	0.189	0.235	Non-m6A site
1	6413338	6414821	6413593	0.526	0.188	0.391	Non-m6A site
1	6413338	6414821	6413612	0.295	0.202	0.257	Non-m6A site
1	6413338	6414821	6413638	0.259	0.185	0.229	Non-m6A site
1	6413338	6414821	6413750	0.296	0.508	0.381	Non-m6A site
1	6413338	6414821	6413778	0.365	0.492	0.416	Non-m6A site
1	6413338	6414821	6413850	0.443	0.299	0.385	Non-m6A site
1	6413338	6414821	6413966	0.367	0.217	0.307	Non-m6A site
1	6413338	6414821	6414023	0.253	0.281	0.264	Non-m6A site
1	6413338	6414821	6414031	0.391	0.27	0.343	Non-m6A site
1	6413338	6414821	6414060	0.536	0.499	0.521	Non-m6A site
1	6413338	6414821	6414092	0.26	0.551	0.376	Non-m6A site
1	6413338	6414821	6414103	0.293	0.569	0.403	Non-m6A site
1	6413338	6414821	6414174	0.21	0.35	0.266	Non-m6A site
1	6413338	6414821	6414192	0.334	0.328	0.331	Non-m6A site
1	6413338	6414821	6414213	0.321	0.337	0.327	Non-m6A site
1	6413338	6414821	6414284	0.269	0.408	0.324	Non-m6A site
1	6413338	6414821	6414292	0.299	0.393	0.337	Non-m6A site
1	6413338	6414821	6414337	0.481	0.443	0.466	Non-m6A site
1	6413338	6414821	6414365	0.505	0.337	0.437	Non-m6A site
1	6413338	6414821	6414471	0.527	0.472	0.505	Non-m6A site
1	6413338	6414821	6414605	0.337	0.297	0.321	Non-m6A site
1	6413338	6414821	6414616	0.303	0.307	0.304	Non-m6A site
1	6413338	6414821	6414717	0.213	0.291	0.244	Non-m6A site
1	6413338	6414821	6414752	0.225	0.394	0.292	Non-m6A site
1	6413338	6414821	6414811	0.563	0.4	0.498	Non-m6A site
1	6419670	6419867	6419723	0.238	0.347	0.282	Non-m6A site
1	6419670	6419867	6419791	0.492	0.41	0.459	Non-m6A site
1	6419670	6419867	6419815	0.254	0.309	0.276	Non-m6A site
1	6419670	6419867	6419840	0.507	0.268	0.411	Non-m6A site
1	6455518	6456068	6455524	0.321	0.518	0.4	Non-m6A site
1	6455518	6456068	6455542	0.303	0.532	0.395	Non-m6A site
1	6455518	6456068	6455605	0.581	0.427	0.519	Non-m6A site
1	6455518	6456068	6455705	0.387	0.395	0.39	Non-m6A site
1	6455518	6456068	6455757	0.444	0.505	0.468	Non-m6A site
1	6455518	6456068	6455779	0.343	0.461	0.39	Non-m6A site
1	6472526	6473490	6472960	0.434	0.419	0.428	Non-m6A site
1	6472526	6473490	6473017	0.317	0.48	0.382	Non-m6A site
1	6472526	6473490	6473053	0.376	0.472	0.415	Non-m6A site
1	6472526	6473490	6473089	0.416	0.429	0.421	Non-m6A site
1	6472526	6473490	6473199	0.395	0.543	0.454	Non-m6A site
1	6472526	6473490	6473214	0.408	0.523	0.454	Non-m6A site
1	6472526	6473490	6473314	0.304	0.406	0.345	Non-m6A site
1	6472526	6473490	6473482	0.373	0.125	0.274	Non-m6A site
1	6473772	6473920	6473856	0.681	0.401	0.569	m6A site (Low confidence)
1	6473772	6473920	6473880	0.346	0.415	0.373	Non-m6A site
1	6474365	6474652	6474382	0.291	0.399	0.334	Non-m6A site
1	6474365	6474652	6474436	0.431	0.464	0.444	Non-m6A site
1	6474365	6474652	6474465	0.693	0.492	0.613	m6A site (Moderate confidence)
1	6474365	6474652	6474584	0.659	0.285	0.509	Non-m6A site
1	6476368	6476664	6476388	0.311	0.462	0.371	Non-m6A site
1	6476368	6476664	6476432	0.286	0.437	0.347	Non-m6A site
1	6476368	6476664	6476533	0.376	0.414	0.391	Non-m6A site
1	6476368	6476664	6476545	0.512	0.4	0.467	Non-m6A site
1	6476368	6476664	6476622	0.313	0.457	0.371	Non-m6A site
1	6494793	6495043	6494918	0.329	0.431	0.37	Non-m6A site
1	6494793	6495043	6494957	0.387	0.389	0.388	Non-m6A site
1	6496330	6496679	6496356	0.341	0.257	0.307	Non-m6A site
1	6496330	6496679	6496438	0.368	0.108	0.264	Non-m6A site
1	6496330	6496679	6496562	0.321	0.329	0.324	Non-m6A site
[truncated: 170,801 more rows]

## Sheet: RBSDV-infected
chr	Start	End	A position	Score(Binary)	Score(Spectrum)	Score(Combined)	Classification
1	10665	10815	10697	0.262	0.386	0.312	Non-m6A site
1	10665	10815	10790	0.475	0.463	0.47	Non-m6A site
1	11462	11805	11514	0.295	0.277	0.288	Non-m6A site
1	12965	13114	12987	0.332	0.453	0.38	Non-m6A site
1	12965	13114	13092	0.502	0.415	0.467	Non-m6A site
1	13604	14040	13626	0.554	0.454	0.514	Non-m6A site
1	13604	14040	13767	0.287	0.44	0.348	Non-m6A site
1	13604	14040	13877	0.631	0.468	0.566	m6A site (Low confidence)
1	26695	26892	26793	0.362	0.475	0.407	Non-m6A site
1	26695	26892	26829	0.713	0.465	0.614	m6A site (Moderate confidence)
1	26695	26892	26859	0.626	0.455	0.558	m6A site (Low confidence)
1	34207	34453	34347	0.479	0.429	0.459	Non-m6A site
1	34207	34453	34367	0.405	0.402	0.404	Non-m6A site
1	40988	41136	41007	0.399	0.402	0.4	Non-m6A site
1	40988	41136	41097	0.332	0.383	0.352	Non-m6A site
1	40988	41136	41103	0.298	0.367	0.325	Non-m6A site
1	63459	63658	63519	0.288	0.322	0.302	Non-m6A site
1	63459	63658	63526	0.376	0.331	0.358	Non-m6A site
1	63459	63658	63584	0.444	0.388	0.421	Non-m6A site
1	63756	63905	63776	0.432	0.553	0.48	Non-m6A site
1	63756	63905	63787	0.469	0.505	0.483	Non-m6A site
1	63756	63905	63806	0.296	0.502	0.379	Non-m6A site
1	65091	65240	65187	0.455	0.379	0.425	Non-m6A site
1	73013	73361	73239	0.514	0.342	0.445	Non-m6A site
1	73013	73361	73245	0.632	0.32	0.507	Non-m6A site
1	73013	73361	73341	0.581	0.423	0.518	Non-m6A site
1	77356	77556	77434	0.236	0.398	0.301	Non-m6A site
1	77356	77556	77516	0.277	0.257	0.269	Non-m6A site
1	77356	77556	77535	0.313	0.263	0.293	Non-m6A site
1	87289	87489	87351	0.292	0.424	0.345	Non-m6A site
1	87289	87489	87363	0.233	0.424	0.309	Non-m6A site
1	87289	87489	87473	0.586	0.469	0.539	Non-m6A site
1	140478	140773	140486	0.539	0.414	0.489	Non-m6A site
1	144160	144357	144196	0.214	0.255	0.23	Non-m6A site
1	144160	144357	144266	0.639	0.355	0.525	Non-m6A site
1	144160	144357	144276	0.706	0.322	0.552	Non-m6A site
1	144160	144357	144351	0.555	0.292	0.45	Non-m6A site
1	150371	150519	150388	0.661	0.408	0.56	m6A site (Low confidence)
1	150371	150519	150429	0.26	0.419	0.323	Non-m6A site
1	150371	150519	150434	0.228	0.405	0.299	Non-m6A site
1	150371	150519	150463	0.26	0.388	0.311	Non-m6A site
1	164670	164859	164718	0.398	0.129	0.29	Non-m6A site
1	164670	164859	164730	0.168	0.171	0.169	Non-m6A site
1	164670	164859	164805	0.375	0.463	0.41	Non-m6A site
1	164670	164859	164821	0.342	0.482	0.398	Non-m6A site
1	164670	164859	164855	0.133	0.438	0.255	Non-m6A site
1	204248	204744	204271	0.408	0.533	0.458	Non-m6A site
1	204248	204744	204327	0.348	0.533	0.422	Non-m6A site
1	204248	204744	204331	0.504	0.531	0.514	Non-m6A site
1	204248	204744	204350	0.428	0.523	0.466	Non-m6A site
1	204248	204744	204443	0.233	0.489	0.336	Non-m6A site
1	204248	204744	204529	0.439	0.381	0.416	Non-m6A site
1	204248	204744	204543	0.699	0.445	0.597	m6A site (Moderate confidence)
1	204248	204744	204626	0.338	0.403	0.364	Non-m6A site
1	204248	204744	204687	0.398	0.325	0.369	Non-m6A site
1	210316	210516	210352	0.406	0.468	0.431	Non-m6A site
1	210316	210516	210360	0.26	0.473	0.345	Non-m6A site
1	210316	210516	210405	0.534	0.489	0.516	Non-m6A site
1	210316	210516	210418	0.244	0.508	0.349	Non-m6A site
1	210316	210516	210463	0.43	0.4	0.418	Non-m6A site
1	213923	214173	213998	0.333	0.544	0.417	Non-m6A site
1	213923	214173	214033	0.428	0.471	0.445	Non-m6A site
1	213923	214173	214126	0.36	0.182	0.289	Non-m6A site
1	229056	229301	229152	0.464	0.371	0.426	Non-m6A site
1	229056	229301	229290	0.685	0.479	0.603	m6A site (Moderate confidence)
1	242893	243043	242912	0.365	0.386	0.373	Non-m6A site
1	242893	243043	243034	0.309	0.462	0.37	Non-m6A site
1	267948	268145	268087	0.315	0.427	0.359	Non-m6A site
1	288621	288822	288629	0.197	0.422	0.287	Non-m6A site
1	288621	288822	288705	0.725	0.402	0.596	m6A site (Moderate confidence)
1	322006	322205	322109	0.6	0.323	0.489	Non-m6A site
1	322006	322205	322173	0.493	0.339	0.431	Non-m6A site
1	322006	322205	322189	0.338	0.368	0.35	Non-m6A site
1	412674	412873	412795	0.388	0.353	0.374	Non-m6A site
1	431018	431217	431086	0.599	0.402	0.52	Non-m6A site
1	431018	431217	431102	0.282	0.333	0.302	Non-m6A site
1	431018	431217	431166	0.314	0.325	0.318	Non-m6A site
1	482379	482907	482423	0.411	0.55	0.467	Non-m6A site
1	482379	482907	482434	0.583	0.545	0.568	m6A site (Low confidence)
1	482379	482907	482441	0.309	0.592	0.422	Non-m6A site
1	482379	482907	482517	0.631	0.496	0.577	m6A site (Low confidence)
1	482379	482907	482716	0.439	0.453	0.444	Non-m6A site
1	482379	482907	482738	0.287	0.405	0.334	Non-m6A site
1	482379	482907	482891	0.321	0.347	0.332	Non-m6A site
1	484615	485061	484722	0.289	0.387	0.328	Non-m6A site
1	484615	485061	484764	0.261	0.434	0.33	Non-m6A site
1	484615	485061	484961	0.307	0.373	0.333	Non-m6A site
1	505887	506184	505906	0.404	0.527	0.453	Non-m6A site
1	505887	506184	505927	0.41	0.527	0.457	Non-m6A site
1	505887	506184	506163	0.72	0.43	0.604	m6A site (Moderate confidence)
1	510849	511242	511044	0.488	0.398	0.452	Non-m6A site
1	552427	552574	552532	0.376	0.538	0.441	Non-m6A site
1	593566	593714	593594	0.34	0.24	0.3	Non-m6A site
1	593566	593714	593606	0.484	0.212	0.375	Non-m6A site
1	593566	593714	593627	0.494	0.258	0.399	Non-m6A site
1	593566	593714	593680	0.539	0.325	0.453	Non-m6A site
1	729849	729997	729867	0.37	0.352	0.363	Non-m6A site
1	729849	729997	729918	0.239	0.272	0.252	Non-m6A site
1	739404	739555	739498	0.424	0.518	0.461	Non-m6A site
1	739404	739555	739533	0.256	0.501	0.354	Non-m6A site
1	739404	739555	739541	0.264	0.486	0.352	Non-m6A site
1	740002	740301	740009	0.658	0.471	0.583	m6A site (Low confidence)
1	740002	740301	740091	0.422	0.468	0.44	Non-m6A site
1	740002	740301	740197	0.59	0.427	0.525	Non-m6A site
1	740002	740301	740250	0.55	0.39	0.486	Non-m6A site
1	743330	743629	743343	0.37	0.436	0.397	Non-m6A site
1	743330	743629	743354	0.573	0.467	0.531	Non-m6A site
1	743330	743629	743406	0.623	0.397	0.532	Non-m6A site
1	743330	743629	743540	0.712	0.513	0.632	m6A site (High confidence)
1	743330	743629	743563	0.386	0.559	0.455	Non-m6A site
1	745701	745902	745709	0.247	0.413	0.313	Non-m6A site
1	745701	745902	745715	0.576	0.36	0.489	Non-m6A site
1	745701	745902	745807	0.535	0.466	0.507	Non-m6A site
1	745701	745902	745848	0.525	0.393	0.472	Non-m6A site
1	767883	768133	767919	0.42	0.352	0.393	Non-m6A site
1	767883	768133	768053	0.489	0.421	0.462	Non-m6A site
1	768751	768952	768763	0.355	0.524	0.422	Non-m6A site
1	768751	768952	768788	0.387	0.517	0.439	Non-m6A site
1	768751	768952	768841	0.235	0.529	0.353	Non-m6A site
1	768751	768952	768872	0.369	0.57	0.449	Non-m6A site
1	768751	768952	768885	0.359	0.579	0.447	Non-m6A site
1	768751	768952	768893	0.391	0.639	0.49	Non-m6A site
1	768751	768952	768906	0.493	0.61	0.54	Non-m6A site
1	768751	768952	768941	0.552	0.603	0.572	m6A site (Low confidence)
1	789762	789910	789767	0.279	0.364	0.313	Non-m6A site
1	789762	789910	789788	0.38	0.388	0.383	Non-m6A site
1	789762	789910	789830	0.417	0.487	0.445	Non-m6A site
1	789762	789910	789899	0.267	0.384	0.314	Non-m6A site
1	789762	789910	789905	0.573	0.382	0.496	Non-m6A site
1	790302	790499	790312	0.689	0.517	0.62	m6A site (High confidence)
1	790302	790499	790399	0.509	0.589	0.541	Non-m6A site
1	790302	790499	790440	0.289	0.522	0.382	Non-m6A site
1	790302	790499	790462	0.292	0.485	0.369	Non-m6A site
1	795075	795365	795132	0.622	0.533	0.586	m6A site (Moderate confidence)
1	795075	795365	795138	0.392	0.506	0.438	Non-m6A site
1	795075	795365	795153	0.423	0.562	0.479	Non-m6A site
1	795075	795365	795210	0.741	0.659	0.708	m6A site (Very high confidence)
1	795075	795365	795233	0.438	0.673	0.532	Non-m6A site
1	795075	795365	795247	0.729	0.695	0.715	m6A site (Very high confidence)
1	795075	795365	795259	0.407	0.665	0.51	Non-m6A site
1	795075	795365	795297	0.295	0.482	0.369	Non-m6A site
1	795075	795365	795306	0.293	0.424	0.345	Non-m6A site
1	795075	795365	795333	0.32	0.377	0.343	Non-m6A site
1	795075	795365	795341	0.326	0.383	0.349	Non-m6A site
1	839928	840775	839947	0.289	0.516	0.379	Non-m6A site
1	839928	840775	840049	0.221	0.467	0.319	Non-m6A site
1	839928	840775	840208	0.29	0.401	0.335	Non-m6A site
1	839928	840775	840246	0.213	0.422	0.297	Non-m6A site
1	839928	840775	840271	0.334	0.422	0.369	Non-m6A site
1	839928	840775	840282	0.507	0.506	0.506	Non-m6A site
1	839928	840775	840338	0.654	0.399	0.552	Non-m6A site
1	839928	840775	840468	0.551	0.437	0.505	Non-m6A site
1	839928	840775	840580	0.353	0.494	0.409	Non-m6A site
1	839928	840775	840607	0.294	0.49	0.372	Non-m6A site
1	839928	840775	840658	0.335	0.516	0.408	Non-m6A site
1	839928	840775	840688	0.334	0.563	0.425	Non-m6A site
1	839928	840775	840705	0.329	0.562	0.422	Non-m6A site
1	839928	840775	840746	0.399	0.477	0.43	Non-m6A site
1	841123	842096	841153	0.575	0.488	0.54	Non-m6A site
1	841123	842096	841159	0.423	0.479	0.445	Non-m6A site
1	841123	842096	841254	0.314	0.421	0.357	Non-m6A site
1	841123	842096	841341	0.519	0.461	0.496	Non-m6A site
1	841123	842096	841379	0.326	0.463	0.381	Non-m6A site
1	841123	842096	841403	0.645	0.396	0.545	Non-m6A site
1	841123	842096	841410	0.28	0.41	0.332	Non-m6A site
1	841123	842096	841487	0.401	0.515	0.447	Non-m6A site
1	841123	842096	841491	0.329	0.502	0.398	Non-m6A site
1	841123	842096	841502	0.389	0.523	0.442	Non-m6A site
1	841123	842096	841600	0.397	0.482	0.431	Non-m6A site
1	841123	842096	841622	0.503	0.489	0.497	Non-m6A site
1	841123	842096	841643	0.432	0.462	0.444	Non-m6A site
1	841123	842096	841673	0.396	0.459	0.421	Non-m6A site
1	841123	842096	841779	0.472	0.48	0.475	Non-m6A site
1	841123	842096	841787	0.374	0.453	0.406	Non-m6A site
1	841123	842096	841915	0.432	0.536	0.473	Non-m6A site
1	841123	842096	841980	0.246	0.538	0.362	Non-m6A site
1	841123	842096	842063	0.26	0.533	0.369	Non-m6A site
1	841123	842096	842068	0.404	0.525	0.452	Non-m6A site
1	917189	917636	917234	0.287	0.394	0.33	Non-m6A site
1	917189	917636	917248	0.302	0.435	0.355	Non-m6A site
1	917189	917636	917303	0.315	0.453	0.37	Non-m6A site
1	917189	917636	917324	0.613	0.466	0.554	Non-m6A site
1	917189	917636	917352	0.521	0.506	0.515	Non-m6A site
1	917189	917636	917416	0.301	0.595	0.418	Non-m6A site
1	917189	917636	917422	0.476	0.63	0.537	Non-m6A site
1	917189	917636	917428	0.283	0.628	0.421	Non-m6A site
1	917189	917636	917461	0.611	0.573	0.596	m6A site (Moderate confidence)
1	917189	917636	917483	0.271	0.525	0.373	Non-m6A site
1	917189	917636	917492	0.363	0.513	0.423	Non-m6A site
1	917189	917636	917551	0.545	0.451	0.507	Non-m6A site
1	917189	917636	917603	0.607	0.441	0.541	Non-m6A site
1	917189	917636	917622	0.317	0.408	0.353	Non-m6A site
1	956139	956589	956151	0.759	0.544	0.673	m6A site (High confidence)
1	956139	956589	956157	0.352	0.619	0.459	Non-m6A site
1	956139	956589	956178	0.683	0.582	0.642	m6A site (High confidence)
1	956139	956589	956208	0.539	0.566	0.55	Non-m6A site
1	956139	956589	956228	0.52	0.604	0.553	Non-m6A site
1	956139	956589	956280	0.703	0.505	0.624	m6A site (High confidence)
1	956139	956589	956364	0.354	0.424	0.382	Non-m6A site
1	956139	956589	956416	0.473	0.61	0.528	Non-m6A site
1	956139	956589	956443	0.633	0.611	0.624	m6A site (High confidence)
1	956139	956589	956459	0.616	0.629	0.621	m6A site (High confidence)
1	956139	956589	956477	0.393	0.623	0.485	Non-m6A site
1	956139	956589	956485	0.428	0.589	0.492	Non-m6A site
1	956139	956589	956523	0.303	0.485	0.376	Non-m6A site
1	956139	956589	956532	0.376	0.511	0.43	Non-m6A site
1	956139	956589	956546	0.446	0.506	0.47	Non-m6A site
1	956139	956589	956559	0.411	0.453	0.428	Non-m6A site
1	956139	956589	956567	0.302	0.458	0.364	Non-m6A site
1	1000154	1000403	1000170	0.47	0.426	0.452	Non-m6A site
1	1000154	1000403	1000236	0.339	0.522	0.412	Non-m6A site
1	1000154	1000403	1000271	0.382	0.518	0.436	Non-m6A site
1	1000154	1000403	1000357	0.532	0.428	0.49	Non-m6A site
1	1019238	1019435	1019259	0.693	0.532	0.628	m6A site (High confidence)
1	1019238	1019435	1019304	0.362	0.428	0.388	Non-m6A site
1	1019238	1019435	1019376	0.313	0.47	0.376	Non-m6A site
1	1019238	1019435	1019396	0.552	0.516	0.537	Non-m6A site
1	1019238	1019435	1019404	0.241	0.504	0.346	Non-m6A site
1	1029762	1030112	1029832	0.206	0.418	0.291	Non-m6A site
1	1029762	1030112	1029915	0.61	0.595	0.604	m6A site (Moderate confidence)
1	1029762	1030112	1029919	0.649	0.576	0.62	m6A site (High confidence)
1	1029762	1030112	1030020	0.364	0.461	0.403	Non-m6A site
1	1029762	1030112	1030054	0.506	0.42	0.471	Non-m6A site
1	1029762	1030112	1030082	0.509	0.444	0.483	Non-m6A site
1	1046702	1047150	1046903	0.556	0.144	0.391	Non-m6A site
1	1046702	1047150	1047023	0.603	0.412	0.527	Non-m6A site
1	1046702	1047150	1047030	0.717	0.394	0.587	m6A site (Moderate confidence)
1	1046702	1047150	1047080	0.268	0.4	0.321	Non-m6A site
1	1047696	1047846	1047761	0.528	0.379	0.468	Non-m6A site
1	1051412	1052632	1051418	0.593	0.405	0.518	Non-m6A site
1	1051412	1052632	1051611	0.435	0.158	0.324	Non-m6A site
1	1051412	1052632	1051640	0.248	0.29	0.265	Non-m6A site
1	1051412	1052632	1051753	0.485	0.207	0.374	Non-m6A site
1	1051412	1052632	1051812	0.385	0.17	0.299	Non-m6A site
1	1051412	1052632	1051986	0.587	0.497	0.551	Non-m6A site
1	1051412	1052632	1052068	0.612	0.367	0.514	Non-m6A site
1	1051412	1052632	1052073	0.189	0.354	0.255	Non-m6A site
1	1051412	1052632	1052115	0.224	0.385	0.288	Non-m6A site
1	1051412	1052632	1052196	0.41	0.457	0.429	Non-m6A site
1	1051412	1052632	1052211	0.524	0.519	0.522	Non-m6A site
1	1051412	1052632	1052242	0.717	0.376	0.58	m6A site (Low confidence)
1	1051412	1052632	1052258	0.513	0.309	0.431	Non-m6A site
1	1051412	1052632	1052336	0.39	0.535	0.448	Non-m6A site
1	1051412	1052632	1052342	0.528	0.584	0.55	Non-m6A site
1	1051412	1052632	1052379	0.466	0.61	0.524	Non-m6A site
1	1051412	1052632	1052393	0.344	0.58	0.439	Non-m6A site
1	1051412	1052632	1052432	0.294	0.458	0.359	Non-m6A site
1	1051412	1052632	1052457	0.431	0.528	0.47	Non-m6A site
1	1051412	1052632	1052474	0.71	0.514	0.632	m6A site (High confidence)
1	1051412	1052632	1052490	0.446	0.45	0.447	Non-m6A site
1	1051412	1052632	1052501	0.38	0.511	0.433	Non-m6A site
1	1051412	1052632	1052525	0.306	0.493	0.381	Non-m6A site
1	1051412	1052632	1052571	0.367	0.4	0.38	Non-m6A site
1	1051412	1052632	1052594	0.224	0.363	0.279	Non-m6A site
1	1104907	1105104	1104974	0.356	0.346	0.352	Non-m6A site
1	1104907	1105104	1105003	0.578	0.391	0.503	Non-m6A site
1	1104907	1105104	1105066	0.32	0.405	0.354	Non-m6A site
1	1165785	1166279	1165972	0.417	0.356	0.393	Non-m6A site
1	1167214	1168249	1167246	0.615	0.271	0.477	Non-m6A site
1	1167214	1168249	1167252	0.324	0.306	0.317	Non-m6A site
1	1167214	1168249	1167312	0.477	0.267	0.393	Non-m6A site
1	1167214	1168249	1167330	0.359	0.159	0.279	Non-m6A site
1	1167214	1168249	1167423	0.366	0.405	0.381	Non-m6A site
1	1167214	1168249	1167505	0.386	0.527	0.442	Non-m6A site
1	1167214	1168249	1167531	0.561	0.531	0.549	Non-m6A site
1	1167214	1168249	1167550	0.396	0.593	0.475	Non-m6A site
1	1167214	1168249	1167668	0.381	0.505	0.43	Non-m6A site
1	1167214	1168249	1167679	0.42	0.455	0.434	Non-m6A site
1	1167214	1168249	1167757	0.614	0.241	0.464	Non-m6A site
1	1167214	1168249	1167859	0.295	0.62	0.425	Non-m6A site
1	1167214	1168249	1167863	0.519	0.602	0.552	Non-m6A site
1	1167214	1168249	1167870	0.533	0.516	0.526	Non-m6A site
1	1167214	1168249	1167890	0.357	0.515	0.42	Non-m6A site
1	1167214	1168249	1167968	0.394	0.455	0.418	Non-m6A site
1	1167214	1168249	1167983	0.365	0.598	0.458	Non-m6A site
1	1167214	1168249	1168117	0.381	0.543	0.446	Non-m6A site
1	1167214	1168249	1168157	0.313	0.48	0.379	Non-m6A site
1	1181560	1181708	1181606	0.626	0.417	0.542	Non-m6A site
1	1186311	1186699	1186459	0.263	0.295	0.276	Non-m6A site
1	1186311	1186699	1186491	0.402	0.217	0.328	Non-m6A site
1	1186311	1186699	1186629	0.385	0.489	0.426	Non-m6A site
1	1186311	1186699	1186660	0.641	0.559	0.608	m6A site (Moderate confidence)
1	1232542	1232692	1232574	0.245	0.4	0.307	Non-m6A site
1	1232542	1232692	1232653	0.229	0.34	0.273	Non-m6A site
1	1232542	1232692	1232675	0.351	0.346	0.349	Non-m6A site
1	1232791	1233041	1232927	0.316	0.338	0.325	Non-m6A site
1	1236548	1236748	1236655	0.54	0.546	0.542	Non-m6A site
1	1236548	1236748	1236676	0.636	0.539	0.597	m6A site (Moderate confidence)
1	1238671	1239313	1238686	0.49	0.409	0.458	Non-m6A site
1	1238671	1239313	1238734	0.365	0.447	0.398	Non-m6A site
1	1238671	1239313	1238936	0.544	0.166	0.392	Non-m6A site
1	1238671	1239313	1238990	0.376	0.297	0.344	Non-m6A site
1	1238671	1239313	1239044	0.564	0.495	0.536	Non-m6A site
1	1238671	1239313	1239048	0.349	0.481	0.402	Non-m6A site
1	1238671	1239313	1239076	0.667	0.567	0.627	m6A site (High confidence)
1	1238671	1239313	1239114	0.751	0.565	0.676	m6A site (Very high confidence)
1	1238671	1239313	1239123	0.51	0.536	0.521	Non-m6A site
1	1238671	1239313	1239132	0.332	0.507	0.402	Non-m6A site
1	1238671	1239313	1239151	0.434	0.54	0.476	Non-m6A site
1	1238671	1239313	1239275	0.431	0.347	0.397	Non-m6A site
1	1240992	1241191	1241072	0.355	0.391	0.369	Non-m6A site
1	1240992	1241191	1241164	0.234	0.369	0.288	Non-m6A site
1	1250625	1250974	1250719	0.319	0.223	0.281	Non-m6A site
1	1254077	1254500	1254101	0.266	0.323	0.288	Non-m6A site
1	1254077	1254500	1254167	0.403	0.277	0.353	Non-m6A site
1	1336923	1337165	1337005	0.222	0.218	0.22	Non-m6A site
1	1357346	1358223	1357399	0.278	0.338	0.302	Non-m6A site
1	1357346	1358223	1357410	0.349	0.388	0.365	Non-m6A site
1	1357346	1358223	1357630	0.682	0.353	0.55	Non-m6A site
1	1357346	1358223	1357642	0.302	0.378	0.332	Non-m6A site
1	1357346	1358223	1357839	0.522	0.25	0.413	Non-m6A site
1	1357346	1358223	1357891	0.318	0.307	0.313	Non-m6A site
1	1357346	1358223	1357956	0.42	0.368	0.399	Non-m6A site
1	1357346	1358223	1357971	0.393	0.39	0.392	Non-m6A site
1	1358522	1359012	1358581	0.261	0.311	0.281	Non-m6A site
1	1358522	1359012	1358757	0.556	0.256	0.436	Non-m6A site
1	1358522	1359012	1358811	0.229	0.353	0.279	Non-m6A site
1	1358522	1359012	1358830	0.738	0.411	0.607	m6A site (Moderate confidence)
1	1358522	1359012	1358843	0.587	0.447	0.531	Non-m6A site
1	1358522	1359012	1358857	0.621	0.568	0.6	m6A site (Moderate confidence)
1	1358522	1359012	1358899	0.223	0.567	0.36	Non-m6A site
1	1358522	1359012	1358945	0.427	0.473	0.445	Non-m6A site
1	1358522	1359012	1358969	0.618	0.443	0.548	Non-m6A site
1	1358522	1359012	1358981	0.497	0.455	0.48	Non-m6A site
1	1360648	1360797	1360757	0.243	0.351	0.286	Non-m6A site
1	1418732	1418932	1418810	0.568	0.328	0.472	Non-m6A site
1	1418732	1418932	1418857	0.634	0.298	0.499	Non-m6A site
1	1418732	1418932	1418905	0.213	0.238	0.223	Non-m6A site
1	1427451	1427601	1427494	0.302	0.572	0.41	Non-m6A site
1	1427451	1427601	1427523	0.477	0.579	0.518	Non-m6A site
1	1427451	1427601	1427534	0.449	0.553	0.49	Non-m6A site
1	1427451	1427601	1427544	0.57	0.536	0.556	Non-m6A site
1	1434906	1435206	1434960	0.602	0.47	0.549	Non-m6A site
1	1450126	1450325	1450151	0.728	0.448	0.616	m6A site (Moderate confidence)
1	1450126	1450325	1450177	0.626	0.382	0.528	Non-m6A site
1	1450126	1450325	1450219	0.327	0.323	0.325	Non-m6A site
1	1450126	1450325	1450285	0.483	0.379	0.441	Non-m6A site
1	1450126	1450325	1450294	0.309	0.413	0.351	Non-m6A site
1	1491240	1491588	1491292	0.537	0.324	0.452	Non-m6A site
1	1491736	1492085	1491780	0.255	0.446	0.331	Non-m6A site
1	1491736	1492085	1491830	0.33	0.423	0.367	Non-m6A site
1	1491736	1492085	1491841	0.298	0.426	0.349	Non-m6A site
1	1491736	1492085	1491945	0.253	0.45	0.332	Non-m6A site
1	1491736	1492085	1492033	0.603	0.438	0.537	Non-m6A site
1	1491736	1492085	1492066	0.509	0.455	0.487	Non-m6A site
1	1492232	1492581	1492270	0.322	0.326	0.323	Non-m6A site
1	1492232	1492581	1492501	0.348	0.475	0.399	Non-m6A site
1	1492232	1492581	1492570	0.212	0.453	0.308	Non-m6A site
1	1521403	1521601	1521412	0.517	0.49	0.506	Non-m6A site
1	1521403	1521601	1521451	0.347	0.475	0.398	Non-m6A site
1	1521403	1521601	1521456	0.411	0.472	0.435	Non-m6A site
1	1521403	1521601	1521474	0.71	0.495	0.624	m6A site (High confidence)
1	1521403	1521601	1521547	0.441	0.42	0.432	Non-m6A site
1	1605332	1605729	1605388	0.365	0.385	0.373	Non-m6A site
1	1605332	1605729	1605424	0.301	0.522	0.389	Non-m6A site
1	1605332	1605729	1605441	0.44	0.64	0.52	Non-m6A site
1	1605332	1605729	1605479	0.46	0.673	0.545	Non-m6A site
1	1605332	1605729	1605499	0.631	0.673	0.648	m6A site (High confidence)
1	1605332	1605729	1605532	0.357	0.534	0.427	Non-m6A site
1	1605332	1605729	1605612	0.299	0.476	0.37	Non-m6A site
1	1605332	1605729	1605619	0.508	0.435	0.478	Non-m6A site
1	1605332	1605729	1605626	0.576	0.46	0.529	Non-m6A site
1	1605332	1605729	1605658	0.406	0.426	0.414	Non-m6A site
1	1605332	1605729	1605675	0.376	0.43	0.397	Non-m6A site
1	1605332	1605729	1605719	0.53	0.396	0.476	Non-m6A site
1	1625257	1625901	1625305	0.235	0.375	0.291	Non-m6A site
1	1625257	1625901	1625412	0.375	0.288	0.34	Non-m6A site
1	1625257	1625901	1625443	0.256	0.533	0.366	Non-m6A site
1	1625257	1625901	1625502	0.359	0.388	0.37	Non-m6A site
1	1625257	1625901	1625711	0.344	0.369	0.354	Non-m6A site
1	1625257	1625901	1625793	0.271	0.225	0.253	Non-m6A site
1	1625257	1625901	1625869	0.356	0.388	0.369	Non-m6A site
1	1642006	1642151	1642012	0.474	0.45	0.464	Non-m6A site
1	1642006	1642151	1642090	0.617	0.463	0.556	Non-m6A site
1	1657708	1658145	1657738	0.545	0.37	0.475	Non-m6A site
1	1657708	1658145	1657918	0.355	0.396	0.371	Non-m6A site
1	1698302	1698651	1698365	0.304	0.522	0.391	Non-m6A site
1	1698302	1698651	1698415	0.35	0.546	0.428	Non-m6A site
1	1698302	1698651	1698515	0.309	0.287	0.3	Non-m6A site
1	1766670	1766821	1766673	0.618	0.52	0.579	m6A site (Low confidence)
1	1766670	1766821	1766757	0.469	0.46	0.465	Non-m6A site
1	1768268	1768569	1768282	0.369	0.575	0.452	Non-m6A site
1	1768268	1768569	1768301	0.504	0.591	0.539	Non-m6A site
1	1768268	1768569	1768349	0.243	0.678	0.417	Non-m6A site
1	1768268	1768569	1768354	0.394	0.628	0.487	Non-m6A site
1	1768268	1768569	1768363	0.27	0.585	0.396	Non-m6A site
1	1768268	1768569	1768373	0.366	0.575	0.449	Non-m6A site
1	1768268	1768569	1768385	0.275	0.6	0.405	Non-m6A site
1	1768268	1768569	1768436	0.306	0.543	0.401	Non-m6A site
1	1768268	1768569	1768461	0.767	0.561	0.685	m6A site (Very high confidence)
1	1768268	1768569	1768472	0.282	0.526	0.379	Non-m6A site
1	1768268	1768569	1768515	0.312	0.475	0.377	Non-m6A site
1	1834453	1834848	1834683	0.359	0.323	0.345	Non-m6A site
1	1835339	1835488	1835460	0.314	0.438	0.363	Non-m6A site
1	1835339	1835488	1835481	0.305	0.426	0.353	Non-m6A site
1	1855313	1855632	1855346	0.355	0.393	0.37	Non-m6A site
1	1855313	1855632	1855353	0.331	0.366	0.345	Non-m6A site
1	1855313	1855632	1855432	0.439	0.471	0.452	Non-m6A site
1	1855313	1855632	1855518	0.223	0.161	0.198	Non-m6A site
1	1855313	1855632	1855591	0.633	0.556	0.602	m6A site (Moderate confidence)
1	1855313	1855632	1855614	0.345	0.514	0.413	Non-m6A site
1	1855313	1855632	1855618	0.454	0.531	0.485	Non-m6A site
1	1857379	1857840	1857393	0.398	0.468	0.426	Non-m6A site
1	1857379	1857840	1857454	0.27	0.436	0.336	Non-m6A site
1	1857379	1857840	1857554	0.333	0.458	0.383	Non-m6A site
1	1857379	1857840	1857665	0.504	0.406	0.465	Non-m6A site
1	1857379	1857840	1857835	0.288	0.426	0.343	Non-m6A site
1	1865633	1865777	1865738	0.505	0.437	0.478	Non-m6A site
1	1903707	1903853	1903758	0.574	0.308	0.468	Non-m6A site
1	1903707	1903853	1903850	0.209	0.453	0.307	Non-m6A site
1	1907429	1907578	1907485	0.257	0.294	0.272	Non-m6A site
1	1907429	1907578	1907555	0.406	0.329	0.375	Non-m6A site
1	1907775	1908527	1907866	0.255	0.395	0.311	Non-m6A site
1	1914694	1915091	1914802	0.585	0.363	0.496	Non-m6A site
1	1914694	1915091	1914885	0.293	0.354	0.317	Non-m6A site
1	1914694	1915091	1914899	0.36	0.377	0.367	Non-m6A site
1	1929190	1929434	1929367	0.521	0.442	0.49	Non-m6A site
1	1934211	1934354	1934219	0.557	0.468	0.521	Non-m6A site
1	1934211	1934354	1934223	0.281	0.477	0.359	Non-m6A site
1	1934211	1934354	1934234	0.289	0.452	0.354	Non-m6A site
1	1934211	1934354	1934277	0.449	0.43	0.441	Non-m6A site
1	1934211	1934354	1934292	0.643	0.377	0.537	Non-m6A site
1	1934733	1934924	1934770	0.638	0.371	0.531	Non-m6A site
1	1934733	1934924	1934887	0.662	0.368	0.544	Non-m6A site
1	1988814	1988964	1988829	0.589	0.383	0.506	Non-m6A site
1	1988814	1988964	1988844	0.416	0.422	0.418	Non-m6A site
1	1988814	1988964	1988887	0.55	0.423	0.499	Non-m6A site
1	1989062	1989311	1989075	0.321	0.384	0.346	Non-m6A site
1	1989062	1989311	1989133	0.31	0.401	0.346	Non-m6A site
1	2001854	2002004	2001883	0.552	0.46	0.515	Non-m6A site
1	2001854	2002004	2001905	0.331	0.427	0.369	Non-m6A site
1	2001854	2002004	2001979	0.26	0.355	0.298	Non-m6A site
1	2002300	2002984	2002382	0.327	0.321	0.324	Non-m6A site
1	2002300	2002984	2002459	0.339	0.41	0.367	Non-m6A site
1	2002300	2002984	2002474	0.451	0.391	0.427	Non-m6A site
1	2002300	2002984	2002610	0.456	0.481	0.466	Non-m6A site
1	2002300	2002984	2002634	0.562	0.47	0.525	Non-m6A site
1	2002300	2002984	2002646	0.249	0.425	0.319	Non-m6A site
1	2002300	2002984	2002720	0.539	0.457	0.506	Non-m6A site
1	2002300	2002984	2002774	0.225	0.519	0.342	Non-m6A site
1	2002300	2002984	2002812	0.643	0.533	0.599	m6A site (Moderate confidence)
1	2002300	2002984	2002817	0.594	0.523	0.565	m6A site (Low confidence)
1	2002300	2002984	2002856	0.356	0.525	0.424	Non-m6A site
1	2002300	2002984	2002942	0.385	0.367	0.378	Non-m6A site
1	1993648	1993793	1993678	0.258	0.422	0.323	Non-m6A site
1	1999018	1999214	1999084	0.267	0.359	0.304	Non-m6A site
1	2051284	2051435	2051361	0.495	0.472	0.486	Non-m6A site
1	2051284	2051435	2051414	0.486	0.571	0.52	Non-m6A site
1	2051933	2052414	2052002	0.543	0.461	0.51	Non-m6A site
1	2051933	2052414	2052056	0.218	0.497	0.33	Non-m6A site
1	2051933	2052414	2052094	0.65	0.5	0.59	m6A site (Moderate confidence)
1	2051933	2052414	2052112	0.313	0.544	0.405	Non-m6A site
1	2051933	2052414	2052165	0.734	0.383	0.593	m6A site (Moderate confidence)
1	2051933	2052414	2052217	0.352	0.495	0.409	Non-m6A site
1	2051933	2052414	2052237	0.305	0.501	0.383	Non-m6A site
1	2051933	2052414	2052311	0.349	0.506	0.412	Non-m6A site
1	2051933	2052414	2052344	0.548	0.498	0.528	Non-m6A site
1	2054179	2054329	2054196	0.633	0.401	0.54	Non-m6A site
1	2057075	2057536	2057110	0.398	0.435	0.413	Non-m6A site
1	2057075	2057536	2057123	0.41	0.396	0.404	Non-m6A site
1	2057075	2057536	2057207	0.528	0.404	0.478	Non-m6A site
1	2057075	2057536	2057431	0.615	0.506	0.571	m6A site (Low confidence)
1	2057075	2057536	2057447	0.364	0.569	0.446	Non-m6A site
1	2057075	2057536	2057462	0.688	0.567	0.639	m6A site (High confidence)
1	2057075	2057536	2057479	0.196	0.527	0.328	Non-m6A site
1	2057075	2057536	2057525	0.329	0.442	0.374	Non-m6A site
1	2072581	2072826	2072668	0.524	0.397	0.473	Non-m6A site
1	2072581	2072826	2072686	0.374	0.393	0.381	Non-m6A site
1	2137093	2137293	2137149	0.28	0.358	0.311	Non-m6A site
1	2137093	2137293	2137165	0.613	0.411	0.532	Non-m6A site
1	2137093	2137293	2137236	0.215	0.497	0.328	Non-m6A site
1	2137093	2137293	2137241	0.445	0.456	0.449	Non-m6A site
1	2137093	2137293	2137260	0.48	0.508	0.491	Non-m6A site
1	2137093	2137293	2137277	0.298	0.526	0.389	Non-m6A site
1	2154563	2155279	2154758	0.58	0.439	0.523	Non-m6A site
1	2154563	2155279	2155043	0.382	0.453	0.41	Non-m6A site
1	2154563	2155279	2155196	0.414	0.355	0.39	Non-m6A site
1	2154563	2155279	2155253	0.353	0.419	0.379	Non-m6A site
1	2154563	2155279	2155265	0.379	0.425	0.397	Non-m6A site
1	2203007	2203495	2203145	0.389	0.465	0.419	Non-m6A site
1	2203007	2203495	2203168	0.285	0.43	0.343	Non-m6A site
1	2203007	2203495	2203283	0.419	0.463	0.437	Non-m6A site
1	2203007	2203495	2203347	0.309	0.441	0.361	Non-m6A site
1	2222280	2222426	2222373	0.381	0.381	0.381	Non-m6A site
1	2222280	2222426	2222413	0.615	0.406	0.531	Non-m6A site
1	2262211	2264375	2262303	0.312	0.392	0.344	Non-m6A site
1	2262211	2264375	2262413	0.549	0.345	0.467	Non-m6A site
1	2262211	2264375	2262491	0.306	0.259	0.287	Non-m6A site
1	2262211	2264375	2262588	0.219	0.289	0.247	Non-m6A site
1	2262211	2264375	2262789	0.218	0.269	0.238	Non-m6A site
1	2262211	2264375	2262925	0.277	0.342	0.303	Non-m6A site
1	2262211	2264375	2262950	0.486	0.3	0.412	Non-m6A site
1	2262211	2264375	2263073	0.592	0.231	0.448	Non-m6A site
1	2262211	2264375	2263085	0.246	0.333	0.28	Non-m6A site
1	2262211	2264375	2263139	0.537	0.353	0.463	Non-m6A site
1	2262211	2264375	2263170	0.624	0.368	0.521	Non-m6A site
1	2262211	2264375	2263280	0.227	0.26	0.24	Non-m6A site
1	2262211	2264375	2263304	0.443	0.314	0.391	Non-m6A site
1	2262211	2264375	2263341	0.375	0.323	0.354	Non-m6A site
1	2262211	2264375	2263365	0.354	0.307	0.335	Non-m6A site
1	2262211	2264375	2263475	0.251	0.23	0.242	Non-m6A site
1	2262211	2264375	2263529	0.611	0.499	0.566	m6A site (Low confidence)
1	2262211	2264375	2263630	0.256	0.291	0.27	Non-m6A site
1	2262211	2264375	2263637	0.328	0.255	0.298	Non-m6A site
1	2262211	2264375	2263729	0.557	0.406	0.496	Non-m6A site
1	2262211	2264375	2263752	0.393	0.495	0.433	Non-m6A site
1	2262211	2264375	2263764	0.537	0.528	0.533	Non-m6A site
1	2262211	2264375	2263815	0.485	0.604	0.532	Non-m6A site
1	2262211	2264375	2263821	0.322	0.548	0.413	Non-m6A site
1	2262211	2264375	2263830	0.67	0.55	0.622	m6A site (High confidence)
1	2262211	2264375	2263947	0.586	0.493	0.549	Non-m6A site
1	2262211	2264375	2264003	0.331	0.513	0.403	Non-m6A site
1	2262211	2264375	2264007	0.364	0.472	0.407	Non-m6A site
1	2262211	2264375	2264011	0.698	0.514	0.624	m6A site (High confidence)
1	2262211	2264375	2264041	0.443	0.477	0.457	Non-m6A site
1	2262211	2264375	2264086	0.614	0.226	0.458	Non-m6A site
1	2262211	2264375	2264127	0.531	0.178	0.389	Non-m6A site
1	2262211	2264375	2264163	0.245	0.198	0.226	Non-m6A site
1	2262211	2264375	2264226	0.439	0.187	0.338	Non-m6A site
1	2262211	2264375	2264239	0.541	0.177	0.396	Non-m6A site
1	2262211	2264375	2264259	0.377	0.143	0.283	Non-m6A site
1	2262211	2264375	2264325	0.429	0.429	0.429	Non-m6A site
1	2262211	2264375	2264356	0.326	0.463	0.381	Non-m6A site
1	2262211	2264375	2264365	0.667	0.479	0.592	m6A site (Moderate confidence)
1	2264522	2264670	2264525	0.518	0.471	0.499	Non-m6A site
1	2264522	2264670	2264601	0.414	0.483	0.441	Non-m6A site
1	2264522	2264670	2264622	0.538	0.45	0.503	Non-m6A site
1	2297087	2297237	2297143	0.556	0.385	0.488	Non-m6A site
1	2297981	2298279	2297993	0.34	0.534	0.417	Non-m6A site
1	2297981	2298279	2298012	0.689	0.501	0.614	m6A site (Moderate confidence)
1	2297981	2298279	2298055	0.278	0.506	0.369	Non-m6A site
1	2297981	2298279	2298102	0.306	0.388	0.339	Non-m6A site
1	2360107	2360346	2360142	0.549	0.357	0.472	Non-m6A site
1	2388064	2388309	2388103	0.259	0.28	0.268	Non-m6A site
1	2388064	2388309	2388148	0.278	0.414	0.332	Non-m6A site
1	2388064	2388309	2388228	0.699	0.52	0.627	m6A site (High confidence)
1	2388064	2388309	2388292	0.732	0.566	0.665	m6A site (High confidence)
1	2388064	2388309	2388296	0.431	0.582	0.491	Non-m6A site
1	2388404	2388549	2388407	0.224	0.197	0.213	Non-m6A site
1	2388404	2388549	2388480	0.309	0.116	0.232	Non-m6A site
1	2388404	2388549	2388539	0.311	0.343	0.324	Non-m6A site
1	2395217	2395367	2395235	0.746	0.498	0.647	m6A site (High confidence)
1	2395217	2395367	2395300	0.543	0.586	0.56	m6A site (Low confidence)
1	2395217	2395367	2395312	0.328	0.56	0.421	Non-m6A site
1	2395217	2395367	2395319	0.256	0.497	0.352	Non-m6A site
1	2395217	2395367	2395327	0.351	0.442	0.387	Non-m6A site
1	2395217	2395367	2395338	0.61	0.463	0.551	Non-m6A site
1	2396407	2396805	2396415	0.411	0.576	0.477	Non-m6A site
1	2396407	2396805	2396419	0.259	0.576	0.386	Non-m6A site
1	2396407	2396805	2396438	0.3	0.606	0.422	Non-m6A site
1	2396407	2396805	2396446	0.647	0.562	0.613	m6A site (Moderate confidence)
1	2396407	2396805	2396509	0.327	0.466	0.383	Non-m6A site
1	2396407	2396805	2396551	0.362	0.519	0.425	Non-m6A site
1	2396407	2396805	2396558	0.33	0.517	0.405	Non-m6A site
1	2396407	2396805	2396623	0.519	0.554	0.533	Non-m6A site
1	2396407	2396805	2396662	0.34	0.512	0.408	Non-m6A site
1	2396407	2396805	2396667	0.338	0.513	0.408	Non-m6A site
1	2396407	2396805	2396680	0.375	0.515	0.431	Non-m6A site
1	2396407	2396805	2396722	0.562	0.551	0.557	m6A site (Low confidence)
1	2396407	2396805	2396770	0.447	0.504	0.47	Non-m6A site
1	2396407	2396805	2396796	0.173	0.425	0.274	Non-m6A site
1	2397597	2397796	2397654	0.299	0.473	0.368	Non-m6A site
1	2397597	2397796	2397701	0.72	0.494	0.629	m6A site (High confidence)
1	2397597	2397796	2397755	0.409	0.377	0.396	Non-m6A site
1	2397894	2398292	2397932	0.53	0.385	0.472	Non-m6A site
1	2397894	2398292	2398110	0.363	0.334	0.351	Non-m6A site
1	2397894	2398292	2398162	0.321	0.478	0.384	Non-m6A site
1	2397894	2398292	2398264	0.329	0.434	0.371	Non-m6A site
1	2397894	2398292	2398269	0.351	0.446	0.389	Non-m6A site
1	2403324	2403577	2403329	0.19	0.454	0.296	Non-m6A site
1	2403324	2403577	2403335	0.182	0.429	0.28	Non-m6A site
1	2403324	2403577	2403435	0.327	0.382	0.349	Non-m6A site
1	2414364	2414742	2414395	0.265	0.301	0.279	Non-m6A site
1	2414364	2414742	2414537	0.493	0.328	0.427	Non-m6A site
1	2414364	2414742	2414555	0.225	0.308	0.258	Non-m6A site
1	2414364	2414742	2414703	0.389	0.258	0.336	Non-m6A site
1	2418080	2418329	2418208	0.252	0.402	0.312	Non-m6A site
1	2418080	2418329	2418213	0.346	0.422	0.376	Non-m6A site
1	2418080	2418329	2418285	0.392	0.285	0.349	Non-m6A site
1	2418080	2418329	2418322	0.276	0.267	0.272	Non-m6A site
1	2434987	2438140	2435024	0.551	0.401	0.491	Non-m6A site
1	2434987	2438140	2435073	0.356	0.358	0.357	Non-m6A site
1	2434987	2438140	2435805	0.274	0.466	0.35	Non-m6A site
1	2434987	2438140	2435942	0.676	0.335	0.539	Non-m6A site
1	2434987	2438140	2436075	0.322	0.256	0.295	Non-m6A site
1	2434987	2438140	2436154	0.457	0.443	0.451	Non-m6A site
1	2434987	2438140	2436176	0.537	0.306	0.444	Non-m6A site
1	2434987	2438140	2436208	0.592	0.267	0.462	Non-m6A site
1	2434987	2438140	2436289	0.463	0.328	0.409	Non-m6A site
1	2434987	2438140	2436299	0.375	0.388	0.38	Non-m6A site
1	2434987	2438140	2436448	0.725	0.142	0.492	Non-m6A site
1	2434987	2438140	2436880	0.257	0.302	0.275	Non-m6A site
1	2434987	2438140	2436912	0.262	0.386	0.312	Non-m6A site
1	2434987	2438140	2436969	0.45	0.234	0.364	Non-m6A site
1	2434987	2438140	2436996	0.538	0.349	0.462	Non-m6A site
1	2434987	2438140	2437081	0.362	0.525	0.427	Non-m6A site
1	2434987	2438140	2437089	0.742	0.547	0.664	m6A site (High confidence)
1	2434987	2438140	2437114	0.631	0.514	0.584	m6A site (Moderate confidence)
1	2434987	2438140	2437205	0.744	0.423	0.616	m6A site (Moderate confidence)
1	2434987	2438140	2437212	0.62	0.447	0.551	Non-m6A site
1	2434987	2438140	2437262	0.37	0.422	0.391	Non-m6A site
1	2434987	2438140	2437341	0.411	0.193	0.324	Non-m6A site
1	2434987	2438140	2437478	0.461	0.221	0.365	Non-m6A site
1	2434987	2438140	2437490	0.231	0.35	0.278	Non-m6A site
1	2434987	2438140	2437517	0.377	0.387	0.381	Non-m6A site
1	2434987	2438140	2437540	0.241	0.527	0.355	Non-m6A site
1	2434987	2438140	2437570	0.307	0.581	0.416	Non-m6A site
1	2434987	2438140	2437609	0.573	0.542	0.561	m6A site (Low confidence)
1	2434987	2438140	2437641	0.474	0.46	0.468	Non-m6A site
1	2434987	2438140	2437654	0.682	0.507	0.612	m6A site (Moderate confidence)
1	2434987	2438140	2437672	0.262	0.539	0.372	Non-m6A site
1	2434987	2438140	2437953	0.34	0.363	0.349	Non-m6A site
1	2434987	2438140	2437988	0.25	0.302	0.27	Non-m6A site
1	2434987	2438140	2438055	0.305	0.367	0.33	Non-m6A site
1	2434987	2438140	2438092	0.28	0.381	0.32	Non-m6A site
1	2438382	2438577	2438453	0.565	0.372	0.488	Non-m6A site
1	2438382	2438577	2438560	0.219	0.297	0.25	Non-m6A site
1	2438382	2438577	2438571	0.219	0.205	0.213	Non-m6A site
1	2564971	2565321	2565044	0.743	0.45	0.625	m6A site (High confidence)
1	2564971	2565321	2565099	0.475	0.411	0.449	Non-m6A site
1	2564971	2565321	2565125	0.242	0.387	0.3	Non-m6A site
1	2564971	2565321	2565241	0.386	0.599	0.471	Non-m6A site
1	2564971	2565321	2565265	0.304	0.683	0.456	Non-m6A site
1	2564971	2565321	2565279	0.563	0.629	0.589	m6A site (Moderate confidence)
1	2564971	2565321	2565286	0.466	0.637	0.535	Non-m6A site
1	2564971	2565321	2565311	0.295	0.58	0.409	Non-m6A site
1	2589945	2590094	2589990	0.406	0.407	0.406	Non-m6A site
1	2589945	2590094	2590036	0.405	0.489	0.438	Non-m6A site
1	2589945	2590094	2590081	0.646	0.45	0.568	m6A site (Low confidence)
1	2612395	2612731	2612398	0.236	0.414	0.307	Non-m6A site
1	2612395	2612731	2612423	0.239	0.36	0.288	Non-m6A site
1	2612395	2612731	2612568	0.505	0.34	0.439	Non-m6A site
1	2612395	2612731	2612605	0.423	0.435	0.428	Non-m6A site
1	2612395	2612731	2612665	0.711	0.524	0.636	m6A site (High confidence)
1	2612395	2612731	2612672	0.303	0.493	0.379	Non-m6A site
1	2612395	2612731	2612681	0.379	0.493	0.425	Non-m6A site
1	2636545	2636942	2636551	0.295	0.501	0.377	Non-m6A site
1	2636545	2636942	2636586	0.393	0.492	0.433	Non-m6A site
1	2636545	2636942	2636590	0.459	0.493	0.473	Non-m6A site
1	2636545	2636942	2636792	0.717	0.475	0.62	m6A site (High confidence)
1	2636545	2636942	2636809	0.479	0.547	0.506	Non-m6A site
1	2636545	2636942	2636877	0.232	0.42	0.307	Non-m6A site
1	2637481	2637829	2637491	0.306	0.487	0.378	Non-m6A site
1	2637481	2637829	2637518	0.45	0.504	0.472	Non-m6A site
1	2637481	2637829	2637551	0.471	0.558	0.506	Non-m6A site
1	2637481	2637829	2637585	0.319	0.508	0.395	Non-m6A site
1	2637481	2637829	2637641	0.351	0.402	0.371	Non-m6A site
1	2637481	2637829	2637669	0.553	0.382	0.484	Non-m6A site
1	2637481	2637829	2637707	0.567	0.407	0.503	Non-m6A site
1	2637481	2637829	2637716	0.388	0.443	0.41	Non-m6A site
1	2637481	2637829	2637732	0.378	0.432	0.4	Non-m6A site
1	2637481	2637829	2637798	0.344	0.314	0.332	Non-m6A site
1	2688686	2688836	2688767	0.429	0.372	0.406	Non-m6A site
1	2688686	2688836	2688771	0.422	0.344	0.391	Non-m6A site
1	2688686	2688836	2688818	0.197	0.399	0.278	Non-m6A site
1	2690133	2690282	2690175	0.279	0.397	0.326	Non-m6A site
1	2690133	2690282	2690229	0.361	0.329	0.348	Non-m6A site
1	2720905	2721054	2720950	0.576	0.43	0.517	Non-m6A site
1	2720905	2721054	2720964	0.569	0.517	0.548	Non-m6A site
1	2720905	2721054	2720995	0.409	0.458	0.429	Non-m6A site
1	2746750	2747148	2746797	0.456	0.395	0.432	Non-m6A site
1	2746750	2747148	2746834	0.306	0.421	0.352	Non-m6A site
1	2746750	2747148	2746850	0.483	0.458	0.473	Non-m6A site
1	2746750	2747148	2747022	0.191	0.184	0.188	Non-m6A site
1	2746750	2747148	2747091	0.315	0.4	0.349	Non-m6A site
1	2773911	2774211	2774002	0.398	0.394	0.396	Non-m6A site
1	2773911	2774211	2774057	0.231	0.439	0.314	Non-m6A site
1	2773911	2774211	2774065	0.307	0.399	0.344	Non-m6A site
1	2773911	2774211	2774098	0.464	0.468	0.465	Non-m6A site
1	2773911	2774211	2774146	0.641	0.561	0.609	m6A site (Moderate confidence)
1	2781124	2781324	2781208	0.683	0.321	0.538	Non-m6A site
1	2781124	2781324	2781314	0.277	0.433	0.339	Non-m6A site
1	2783388	2783538	2783391	0.717	0.425	0.6	m6A site (Moderate confidence)
1	2841870	2842119	2841890	0.365	0.382	0.372	Non-m6A site
1	2841870	2842119	2841986	0.348	0.445	0.386	Non-m6A site
1	2841870	2842119	2842030	0.323	0.377	0.345	Non-m6A site
1	2841870	2842119	2842098	0.399	0.437	0.414	Non-m6A site
1	2852499	2852699	2852518	0.702	0.468	0.608	m6A site (Moderate confidence)
1	2852499	2852699	2852560	0.321	0.482	0.385	Non-m6A site
1	2852499	2852699	2852596	0.284	0.493	0.368	Non-m6A site
1	2852499	2852699	2852642	0.485	0.546	0.509	Non-m6A site
1	2852499	2852699	2852646	0.688	0.505	0.615	m6A site (Moderate confidence)
1	2852499	2852699	2852668	0.342	0.491	0.402	Non-m6A site
1	2865421	2865621	2865431	0.374	0.373	0.373	Non-m6A site
1	2865421	2865621	2865477	0.384	0.373	0.379	Non-m6A site
1	2865421	2865621	2865579	0.388	0.375	0.383	Non-m6A site
1	2865769	2865969	2865771	0.264	0.356	0.301	Non-m6A site
1	2865769	2865969	2865811	0.263	0.35	0.298	Non-m6A site
1	2865769	2865969	2865894	0.384	0.406	0.393	Non-m6A site
1	2865769	2865969	2865916	0.284	0.333	0.303	Non-m6A site
1	2866366	2866615	2866378	0.223	0.343	0.271	Non-m6A site
1	2866366	2866615	2866441	0.302	0.338	0.316	Non-m6A site
1	2866366	2866615	2866448	0.39	0.375	0.384	Non-m6A site
1	2866366	2866615	2866499	0.368	0.493	0.418	Non-m6A site
1	2866366	2866615	2866586	0.231	0.458	0.322	Non-m6A site
1	2867062	2867212	2867067	0.643	0.468	0.573	m6A site (Low confidence)
1	2867062	2867212	2867073	0.378	0.474	0.416	Non-m6A site
1	2887954	2888145	2888002	0.405	0.38	0.395	Non-m6A site
1	2920887	2921035	2920923	0.487	0.376	0.443	Non-m6A site
1	3037834	3038465	3038034	0.549	0.481	0.521	Non-m6A site
1	3037834	3038465	3038056	0.339	0.5	0.404	Non-m6A site
1	3037834	3038465	3038097	0.32	0.553	0.413	Non-m6A site
1	3037834	3038465	3038251	0.493	0.467	0.482	Non-m6A site
1	3037834	3038465	3038385	0.617	0.407	0.533	Non-m6A site
1	3039385	3039934	3039631	0.336	0.371	0.35	Non-m6A site
1	3039385	3039934	3039712	0.543	0.404	0.487	Non-m6A site
1	3039385	3039934	3039742	0.475	0.47	0.473	Non-m6A site
1	3039385	3039934	3039858	0.351	0.314	0.336	Non-m6A site
1	3046881	3047128	3046925	0.436	0.453	0.443	Non-m6A site
1	3046881	3047128	3046979	0.711	0.431	0.599	m6A site (Moderate confidence)
1	3046881	3047128	3046988	0.352	0.403	0.372	Non-m6A site
1	3046881	3047128	3047046	0.531	0.345	0.457	Non-m6A site
1	3046881	3047128	3047075	0.329	0.335	0.331	Non-m6A site
1	3046881	3047128	3047120	0.44	0.29	0.38	Non-m6A site
1	3051997	3052194	3052080	0.275	0.44	0.341	Non-m6A site
1	3051997	3052194	3052091	0.71	0.403	0.587	m6A site (Moderate confidence)
1	3056897	3057098	3057028	0.43	0.461	0.442	Non-m6A site
1	3056897	3057098	3057050	0.414	0.418	0.415	Non-m6A site
1	3130231	3130428	3130248	0.349	0.472	0.398	Non-m6A site
1	3325817	3327122	3325888	0.404	0.441	0.419	Non-m6A site
1	3325817	3327122	3325991	0.595	0.233	0.45	Non-m6A site
1	3325817	3327122	3326013	0.275	0.171	0.233	Non-m6A site
1	3325817	3327122	3326070	0.622	0.232	0.466	Non-m6A site
1	3325817	3327122	3326080	0.294	0.21	0.261	Non-m6A site
1	3325817	3327122	3326142	0.355	0.259	0.317	Non-m6A site
1	3325817	3327122	3326155	0.711	0.249	0.526	Non-m6A site
1	3325817	3327122	3326263	0.285	0.352	0.312	Non-m6A site
1	3325817	3327122	3326364	0.329	0.301	0.318	Non-m6A site
1	3325817	3327122	3326378	0.34	0.501	0.404	Non-m6A site
1	3325817	3327122	3326423	0.305	0.365	0.329	Non-m6A site
1	3325817	3327122	3326462	0.482	0.426	0.46	Non-m6A site
1	3325817	3327122	3326498	0.337	0.24	0.298	Non-m6A site
1	3325817	3327122	3326513	0.211	0.428	0.298	Non-m6A site
1	3325817	3327122	3326545	0.573	0.461	0.528	Non-m6A site
1	3325817	3327122	3326557	0.639	0.422	0.552	Non-m6A site
1	3325817	3327122	3326596	0.247	0.333	0.281	Non-m6A site
1	3325817	3327122	3326611	0.402	0.254	0.342	Non-m6A site
1	3325817	3327122	3326663	0.306	0.171	0.252	Non-m6A site
1	3325817	3327122	3326763	0.365	0.251	0.319	Non-m6A site
1	3325817	3327122	3326863	0.336	0.484	0.395	Non-m6A site
1	3325817	3327122	3326893	0.273	0.429	0.335	Non-m6A site
1	3325817	3327122	3326974	0.25	0.54	0.366	Non-m6A site
1	3325817	3327122	3326998	0.711	0.379	0.578	m6A site (Low confidence)
1	3325817	3327122	3327011	0.281	0.433	0.342	Non-m6A site
1	3356679	3357445	3356847	0.409	0.445	0.423	Non-m6A site
1	3356679	3357445	3356997	0.483	0.315	0.416	Non-m6A site
1	3356679	3357445	3357161	0.412	0.469	0.435	Non-m6A site
1	3356679	3357445	3357323	0.634	0.337	0.515	Non-m6A site
1	3360510	3360659	3360559	0.617	0.444	0.548	Non-m6A site
1	3360510	3360659	3360654	0.342	0.37	0.353	Non-m6A site
1	3405903	3406053	3405942	0.342	0.411	0.37	Non-m6A site
1	3407746	3408049	3407779	0.361	0.445	0.394	Non-m6A site
1	3407746	3408049	3407808	0.401	0.444	0.418	Non-m6A site
1	3407746	3408049	3407903	0.296	0.256	0.28	Non-m6A site
1	3407746	3408049	3407957	0.347	0.543	0.425	Non-m6A site
1	3407746	3408049	3407969	0.422	0.45	0.433	Non-m6A site
1	3407746	3408049	3408000	0.386	0.54	0.447	Non-m6A site
1	3407746	3408049	3408008	0.307	0.58	0.416	Non-m6A site
1	3407746	3408049	3408038	0.737	0.505	0.644	m6A site (High confidence)
1	3425249	3425500	3425273	0.323	0.324	0.323	Non-m6A site
1	3425249	3425500	3425333	0.346	0.435	0.381	Non-m6A site
1	3425249	3425500	3425410	0.584	0.472	0.539	Non-m6A site
1	3425249	3425500	3425475	0.331	0.29	0.314	Non-m6A site
1	3425249	3425500	3425479	0.343	0.264	0.311	Non-m6A site
1	3515751	3515900	3515800	0.435	0.242	0.357	Non-m6A site
1	3515751	3515900	3515844	0.192	0.262	0.22	Non-m6A site
1	3623189	3623437	3623194	0.333	0.401	0.36	Non-m6A site
1	3623189	3623437	3623239	0.252	0.345	0.289	Non-m6A site
1	3623189	3623437	3623299	0.288	0.347	0.311	Non-m6A site
1	3652469	3652618	3652528	0.296	0.468	0.365	Non-m6A site
1	3652469	3652618	3652595	0.326	0.442	0.373	Non-m6A site
1	3661836	3661987	3661984	0.767	0.473	0.649	m6A site (High confidence)
1	3663558	3664000	3663788	0.417	0.408	0.413	Non-m6A site
1	3663558	3664000	3663851	0.238	0.278	0.254	Non-m6A site
1	3663558	3664000	3663904	0.577	0.316	0.472	Non-m6A site
1	3663558	3664000	3663923	0.445	0.437	0.441	Non-m6A site
1	3737800	3738911	3737951	0.685	0.466	0.597	m6A site (Moderate confidence)
1	3737800	3738911	3738206	0.759	0.51	0.659	m6A site (High confidence)
1	3737800	3738911	3738314	0.373	0.369	0.372	Non-m6A site
1	3737800	3738911	3738365	0.616	0.364	0.515	Non-m6A site
1	3737800	3738911	3738374	0.395	0.278	0.348	Non-m6A site
1	3737800	3738911	3738401	0.202	0.421	0.289	Non-m6A site
1	3737800	3738911	3738446	0.695	0.312	0.542	Non-m6A site
1	3737800	3738911	3738580	0.417	0.42	0.418	Non-m6A site
1	3737800	3738911	3738592	0.684	0.451	0.591	m6A site (Moderate confidence)
1	3737800	3738911	3738610	0.335	0.46	0.385	Non-m6A site
1	3737800	3738911	3738615	0.529	0.441	0.494	Non-m6A site
1	3737800	3738911	3738678	0.266	0.45	0.339	Non-m6A site
1	3737800	3738911	3738748	0.274	0.49	0.36	Non-m6A site
1	3737800	3738911	3738768	0.295	0.499	0.377	Non-m6A site
1	3737800	3738911	3738783	0.3	0.477	0.371	Non-m6A site
1	3737800	3738911	3738798	0.591	0.467	0.541	Non-m6A site
1	3737800	3738911	3738902	0.403	0.408	0.405	Non-m6A site
1	3779681	3780485	3779809	0.549	0.459	0.513	Non-m6A site
1	3779681	3780485	3779873	0.36	0.483	0.409	Non-m6A site
1	3779681	3780485	3779897	0.354	0.43	0.384	Non-m6A site
1	3779681	3780485	3779957	0.326	0.366	0.342	Non-m6A site
1	3779681	3780485	3780106	0.272	0.299	0.283	Non-m6A site
1	3779681	3780485	3780126	0.259	0.212	0.24	Non-m6A site
1	3779681	3780485	3780238	0.543	0.209	0.409	Non-m6A site
1	3779681	3780485	3780256	0.328	0.436	0.371	Non-m6A site
1	3779681	3780485	3780266	0.266	0.491	0.356	Non-m6A site
1	3779681	3780485	3780408	0.427	0.494	0.454	Non-m6A site
1	3779681	3780485	3780479	0.368	0.403	0.382	Non-m6A site
1	3810570	3810720	3810590	0.752	0.495	0.649	m6A site (High confidence)
1	3810570	3810720	3810636	0.231	0.558	0.361	Non-m6A site
1	3810570	3810720	3810649	0.593	0.512	0.561	m6A site (Low confidence)
1	3810570	3810720	3810658	0.476	0.474	0.475	Non-m6A site
1	3810570	3810720	3810677	0.478	0.481	0.479	Non-m6A site
1	3810570	3810720	3810685	0.363	0.485	0.412	Non-m6A site
1	3825717	3826015	3825903	0.373	0.485	0.418	Non-m6A site
1	3825717	3826015	3825914	0.236	0.421	0.31	Non-m6A site
1	3828513	3828711	3828534	0.247	0.396	0.306	Non-m6A site
1	3828513	3828711	3828562	0.28	0.399	0.327	Non-m6A site
1	3828513	3828711	3828620	0.263	0.478	0.349	Non-m6A site
1	3828513	3828711	3828689	0.327	0.419	0.363	Non-m6A site
1	3828513	3828711	3828694	0.393	0.442	0.412	Non-m6A site
1	3953466	3953751	3953540	0.507	0.427	0.475	Non-m6A site
1	3953466	3953751	3953672	0.586	0.3	0.472	Non-m6A site
1	3961235	3961532	3961457	0.546	0.339	0.463	Non-m6A site
1	3984413	3984563	3984506	0.21	0.278	0.237	Non-m6A site
1	3994904	3995398	3995016	0.694	0.557	0.639	m6A site (High confidence)
1	3994904	3995398	3995048	0.46	0.528	0.487	Non-m6A site
1	3994904	3995398	3995103	0.619	0.581	0.603	m6A site (Moderate confidence)
1	3994904	3995398	3995119	0.773	0.53	0.676	m6A site (Very high confidence)
1	3994904	3995398	3995155	0.541	0.566	0.551	Non-m6A site
1	3994904	3995398	3995162	0.628	0.559	0.6	m6A site (Moderate confidence)
1	3994904	3995398	3995253	0.298	0.577	0.409	Non-m6A site
1	3994904	3995398	3995269	0.534	0.629	0.572	m6A site (Low confidence)
1	3994904	3995398	3995276	0.717	0.628	0.682	m6A site (Very high confidence)
1	3994904	3995398	3995308	0.331	0.641	0.455	Non-m6A site
1	3994904	3995398	3995393	0.549	0.451	0.51	Non-m6A site
1	4065200	4065344	4065234	0.318	0.466	0.377	Non-m6A site
1	4065200	4065344	4065326	0.375	0.537	0.44	Non-m6A site
1	4126019	4126215	4126045	0.721	0.441	0.609	m6A site (Moderate confidence)
1	4126019	4126215	4126056	0.547	0.417	0.495	Non-m6A site
1	4126019	4126215	4126078	0.314	0.418	0.355	Non-m6A site
1	4126019	4126215	4126167	0.296	0.549	0.397	Non-m6A site
1	4126019	4126215	4126177	0.614	0.501	0.569	m6A site (Low confidence)
1	4180501	4180649	4180509	0.316	0.368	0.337	Non-m6A site
1	4180501	4180649	4180599	0.524	0.269	0.422	Non-m6A site
1	4259232	4259581	4259492	0.74	0.456	0.626	m6A site (High confidence)
1	4259232	4259581	4259504	0.554	0.485	0.527	Non-m6A site
1	4259232	4259581	4259569	0.759	0.469	0.643	m6A site (High confidence)
1	4307170	4307419	4307311	0.276	0.428	0.336	Non-m6A site
1	4307517	4307666	4307532	0.282	0.427	0.34	Non-m6A site
1	4307517	4307666	4307612	0.261	0.347	0.295	Non-m6A site
1	4307517	4307666	4307647	0.556	0.36	0.477	Non-m6A site
1	4309685	4309933	4309717	0.233	0.173	0.209	Non-m6A site
1	4309685	4309933	4309748	0.606	0.192	0.44	Non-m6A site
1	4309685	4309933	4309782	0.221	0.373	0.282	Non-m6A site
1	4309685	4309933	4309811	0.352	0.363	0.356	Non-m6A site
1	4309685	4309933	4309825	0.585	0.305	0.473	Non-m6A site
1	4309685	4309933	4309843	0.484	0.322	0.419	Non-m6A site
1	4309685	4309933	4309854	0.224	0.338	0.269	Non-m6A site
1	4392888	4393420	4392971	0.553	0.538	0.547	Non-m6A site
1	4392888	4393420	4393084	0.602	0.44	0.537	Non-m6A site
1	4392888	4393420	4393242	0.505	0.407	0.466	Non-m6A site
1	4392888	4393420	4393355	0.287	0.435	0.346	Non-m6A site
1	4415463	4415847	4415806	0.496	0.342	0.434	Non-m6A site
1	4415463	4415847	4415812	0.382	0.383	0.382	Non-m6A site
1	4415463	4415847	4415826	0.228	0.363	0.282	Non-m6A site
1	4493709	4494405	4493798	0.361	0.443	0.394	Non-m6A site
1	4493709	4494405	4493803	0.356	0.379	0.365	Non-m6A site
1	4493709	4494405	4493932	0.394	0.329	0.368	Non-m6A site
1	4493709	4494405	4493981	0.465	0.218	0.366	Non-m6A site
1	4493709	4494405	4494080	0.508	0.474	0.494	Non-m6A site
1	4493709	4494405	4494117	0.363	0.43	0.39	Non-m6A site
1	4493709	4494405	4494121	0.33	0.451	0.378	Non-m6A site
1	4493709	4494405	4494177	0.414	0.418	0.415	Non-m6A site
1	4493709	4494405	4494183	0.337	0.406	0.364	Non-m6A site
1	4493709	4494405	4494208	0.627	0.409	0.54	Non-m6A site
1	4493709	4494405	4494215	0.286	0.405	0.334	Non-m6A site
1	4503940	4504384	4503968	0.712	0.581	0.66	m6A site (High confidence)
1	4503940	4504384	4503995	0.488	0.58	0.525	Non-m6A site
1	4503940	4504384	4504012	0.466	0.646	0.538	Non-m6A site
1	4503940	4504384	4504057	0.312	0.614	0.433	Non-m6A site
1	4503940	4504384	4504099	0.274	0.418	0.331	Non-m6A site
1	4503940	4504384	4504172	0.463	0.382	0.43	Non-m6A site
1	4503940	4504384	4504184	0.298	0.39	0.334	Non-m6A site
1	4503940	4504384	4504284	0.593	0.432	0.528	Non-m6A site
1	4503940	4504384	4504312	0.283	0.376	0.32	Non-m6A site
1	4503940	4504384	4504333	0.268	0.319	0.288	Non-m6A site
1	4503940	4504384	4504365	0.238	0.373	0.292	Non-m6A site
1	4503940	4504384	4504381	0.683	0.313	0.535	Non-m6A site
1	4539719	4540016	4539727	0.25	0.371	0.298	Non-m6A site
1	4539719	4540016	4539802	0.32	0.344	0.33	Non-m6A site
1	4546192	4546392	4546204	0.689	0.517	0.62	m6A site (High confidence)
1	4546192	4546392	4546212	0.664	0.512	0.603	m6A site (Moderate confidence)
1	4546192	4546392	4546252	0.399	0.464	0.425	Non-m6A site
1	4546192	4546392	4546307	0.341	0.507	0.407	Non-m6A site
1	4546192	4546392	4546312	0.345	0.501	0.407	Non-m6A site
1	4546192	4546392	4546333	0.46	0.499	0.475	Non-m6A site
1	4546192	4546392	4546341	0.482	0.399	0.449	Non-m6A site
1	4546192	4546392	4546364	0.312	0.43	0.359	Non-m6A site
1	4684416	4684765	4684530	0.331	0.306	0.321	Non-m6A site
1	4684416	4684765	4684548	0.431	0.379	0.41	Non-m6A site
1	4684416	4684765	4684563	0.377	0.291	0.343	Non-m6A site
1	4684416	4684765	4684659	0.682	0.592	0.646	m6A site (High confidence)
1	4684416	4684765	4684667	0.468	0.577	0.511	Non-m6A site
1	4684416	4684765	4684689	0.22	0.52	0.34	Non-m6A site
1	4684416	4684765	4684701	0.339	0.507	0.406	Non-m6A site
1	4684416	4684765	4684733	0.237	0.427	0.313	Non-m6A site
1	4692964	4693114	4693039	0.46	0.439	0.452	Non-m6A site
1	4692964	4693114	4693046	0.377	0.451	0.407	Non-m6A site
1	4791443	4791643	4791620	0.172	0.2	0.183	Non-m6A site
1	4794798	4795048	4794836	0.588	0.425	0.523	Non-m6A site
1	4794798	4795048	4794901	0.379	0.509	0.431	Non-m6A site
1	4794798	4795048	4794906	0.589	0.539	0.569	m6A site (Low confidence)
1	4794798	4795048	4794952	0.393	0.496	0.434	Non-m6A site
1	4794798	4795048	4794960	0.456	0.456	0.456	Non-m6A site
1	4794798	4795048	4795038	0.377	0.499	0.426	Non-m6A site
1	4794798	4795048	4795042	0.424	0.507	0.457	Non-m6A site
1	4801973	4802174	4802011	0.319	0.421	0.36	Non-m6A site
1	4801973	4802174	4802126	0.336	0.394	0.359	Non-m6A site
1	4817029	4817179	4817069	0.348	0.363	0.354	Non-m6A site
1	4817029	4817179	4817091	0.666	0.365	0.546	Non-m6A site
1	4827134	4827521	4827193	0.354	0.374	0.362	Non-m6A site
1	4827134	4827521	4827308	0.36	0.356	0.358	Non-m6A site
1	4828385	4828733	4828416	0.457	0.47	0.462	Non-m6A site
1	4828385	4828733	4828446	0.619	0.485	0.565	m6A site (Low confidence)
1	4828385	4828733	4828455	0.542	0.459	0.509	Non-m6A site
1	4828385	4828733	4828579	0.431	0.449	0.438	Non-m6A site
1	4828385	4828733	4828586	0.439	0.397	0.422	Non-m6A site
1	4828385	4828733	4828664	0.257	0.443	0.331	Non-m6A site
1	4896532	4896876	4896546	0.555	0.288	0.448	Non-m6A site
1	4896532	4896876	4896556	0.414	0.418	0.416	Non-m6A site
1	4896532	4896876	4896640	0.338	0.508	0.406	Non-m6A site
1	4896532	4896876	4896811	0.351	0.609	0.454	Non-m6A site
1	4896532	4896876	4896825	0.256	0.612	0.398	Non-m6A site
1	4896532	4896876	4896861	0.311	0.563	0.412	Non-m6A site
1	4949897	4950093	4949955	0.338	0.358	0.346	Non-m6A site
1	4949897	4950093	4949982	0.594	0.391	0.513	Non-m6A site
1	4949897	4950093	4949996	0.44	0.371	0.412	Non-m6A site
1	5202609	5202760	5202711	0.372	0.299	0.343	Non-m6A site
1	5218964	5219160	5219150	0.337	0.487	0.397	Non-m6A site
1	5219845	5220041	5219851	0.586	0.537	0.566	m6A site (Low confidence)
1	5219845	5220041	5219884	0.382	0.469	0.417	Non-m6A site
1	5219845	5220041	5219907	0.349	0.409	0.373	Non-m6A site
1	5219845	5220041	5220022	0.296	0.393	0.335	Non-m6A site
1	5229074	5229372	5229087	0.23	0.455	0.32	Non-m6A site
1	5229074	5229372	5229138	0.357	0.476	0.404	Non-m6A site
1	5229074	5229372	5229323	0.319	0.455	0.373	Non-m6A site
1	5229074	5229372	5229328	0.319	0.487	0.386	Non-m6A site
1	5229074	5229372	5229352	0.25	0.437	0.325	Non-m6A site
1	5260714	5260964	5260740	0.434	0.491	0.457	Non-m6A site
1	5260714	5260964	5260744	0.338	0.47	0.391	Non-m6A site
1	5260714	5260964	5260779	0.283	0.426	0.34	Non-m6A site
1	5260714	5260964	5260786	0.256	0.396	0.312	Non-m6A site
1	5260714	5260964	5260886	0.329	0.332	0.33	Non-m6A site
1	5260714	5260964	5260894	0.28	0.422	0.337	Non-m6A site
1	5412337	5412737	5412405	0.42	0.434	0.426	Non-m6A site
1	5412337	5412737	5412428	0.335	0.329	0.333	Non-m6A site
1	5412337	5412737	5412604	0.301	0.52	0.389	Non-m6A site
1	5412337	5412737	5412649	0.423	0.451	0.434	Non-m6A site
1	5412337	5412737	5412655	0.281	0.419	0.336	Non-m6A site
1	5428064	5428264	5428075	0.343	0.527	0.416	Non-m6A site
1	5428064	5428264	5428085	0.751	0.508	0.654	m6A site (High confidence)
1	5428064	5428264	5428117	0.387	0.455	0.414	Non-m6A site
1	5429942	5430339	5429949	0.259	0.502	0.356	Non-m6A site
1	5429942	5430339	5429987	0.548	0.564	0.554	Non-m6A site
1	5429942	5430339	5430081	0.545	0.555	0.549	Non-m6A site
1	5429942	5430339	5430092	0.421	0.547	0.471	Non-m6A site
1	5430951	5431156	5431038	0.533	0.321	0.448	Non-m6A site
1	5430951	5431156	5431101	0.248	0.309	0.272	Non-m6A site
1	5443204	5444137	5443533	0.438	0.303	0.384	Non-m6A site
1	5443204	5444137	5443823	0.235	0.326	0.271	Non-m6A site
1	5443204	5444137	5443868	0.437	0.49	0.458	Non-m6A site
1	5443204	5444137	5443878	0.284	0.525	0.38	Non-m6A site
1	5443204	5444137	5443935	0.309	0.382	0.338	Non-m6A site
1	5443204	5444137	5444050	0.479	0.295	0.405	Non-m6A site
1	5445809	5446004	5445832	0.601	0.3	0.48	Non-m6A site
1	5445809	5446004	5445921	0.219	0.435	0.305	Non-m6A site
1	5445809	5446004	5445956	0.5	0.481	0.492	Non-m6A site
1	5581999	5582249	5582005	0.466	0.406	0.442	Non-m6A site
1	5581999	5582249	5582043	0.423	0.381	0.406	Non-m6A site
1	5581999	5582249	5582070	0.325	0.314	0.321	Non-m6A site
1	5581999	5582249	5582083	0.613	0.348	0.507	Non-m6A site
1	5581999	5582249	5582137	0.622	0.395	0.531	Non-m6A site
1	5581999	5582249	5582241	0.183	0.392	0.266	Non-m6A site
1	5582898	5583448	5582909	0.368	0.468	0.408	Non-m6A site
1	5582898	5583448	5582917	0.392	0.465	0.421	Non-m6A site
1	5582898	5583448	5582926	0.279	0.482	0.36	Non-m6A site
1	5582898	5583448	5582976	0.694	0.489	0.612	m6A site (Moderate confidence)
1	5582898	5583448	5582981	0.338	0.508	0.406	Non-m6A site
1	5582898	5583448	5583063	0.321	0.47	0.381	Non-m6A site
1	5582898	5583448	5583086	0.308	0.516	0.391	Non-m6A site
1	5582898	5583448	5583200	0.435	0.484	0.455	Non-m6A site
1	5582898	5583448	5583224	0.527	0.496	0.514	Non-m6A site
1	5582898	5583448	5583265	0.449	0.472	0.458	Non-m6A site
1	5583647	5583798	5583757	0.35	0.471	0.398	Non-m6A site
1	5583647	5583798	5583778	0.452	0.457	0.454	Non-m6A site
1	5583647	5583798	5583785	0.263	0.455	0.34	Non-m6A site
1	5583897	5584048	5583914	0.404	0.447	0.421	Non-m6A site
1	5583897	5584048	5583931	0.446	0.47	0.455	Non-m6A site
1	5583897	5584048	5583938	0.3	0.469	0.368	Non-m6A site
1	5587743	5587894	5587808	0.437	0.154	0.324	Non-m6A site
1	5587743	5587894	5587876	0.444	0.376	0.417	Non-m6A site
1	5588742	5588893	5588781	0.532	0.42	0.487	Non-m6A site
1	5640479	5640830	5640487	0.697	0.459	0.602	m6A site (Moderate confidence)
1	5640479	5640830	5640667	0.262	0.463	0.343	Non-m6A site
1	5640479	5640830	5640724	0.357	0.444	0.392	Non-m6A site
1	5640479	5640830	5640769	0.52	0.448	0.491	Non-m6A site
1	5645734	5646994	5645820	0.59	0.204	0.435	Non-m6A site
1	5645734	5646994	5645840	0.387	0.191	0.308	Non-m6A site
1	5645734	5646994	5645846	0.32	0.228	0.283	Non-m6A site
1	5645734	5646994	5645978	0.32	0.423	0.361	Non-m6A site
1	5645734	5646994	5646026	0.575	0.5	0.545	Non-m6A site
1	5645734	5646994	5646072	0.296	0.45	0.357	Non-m6A site
1	5645734	5646994	5646126	0.541	0.336	0.459	Non-m6A site
1	5645734	5646994	5646227	0.291	0.334	0.308	Non-m6A site
1	5645734	5646994	5646252	0.583	0.361	0.494	Non-m6A site
1	5645734	5646994	5646277	0.38	0.253	0.329	Non-m6A site
1	5645734	5646994	5646285	0.329	0.161	0.262	Non-m6A site
1	5645734	5646994	5646375	0.283	0.397	0.329	Non-m6A site
1	5645734	5646994	5646412	0.374	0.445	0.402	Non-m6A site
1	5645734	5646994	5646454	0.269	0.356	0.303	Non-m6A site
1	5645734	5646994	5646523	0.224	0.151	0.194	Non-m6A site
1	5645734	5646994	5646568	0.413	0.181	0.32	Non-m6A site
1	5645734	5646994	5646661	0.356	0.188	0.289	Non-m6A site
1	5645734	5646994	5646719	0.404	0.219	0.33	Non-m6A site
1	5645734	5646994	5646790	0.444	0.378	0.417	Non-m6A site
1	5645734	5646994	5646971	0.523	0.373	0.463	Non-m6A site
1	5764302	5764502	5764481	0.583	0.23	0.441	Non-m6A site
1	5772075	5772222	5772102	0.307	0.269	0.292	Non-m6A site
1	5772075	5772222	5772218	0.283	0.407	0.333	Non-m6A site
1	5789430	5789676	5789438	0.712	0.508	0.63	m6A site (High confidence)
1	5789901	5790361	5790095	0.557	0.461	0.519	Non-m6A site
1	5789901	5790361	5790152	0.277	0.365	0.312	Non-m6A site
1	5789901	5790361	5790230	0.399	0.322	0.368	Non-m6A site
1	5790458	5790655	5790557	0.594	0.414	0.522	Non-m6A site
1	5790458	5790655	5790644	0.659	0.474	0.585	m6A site (Moderate confidence)
1	5800695	5801142	5800745	0.727	0.385	0.59	m6A site (Moderate confidence)
1	5800695	5801142	5800805	0.291	0.303	0.296	Non-m6A site
1	5800695	5801142	5800929	0.48	0.384	0.441	Non-m6A site
1	5800695	5801142	5801113	0.605	0.421	0.531	Non-m6A site
1	5816863	5817013	5816905	0.318	0.437	0.365	Non-m6A site
1	5816863	5817013	5816988	0.374	0.491	0.421	Non-m6A site
1	5816863	5817013	5816993	0.365	0.525	0.429	Non-m6A site
1	5818058	5818604	5818087	0.679	0.4	0.568	m6A site (Low confidence)
1	5818058	5818604	5818107	0.448	0.429	0.44	Non-m6A site
1	5818058	5818604	5818131	0.335	0.536	0.415	Non-m6A site
1	5818058	5818604	5818158	0.508	0.5	0.505	Non-m6A site
1	5818058	5818604	5818173	0.431	0.435	0.432	Non-m6A site
1	5818058	5818604	5818180	0.447	0.423	0.437	Non-m6A site
1	5818058	5818604	5818184	0.295	0.402	0.338	Non-m6A site
1	5818058	5818604	5818202	0.274	0.431	0.337	Non-m6A site
1	5818058	5818604	5818239	0.311	0.449	0.366	Non-m6A site
1	5818058	5818604	5818268	0.381	0.495	0.426	Non-m6A site
1	5818058	5818604	5818295	0.42	0.579	0.483	Non-m6A site
1	5818058	5818604	5818302	0.501	0.581	0.533	Non-m6A site
1	5818058	5818604	5818327	0.453	0.634	0.525	Non-m6A site
1	5818058	5818604	5818345	0.307	0.619	0.432	Non-m6A site
1	5818058	5818604	5818357	0.386	0.673	0.501	Non-m6A site
1	5818058	5818604	5818361	0.717	0.61	0.674	m6A site (High confidence)
1	5818058	5818604	5818404	0.428	0.5	0.457	Non-m6A site
1	5818058	5818604	5818535	0.341	0.454	0.386	Non-m6A site
1	5842175	5842424	5842412	0.301	0.398	0.339	Non-m6A site
1	5842523	5842772	5842753	0.288	0.472	0.361	Non-m6A site
1	5843219	5843518	5843228	0.578	0.473	0.536	Non-m6A site
1	5843219	5843518	5843263	0.365	0.384	0.372	Non-m6A site
1	5843219	5843518	5843335	0.267	0.316	0.286	Non-m6A site
1	5843219	5843518	5843372	0.576	0.34	0.481	Non-m6A site
1	5843219	5843518	5843495	0.551	0.383	0.483	Non-m6A site
1	5890902	5892125	5890970	0.37	0.401	0.382	Non-m6A site
1	5890902	5892125	5891472	0.621	0.428	0.544	Non-m6A site
1	5890902	5892125	5891535	0.266	0.354	0.301	Non-m6A site
1	5890902	5892125	5891598	0.504	0.239	0.398	Non-m6A site
1	5890902	5892125	5891704	0.33	0.293	0.315	Non-m6A site
1	5890902	5892125	5891989	0.264	0.178	0.229	Non-m6A site
1	5909210	5909560	5909213	0.521	0.48	0.504	Non-m6A site
1	5909210	5909560	5909258	0.381	0.42	0.397	Non-m6A site
1	5909210	5909560	5909303	0.548	0.54	0.545	Non-m6A site
1	5909210	5909560	5909337	0.643	0.474	0.575	m6A site (Low confidence)
1	5909210	5909560	5909357	0.421	0.433	0.426	Non-m6A site
1	5909210	5909560	5909386	0.384	0.29	0.346	Non-m6A site
1	5909210	5909560	5909467	0.345	0.437	0.382	Non-m6A site
1	5909210	5909560	5909506	0.282	0.373	0.318	Non-m6A site
1	5916481	5916730	5916522	0.72	0.486	0.626	m6A site (High confidence)
1	5916481	5916730	5916594	0.451	0.494	0.468	Non-m6A site
1	5916481	5916730	5916610	0.571	0.41	0.506	Non-m6A site
1	5916481	5916730	5916641	0.403	0.44	0.418	Non-m6A site
1	5933961	5934109	5933967	0.182	0.464	0.294	Non-m6A site
1	5971987	5972323	5972161	0.296	0.243	0.275	Non-m6A site
1	5971987	5972323	5972230	0.281	0.323	0.297	Non-m6A site
1	5971987	5972323	5972285	0.425	0.293	0.372	Non-m6A site
1	5971987	5972323	5972296	0.501	0.309	0.424	Non-m6A site
1	6019552	6019880	6019570	0.274	0.501	0.364	Non-m6A site
1	6019552	6019880	6019615	0.532	0.406	0.482	Non-m6A site
1	6019552	6019880	6019662	0.207	0.374	0.274	Non-m6A site
1	6019552	6019880	6019678	0.353	0.265	0.318	Non-m6A site
1	6019552	6019880	6019686	0.738	0.286	0.557	m6A site (Low confidence)
1	6019552	6019880	6019742	0.356	0.323	0.343	Non-m6A site
1	6019552	6019880	6019750	0.323	0.394	0.351	Non-m6A site
1	6019552	6019880	6019783	0.618	0.447	0.55	Non-m6A site
1	6019552	6019880	6019824	0.261	0.431	0.329	Non-m6A site
1	6019552	6019880	6019839	0.475	0.447	0.464	Non-m6A site
1	6019552	6019880	6019851	0.25	0.429	0.321	Non-m6A site
1	6025270	6027726	6025601	0.519	0.351	0.452	Non-m6A site
1	6025270	6027726	6025626	0.31	0.425	0.356	Non-m6A site
1	6025270	6027726	6025659	0.361	0.41	0.381	Non-m6A site
1	6025270	6027726	6025663	0.287	0.405	0.334	Non-m6A site
1	6025270	6027726	6025725	0.684	0.447	0.589	m6A site (Moderate confidence)
1	6025270	6027726	6025753	0.282	0.452	0.35	Non-m6A site
1	6025270	6027726	6025827	0.243	0.314	0.271	Non-m6A site
1	6025270	6027726	6025948	0.235	0.44	0.317	Non-m6A site
1	6025270	6027726	6026079	0.366	0.454	0.401	Non-m6A site
1	6025270	6027726	6026125	0.629	0.438	0.553	Non-m6A site
1	6025270	6027726	6026166	0.452	0.414	0.437	Non-m6A site
1	6025270	6027726	6026263	0.42	0.229	0.343	Non-m6A site
1	6025270	6027726	6026277	0.26	0.222	0.244	Non-m6A site
1	6025270	6027726	6026313	0.506	0.471	0.492	Non-m6A site
1	6025270	6027726	6026341	0.616	0.562	0.594	m6A site (Moderate confidence)
1	6025270	6027726	6026370	0.759	0.531	0.667	m6A site (High confidence)
1	6025270	6027726	6026433	0.497	0.308	0.421	Non-m6A site
1	6025270	6027726	6026444	0.709	0.332	0.558	m6A site (Low confidence)
1	6025270	6027726	6026458	0.302	0.379	0.333	Non-m6A site
1	6025270	6027726	6026528	0.247	0.392	0.305	Non-m6A site
1	6025270	6027726	6026646	0.362	0.438	0.392	Non-m6A site
1	6025270	6027726	6026689	0.213	0.382	0.281	Non-m6A site
1	6025270	6027726	6026744	0.711	0.447	0.605	m6A site (Moderate confidence)
1	6025270	6027726	6026957	0.218	0.329	0.262	Non-m6A site
1	6025270	6027726	6026994	0.475	0.332	0.418	Non-m6A site
1	6025270	6027726	6026998	0.449	0.329	0.401	Non-m6A site
1	6025270	6027726	6027070	0.237	0.271	0.251	Non-m6A site
1	6025270	6027726	6027175	0.465	0.483	0.472	Non-m6A site
1	6025270	6027726	6027226	0.224	0.441	0.311	Non-m6A site
1	6025270	6027726	6027308	0.205	0.279	0.235	Non-m6A site
1	6025270	6027726	6027372	0.244	0.399	0.306	Non-m6A site
1	6025270	6027726	6027402	0.243	0.444	0.323	Non-m6A site
1	6025270	6027726	6027424	0.363	0.447	0.396	Non-m6A site
1	6025270	6027726	6027432	0.278	0.422	0.335	Non-m6A site
1	6025270	6027726	6027446	0.325	0.413	0.36	Non-m6A site
1	6025270	6027726	6027500	0.406	0.318	0.371	Non-m6A site
1	6025270	6027726	6027523	0.497	0.284	0.411	Non-m6A site
1	6029194	6029343	6029247	0.386	0.355	0.373	Non-m6A site
1	6109181	6109519	6109494	0.573	0.407	0.507	Non-m6A site
1	6109181	6109519	6109509	0.479	0.416	0.454	Non-m6A site
1	6124993	6132247	6125005	0.493	0.226	0.386	Non-m6A site
1	6124993	6132247	6125028	0.447	0.248	0.367	Non-m6A site
1	6124993	6132247	6125125	0.41	0.347	0.384	Non-m6A site
1	6124993	6132247	6125325	0.596	0.439	0.533	Non-m6A site
1	6124993	6132247	6125476	0.457	0.366	0.421	Non-m6A site
1	6124993	6132247	6125573	0.762	0.376	0.607	m6A site (Moderate confidence)
1	6124993	6132247	6125588	0.375	0.459	0.408	Non-m6A site
1	6124993	6132247	6125693	0.61	0.404	0.527	Non-m6A site
1	6124993	6132247	6125941	0.389	0.633	0.486	Non-m6A site
1	6124993	6132247	6125957	0.441	0.627	0.515	Non-m6A site
1	6124993	6132247	6125972	0.693	0.665	0.682	m6A site (Very high confidence)
1	6124993	6132247	6125991	0.674	0.68	0.676	m6A site (Very high confidence)
1	6124993	6132247	6126047	0.696	0.532	0.63	m6A site (High confidence)
1	6124993	6132247	6126069	0.296	0.479	0.369	Non-m6A site
1	6124993	6132247	6126100	0.374	0.486	0.419	Non-m6A site
1	6124993	6132247	6126142	0.372	0.47	0.411	Non-m6A site
1	6124993	6132247	6126167	0.311	0.43	0.358	Non-m6A site
1	6124993	6132247	6126177	0.358	0.412	0.38	Non-m6A site
1	6124993	6132247	6126200	0.422	0.444	0.431	Non-m6A site
1	6124993	6132247	6126241	0.401	0.495	0.438	Non-m6A site
1	6124993	6132247	6126264	0.336	0.51	0.405	Non-m6A site
1	6124993	6132247	6126270	0.397	0.507	0.441	Non-m6A site
1	6124993	6132247	6126279	0.358	0.462	0.399	Non-m6A site
1	6124993	6132247	6126414	0.31	0.451	0.366	Non-m6A site
1	6124993	6132247	6126477	0.4	0.35	0.38	Non-m6A site
1	6124993	6132247	6126514	0.309	0.478	0.377	Non-m6A site
1	6124993	6132247	6126563	0.355	0.445	0.391	Non-m6A site
1	6124993	6132247	6126626	0.347	0.469	0.396	Non-m6A site
1	6124993	6132247	6126731	0.36	0.336	0.35	Non-m6A site
1	6124993	6132247	6126785	0.366	0.289	0.335	Non-m6A site
1	6124993	6132247	6126837	0.459	0.136	0.329	Non-m6A site
1	6124993	6132247	6126851	0.251	0.071	0.179	Non-m6A site
1	6124993	6132247	6127190	0.195	0.246	0.215	Non-m6A site
1	6124993	6132247	6127231	0.254	0.274	0.262	Non-m6A site
1	6124993	6132247	6127332	0.304	0.511	0.387	Non-m6A site
1	6124993	6132247	6127357	0.639	0.473	0.572	m6A site (Low confidence)
1	6124993	6132247	6127370	0.271	0.45	0.343	Non-m6A site
1	6124993	6132247	6127457	0.215	0.312	0.254	Non-m6A site
1	6124993	6132247	6127473	0.658	0.316	0.521	Non-m6A site
1	6124993	6132247	6127546	0.293	0.602	0.416	Non-m6A site
1	6124993	6132247	6127550	0.525	0.655	0.577	m6A site (Low confidence)
1	6124993	6132247	6127558	0.29	0.631	0.426	Non-m6A site
1	6124993	6132247	6127688	0.406	0.472	0.433	Non-m6A site
1	6124993	6132247	6127735	0.565	0.487	0.533	Non-m6A site
1	6124993	6132247	6127765	0.326	0.557	0.418	Non-m6A site
1	6124993	6132247	6127779	0.597	0.56	0.582	m6A site (Low confidence)
1	6124993	6132247	6127783	0.446	0.546	0.486	Non-m6A site
1	6124993	6132247	6127788	0.245	0.538	0.362	Non-m6A site
1	6124993	6132247	6127803	0.302	0.512	0.386	Non-m6A site
1	6124993	6132247	6127858	0.593	0.593	0.593	m6A site (Moderate confidence)
1	6124993	6132247	6127916	0.222	0.353	0.274	Non-m6A site
1	6124993	6132247	6127989	0.609	0.274	0.475	Non-m6A site
1	6124993	6132247	6128017	0.352	0.347	0.35	Non-m6A site
1	6124993	6132247	6128045	0.458	0.428	0.446	Non-m6A site
1	6124993	6132247	6128075	0.262	0.557	0.38	Non-m6A site
1	6124993	6132247	6128096	0.687	0.567	0.639	m6A site (High confidence)
1	6124993	6132247	6128113	0.338	0.536	0.417	Non-m6A site
1	6124993	6132247	6128119	0.508	0.567	0.532	Non-m6A site
1	6124993	6132247	6128185	0.284	0.492	0.367	Non-m6A site
1	6124993	6132247	6128194	0.429	0.472	0.446	Non-m6A site
1	6124993	6132247	6128219	0.518	0.494	0.508	Non-m6A site
1	6124993	6132247	6128223	0.294	0.51	0.38	Non-m6A site
1	6124993	6132247	6128277	0.63	0.525	0.588	m6A site (Moderate confidence)
1	6124993	6132247	6128315	0.348	0.589	0.444	Non-m6A site
1	6124993	6132247	6128334	0.366	0.474	0.409	Non-m6A site
1	6124993	6132247	6128347	0.368	0.427	0.392	Non-m6A site
1	6124993	6132247	6128358	0.244	0.462	0.331	Non-m6A site
1	6124993	6132247	6128487	0.396	0.395	0.396	Non-m6A site
1	6124993	6132247	6128491	0.616	0.378	0.52	Non-m6A site
1	6124993	6132247	6128576	0.452	0.393	0.428	Non-m6A site
1	6124993	6132247	6128594	0.436	0.455	0.443	Non-m6A site
1	6124993	6132247	6129269	0.536	0.412	0.486	Non-m6A site
1	6124993	6132247	6129673	0.638	0.502	0.583	m6A site (Low confidence)
1	6124993	6132247	6129699	0.534	0.38	0.472	Non-m6A site
1	6124993	6132247	6129783	0.4	0.46	0.424	Non-m6A site
1	6124993	6132247	6129790	0.44	0.444	0.441	Non-m6A site
1	6124993	6132247	6129908	0.181	0.338	0.244	Non-m6A site
1	6124993	6132247	6129978	0.482	0.484	0.483	Non-m6A site
1	6124993	6132247	6130007	0.363	0.499	0.417	Non-m6A site
1	6124993	6132247	6130023	0.566	0.515	0.545	Non-m6A site
1	6124993	6132247	6130048	0.719	0.642	0.688	m6A site (Very high confidence)
1	6124993	6132247	6130078	0.214	0.648	0.387	Non-m6A site
1	6124993	6132247	6130092	0.31	0.625	0.436	Non-m6A site
1	6124993	6132247	6130096	0.563	0.643	0.595	m6A site (Moderate confidence)
1	6124993	6132247	6130125	0.402	0.61	0.485	Non-m6A site
1	6124993	6132247	6130200	0.502	0.337	0.436	Non-m6A site
1	6124993	6132247	6130321	0.357	0.373	0.363	Non-m6A site
1	6124993	6132247	6130416	0.244	0.223	0.236	Non-m6A site
1	6124993	6132247	6130504	0.337	0.493	0.399	Non-m6A site
1	6124993	6132247	6130518	0.392	0.463	0.42	Non-m6A site
1	6124993	6132247	6130682	0.29	0.265	0.28	Non-m6A site
1	6124993	6132247	6130743	0.312	0.341	0.324	Non-m6A site
1	6124993	6132247	6130770	0.239	0.445	0.321	Non-m6A site
1	6124993	6132247	6130819	0.319	0.521	0.399	Non-m6A site
1	6124993	6132247	6130887	0.717	0.492	0.627	m6A site (High confidence)
1	6124993	6132247	6130944	0.431	0.402	0.419	Non-m6A site
1	6124993	6132247	6130952	0.364	0.4	0.378	Non-m6A site
1	6124993	6132247	6131027	0.356	0.518	0.42	Non-m6A site
1	6124993	6132247	6131047	0.523	0.56	0.538	Non-m6A site
1	6124993	6132247	6131072	0.423	0.566	0.48	Non-m6A site
1	6124993	6132247	6131081	0.393	0.551	0.456	Non-m6A site
1	6124993	6132247	6131121	0.263	0.506	0.36	Non-m6A site
1	6124993	6132247	6131150	0.52	0.379	0.463	Non-m6A site
1	6124993	6132247	6131200	0.535	0.37	0.469	Non-m6A site
1	6124993	6132247	6131247	0.312	0.452	0.368	Non-m6A site
1	6124993	6132247	6131297	0.395	0.421	0.405	Non-m6A site
1	6124993	6132247	6131422	0.244	0.171	0.214	Non-m6A site
1	6124993	6132247	6131533	0.269	0.38	0.313	Non-m6A site
1	6124993	6132247	6131565	0.345	0.441	0.383	Non-m6A site
1	6124993	6132247	6131622	0.324	0.442	0.371	Non-m6A site
1	6124993	6132247	6131702	0.776	0.48	0.657	m6A site (High confidence)
1	6124993	6132247	6131711	0.372	0.469	0.411	Non-m6A site
1	6124993	6132247	6131787	0.655	0.441	0.569	m6A site (Low confidence)
1	6124993	6132247	6131856	0.655	0.453	0.574	m6A site (Low confidence)
1	6124993	6132247	6131892	0.341	0.446	0.383	Non-m6A site
1	6124993	6132247	6131896	0.355	0.454	0.395	Non-m6A site
1	6124993	6132247	6132021	0.791	0.554	0.696	m6A site (Very high confidence)
1	6124993	6132247	6132066	0.375	0.555	0.447	Non-m6A site
1	6124993	6132247	6132079	0.393	0.478	0.427	Non-m6A site
1	6124993	6132247	6132222	0.329	0.467	0.384	Non-m6A site
1	6134547	6136896	6134710	0.441	0.388	0.42	Non-m6A site
1	6134547	6136896	6134757	0.689	0.485	0.607	m6A site (Moderate confidence)
1	6134547	6136896	6134796	0.685	0.492	0.608	m6A site (Moderate confidence)
1	6134547	6136896	6134817	0.473	0.48	0.476	Non-m6A site
1	6134547	6136896	6134833	0.24	0.45	0.324	Non-m6A site
1	6134547	6136896	6134908	0.395	0.247	0.336	Non-m6A site
1	6134547	6136896	6134981	0.573	0.416	0.51	Non-m6A site
1	6134547	6136896	6134986	0.301	0.375	0.331	Non-m6A site
1	6134547	6136896	6135023	0.343	0.434	0.379	Non-m6A site
1	6134547	6136896	6135065	0.237	0.476	0.332	Non-m6A site
1	6134547	6136896	6135174	0.27	0.24	0.258	Non-m6A site
1	6134547	6136896	6135224	0.305	0.297	0.302	Non-m6A site
1	6134547	6136896	6135482	0.398	0.425	0.408	Non-m6A site
1	6134547	6136896	6135487	0.348	0.442	0.386	Non-m6A site
1	6134547	6136896	6135532	0.521	0.481	0.505	Non-m6A site
1	6134547	6136896	6135590	0.342	0.346	0.343	Non-m6A site
1	6134547	6136896	6135645	0.621	0.48	0.565	m6A site (Low confidence)
1	6134547	6136896	6135658	0.308	0.452	0.365	Non-m6A site
1	6134547	6136896	6135839	0.411	0.45	0.427	Non-m6A site
1	6134547	6136896	6135884	0.335	0.461	0.386	Non-m6A site
1	6134547	6136896	6135898	0.349	0.445	0.387	Non-m6A site
1	6134547	6136896	6136017	0.541	0.189	0.4	Non-m6A site
1	6134547	6136896	6136060	0.306	0.35	0.323	Non-m6A site
1	6134547	6136896	6136081	0.638	0.384	0.537	Non-m6A site
1	6134547	6136896	6136097	0.197	0.24	0.214	Non-m6A site
1	6134547	6136896	6136227	0.392	0.422	0.404	Non-m6A site
1	6134547	6136896	6136330	0.688	0.513	0.618	m6A site (Moderate confidence)
1	6134547	6136896	6136342	0.705	0.51	0.627	m6A site (High confidence)
1	6134547	6136896	6136467	0.367	0.331	0.352	Non-m6A site
1	6134547	6136896	6136540	0.408	0.47	0.433	Non-m6A site
1	6134547	6136896	6136607	0.267	0.342	0.297	Non-m6A site
1	6134547	6136896	6136659	0.253	0.393	0.309	Non-m6A site
1	6134547	6136896	6136677	0.274	0.369	0.312	Non-m6A site
1	6134547	6136896	6136714	0.356	0.474	0.403	Non-m6A site
1	6134547	6136896	6136741	0.261	0.394	0.314	Non-m6A site
1	6134547	6136896	6136852	0.313	0.502	0.389	Non-m6A site
1	6134547	6136896	6136882	0.432	0.519	0.467	Non-m6A site
1	6192172	6192517	6192342	0.328	0.368	0.344	Non-m6A site
1	6192172	6192517	6192406	0.735	0.341	0.577	m6A site (Low confidence)
1	6192172	6192517	6192439	0.608	0.303	0.486	Non-m6A site
1	6193400	6193598	6193404	0.202	0.461	0.305	Non-m6A site
1	6193400	6193598	6193446	0.508	0.375	0.455	Non-m6A site
1	6193400	6193598	6193452	0.434	0.396	0.419	Non-m6A site
1	6193400	6193598	6193591	0.699	0.416	0.586	m6A site (Moderate confidence)
1	6195997	6196147	6196143	0.117	0.372	0.219	Non-m6A site
1	6198787	6198988	6198827	0.261	0.388	0.312	Non-m6A site
1	6198787	6198988	6198841	0.361	0.411	0.381	Non-m6A site
1	6198787	6198988	6198925	0.417	0.576	0.48	Non-m6A site
1	6256708	6256906	6256810	0.559	0.488	0.531	Non-m6A site
1	6256708	6256906	6256833	0.314	0.537	0.403	Non-m6A site
1	6305769	6306605	6305794	0.599	0.404	0.521	Non-m6A site
1	6305769	6306605	6305806	0.501	0.391	0.457	Non-m6A site
1	6305769	6306605	6305830	0.342	0.424	0.375	Non-m6A site
1	6305769	6306605	6305977	0.321	0.403	0.354	Non-m6A site
1	6305769	6306605	6306019	0.399	0.464	0.425	Non-m6A site
1	6305769	6306605	6306143	0.251	0.499	0.35	Non-m6A site
1	6305769	6306605	6306174	0.62	0.428	0.543	Non-m6A site
1	6305769	6306605	6306249	0.257	0.369	0.302	Non-m6A site
1	6305769	6306605	6306432	0.263	0.535	0.372	Non-m6A site
1	6305769	6306605	6306454	0.425	0.517	0.461	Non-m6A site
1	6305769	6306605	6306463	0.57	0.461	0.527	Non-m6A site
1	6305769	6306605	6306536	0.439	0.443	0.44	Non-m6A site
1	6319377	6319576	6319398	0.262	0.418	0.324	Non-m6A site
1	6319377	6319576	6319558	0.496	0.344	0.435	Non-m6A site
1	6319674	6320421	6319793	0.331	0.401	0.359	Non-m6A site
1	6319674	6320421	6319968	0.455	0.32	0.401	Non-m6A site
1	6319674	6320421	6320107	0.608	0.486	0.559	m6A site (Low confidence)
1	6319674	6320421	6320119	0.37	0.493	0.419	Non-m6A site
1	6319674	6320421	6320317	0.281	0.526	0.379	Non-m6A site
1	6319674	6320421	6320325	0.32	0.545	0.41	Non-m6A site
1	6320619	6322451	6320650	0.281	0.449	0.348	Non-m6A site
1	6320619	6322451	6320693	0.282	0.437	0.344	Non-m6A site
1	6320619	6322451	6320788	0.705	0.561	0.648	m6A site (High confidence)
1	6320619	6322451	6320803	0.629	0.58	0.609	m6A site (Moderate confidence)
1	6320619	6322451	6320808	0.714	0.606	0.671	m6A site (High confidence)
1	6320619	6322451	6320843	0.458	0.531	0.487	Non-m6A site
1	6320619	6322451	6320996	0.662	0.569	0.624	m6A site (High confidence)
1	6320619	6322451	6321079	0.57	0.465	0.528	Non-m6A site
1	6320619	6322451	6321090	0.382	0.461	0.414	Non-m6A site
1	6320619	6322451	6321173	0.567	0.522	0.549	Non-m6A site
1	6320619	6322451	6321211	0.648	0.506	0.591	m6A site (Moderate confidence)
1	6320619	6322451	6321221	0.345	0.497	0.406	Non-m6A site
1	6320619	6322451	6321246	0.378	0.336	0.361	Non-m6A site
1	6320619	6322451	6321356	0.347	0.278	0.319	Non-m6A site
1	6320619	6322451	6321371	0.414	0.314	0.374	Non-m6A site
1	6320619	6322451	6321569	0.479	0.489	0.483	Non-m6A site
1	6320619	6322451	6321629	0.557	0.516	0.541	Non-m6A site
1	6320619	6322451	6321675	0.607	0.513	0.569	m6A site (Low confidence)
1	6320619	6322451	6321707	0.322	0.466	0.379	Non-m6A site
1	6320619	6322451	6321723	0.284	0.474	0.36	Non-m6A site
1	6320619	6322451	6321768	0.267	0.439	0.335	Non-m6A site
1	6320619	6322451	6321775	0.341	0.45	0.384	Non-m6A site
1	6320619	6322451	6321799	0.632	0.415	0.545	Non-m6A site
1	6320619	6322451	6321954	0.467	0.505	0.482	Non-m6A site
1	6320619	6322451	6322063	0.259	0.345	0.293	Non-m6A site
1	6320619	6322451	6322127	0.447	0.443	0.445	Non-m6A site
1	6320619	6322451	6322175	0.343	0.445	0.384	Non-m6A site
1	6320619	6322451	6322253	0.54	0.544	0.542	Non-m6A site
1	6320619	6322451	6322274	0.57	0.492	0.539	Non-m6A site
1	6320619	6322451	6322317	0.258	0.594	0.392	Non-m6A site
1	6320619	6322451	6322397	0.457	0.474	0.463	Non-m6A site
1	6320619	6322451	6322413	0.354	0.454	0.394	Non-m6A site
1	6326528	6326825	6326549	0.645	0.47	0.575	m6A site (Low confidence)
1	6326528	6326825	6326590	0.527	0.426	0.486	Non-m6A site
1	6326528	6326825	6326607	0.342	0.31	0.329	Non-m6A site
1	6326528	6326825	6326640	0.284	0.305	0.292	Non-m6A site
1	6326528	6326825	6326705	0.471	0.296	0.401	Non-m6A site
1	6326528	6326825	6326761	0.291	0.319	0.302	Non-m6A site
1	6326528	6326825	6326808	0.474	0.46	0.469	Non-m6A site
1	6326923	6327072	6326936	0.298	0.486	0.373	Non-m6A site
1	6326923	6327072	6327002	0.548	0.431	0.501	Non-m6A site
1	6326923	6327072	6327058	0.362	0.398	0.376	Non-m6A site
1	6327862	6328308	6327920	0.395	0.283	0.35	Non-m6A site
1	6327862	6328308	6327985	0.34	0.454	0.385	Non-m6A site
1	6327862	6328308	6328034	0.444	0.463	0.451	Non-m6A site
1	6327862	6328308	6328136	0.515	0.411	0.473	Non-m6A site
1	6327862	6328308	6328149	0.362	0.418	0.384	Non-m6A site
1	6327862	6328308	6328174	0.258	0.442	0.331	Non-m6A site
1	6327862	6328308	6328183	0.302	0.37	0.329	Non-m6A site
1	6361575	6361974	6361607	0.41	0.408	0.409	Non-m6A site
1	6361575	6361974	6361741	0.316	0.414	0.355	Non-m6A site
1	6361575	6361974	6361889	0.396	0.494	0.435	Non-m6A site
1	6361575	6361974	6361907	0.722	0.474	0.623	m6A site (High confidence)
1	6361575	6361974	6361952	0.61	0.503	0.567	m6A site (Low confidence)
1	6365505	6366113	6365570	0.247	0.412	0.313	Non-m6A site
1	6365505	6366113	6365611	0.275	0.44	0.341	Non-m6A site
1	6365505	6366113	6365725	0.433	0.501	0.46	Non-m6A site
1	6365505	6366113	6365750	0.635	0.544	0.599	m6A site (Moderate confidence)
1	6365505	6366113	6365827	0.273	0.396	0.322	Non-m6A site
1	6365505	6366113	6365921	0.48	0.589	0.524	Non-m6A site
1	6365505	6366113	6365927	0.589	0.572	0.582	m6A site (Low confidence)
1	6366908	6367057	6366932	0.337	0.366	0.349	Non-m6A site
1	6377999	6378447	6378027	0.263	0.412	0.323	Non-m6A site
1	6377999	6378447	6378038	0.602	0.403	0.523	Non-m6A site
1	6377999	6378447	6378141	0.288	0.531	0.385	Non-m6A site
1	6377999	6378447	6378200	0.26	0.514	0.361	Non-m6A site
1	6395519	6395665	6395522	0.244	0.486	0.341	Non-m6A site
1	6395519	6395665	6395534	0.415	0.448	0.428	Non-m6A site
1	6395519	6395665	6395606	0.605	0.499	0.563	m6A site (Low confidence)
1	6395519	6395665	6395617	0.344	0.452	0.387	Non-m6A site
1	6395519	6395665	6395637	0.583	0.478	0.541	Non-m6A site
1	6412834	6413388	6412934	0.26	0.405	0.318	Non-m6A site
1	6412834	6413388	6413323	0.3	0.32	0.308	Non-m6A site
1	6414820	6418981	6414940	0.432	0.47	0.447	Non-m6A site
1	6414820	6418981	6414997	0.474	0.453	0.465	Non-m6A site
1	6414820	6418981	6415025	0.314	0.363	0.334	Non-m6A site
1	6414820	6418981	6415077	0.492	0.378	0.446	Non-m6A site
1	6414820	6418981	6415177	0.35	0.252	0.311	Non-m6A site
1	6414820	6418981	6415324	0.35	0.297	0.329	Non-m6A site
1	6414820	6418981	6415387	0.442	0.271	0.374	Non-m6A site
1	6414820	6418981	6415430	0.454	0.225	0.362	Non-m6A site
1	6414820	6418981	6415457	0.297	0.26	0.282	Non-m6A site
1	6414820	6418981	6415472	0.301	0.204	0.262	Non-m6A site
1	6414820	6418981	6415555	0.285	0.244	0.268	Non-m6A site
1	6414820	6418981	6415683	0.433	0.258	0.363	Non-m6A site
1	6414820	6418981	6415718	0.25	0.253	0.251	Non-m6A site
1	6414820	6418981	6415780	0.76	0.352	0.597	m6A site (Moderate confidence)
1	6414820	6418981	6415790	0.458	0.312	0.4	Non-m6A site
1	6414820	6418981	6415795	0.361	0.375	0.366	Non-m6A site
1	6414820	6418981	6415865	0.537	0.346	0.461	Non-m6A site
1	6414820	6418981	6415874	0.683	0.358	0.553	Non-m6A site
1	6414820	6418981	6415963	0.63	0.494	0.575	m6A site (Low confidence)
1	6414820	6418981	6416011	0.59	0.641	0.61	m6A site (Moderate confidence)
1	6414820	6418981	6416031	0.291	0.502	0.375	Non-m6A site
1	6414820	6418981	6416042	0.469	0.391	0.438	Non-m6A site
1	6414820	6418981	6416071	0.355	0.284	0.326	Non-m6A site
1	6414820	6418981	6416100	0.332	0.167	0.266	Non-m6A site
1	6414820	6418981	6416133	0.434	0.243	0.358	Non-m6A site
1	6414820	6418981	6416138	0.219	0.301	0.252	Non-m6A site
1	6414820	6418981	6416250	0.255	0.436	0.327	Non-m6A site
1	6414820	6418981	6416416	0.334	0.472	0.389	Non-m6A site
1	6414820	6418981	6416501	0.314	0.452	0.369	Non-m6A site
1	6414820	6418981	6416512	0.269	0.471	0.349	Non-m6A site
1	6414820	6418981	6416537	0.496	0.477	0.488	Non-m6A site
1	6414820	6418981	6416598	0.284	0.467	0.357	Non-m6A site
1	6414820	6418981	6416680	0.416	0.582	0.482	Non-m6A site
1	6414820	6418981	6416859	0.524	0.498	0.513	Non-m6A site
1	6414820	6418981	6416897	0.283	0.503	0.371	Non-m6A site
1	6414820	6418981	6416919	0.465	0.559	0.502	Non-m6A site
1	6414820	6418981	6416946	0.419	0.569	0.479	Non-m6A site
1	6414820	6418981	6416955	0.428	0.616	0.503	Non-m6A site
1	6414820	6418981	6417012	0.322	0.473	0.382	Non-m6A site
1	6414820	6418981	6417100	0.581	0.436	0.523	Non-m6A site
1	6414820	6418981	6417170	0.625	0.469	0.562	m6A site (Low confidence)
1	6414820	6418981	6417222	0.595	0.608	0.6	m6A site (Moderate confidence)
1	6414820	6418981	6417242	0.25	0.504	0.351	Non-m6A site
1	6414820	6418981	6417253	0.46	0.457	0.459	Non-m6A site
1	6414820	6418981	6417282	0.364	0.286	0.333	Non-m6A site
1	6414820	6418981	6417309	0.336	0.149	0.261	Non-m6A site
1	6414820	6418981	6417342	0.434	0.227	0.351	Non-m6A site
1	6414820	6418981	6417347	0.227	0.217	0.223	Non-m6A site
1	6414820	6418981	6417388	0.464	0.437	0.453	Non-m6A site
1	6414820	6418981	6417394	0.317	0.422	0.359	Non-m6A site
1	6414820	6418981	6417406	0.251	0.407	0.313	Non-m6A site
1	6414820	6418981	6417442	0.554	0.594	0.57	m6A site (Low confidence)
1	6414820	6418981	6417688	0.475	0.418	0.452	Non-m6A site
1	6414820	6418981	6417737	0.584	0.643	0.608	m6A site (Moderate confidence)
1	6414820	6418981	6417899	0.272	0.241	0.26	Non-m6A site
1	6414820	6418981	6418034	0.221	0.288	0.248	Non-m6A site
1	6414820	6418981	6418052	0.278	0.511	0.371	Non-m6A site
1	6414820	6418981	6418093	0.288	0.538	0.388	Non-m6A site
1	6414820	6418981	6418102	0.328	0.472	0.385	Non-m6A site
1	6414820	6418981	6418129	0.218	0.458	0.314	Non-m6A site
1	6414820	6418981	6418136	0.405	0.486	0.437	Non-m6A site
1	6414820	6418981	6418196	0.357	0.297	0.333	Non-m6A site
1	6414820	6418981	6418206	0.416	0.344	0.387	Non-m6A site
1	6414820	6418981	6418289	0.499	0.473	0.489	Non-m6A site
1	6414820	6418981	6418300	0.758	0.466	0.641	m6A site (High confidence)
1	6414820	6418981	6418389	0.314	0.302	0.309	Non-m6A site
1	6414820	6418981	6418434	0.282	0.333	0.302	Non-m6A site
1	6414820	6418981	6418462	0.35	0.478	0.401	Non-m6A site
1	6414820	6418981	6418474	0.492	0.49	0.491	Non-m6A site
1	6414820	6418981	6418532	0.681	0.565	0.635	m6A site (High confidence)
1	6414820	6418981	6418582	0.475	0.449	0.465	Non-m6A site
1	6414820	6418981	6418598	0.503	0.388	0.457	Non-m6A site
1	6414820	6418981	6418673	0.281	0.188	0.244	Non-m6A site
1	6414820	6418981	6418799	0.26	0.512	0.36	Non-m6A site
1	6414820	6418981	6418805	0.298	0.514	0.384	Non-m6A site
1	6414820	6418981	6418817	0.238	0.494	0.34	Non-m6A site
1	6414820	6418981	6418924	0.564	0.45	0.518	Non-m6A site
1	6455618	6456068	6455705	0.387	0.395	0.39	Non-m6A site
1	6455618	6456068	6455757	0.444	0.505	0.468	Non-m6A site
1	6455618	6456068	6455779	0.343	0.461	0.39	Non-m6A site
1	6463017	6463217	6463062	0.635	0.374	0.53	Non-m6A site
1	6463017	6463217	6463144	0.245	0.378	0.298	Non-m6A site
1	6463017	6463217	6463149	0.249	0.366	0.296	Non-m6A site
1	6463017	6463217	6463154	0.232	0.37	0.287	Non-m6A site
1	6463812	6464290	6463836	0.493	0.442	0.472	Non-m6A site
1	6463812	6464290	6464121	0.613	0.517	0.574	m6A site (Low confidence)
1	6463812	6464290	6464180	0.522	0.502	0.514	Non-m6A site
1	6463812	6464290	6464210	0.632	0.485	0.573	m6A site (Low confidence)
1	6464786	6465035	6464947	0.312	0.39	0.343	Non-m6A site
1	6464786	6465035	6464962	0.374	0.431	0.397	Non-m6A site
1	6464786	6465035	6464994	0.334	0.427	0.371	Non-m6A site
1	6464786	6465035	6465001	0.371	0.423	0.391	Non-m6A site
1	6472034	6472576	6472062	0.5	0.379	0.451	Non-m6A site
1	6472034	6472576	6472110	0.544	0.395	0.485	Non-m6A site
1	6472034	6472576	6472119	0.493	0.385	0.45	Non-m6A site
1	6472034	6472576	6472334	0.496	0.296	0.416	Non-m6A site
1	6472034	6472576	6472413	0.361	0.25	0.317	Non-m6A site
1	6473587	6474415	6473620	0.657	0.566	0.621	m6A site (High confidence)
1	6473587	6474415	6473671	0.451	0.555	0.492	Non-m6A site
1	6473587	6474415	6473856	0.681	0.401	0.569	m6A site (Low confidence)
1	6473587	6474415	6473880	0.346	0.421	0.376	Non-m6A site
1	6473587	6474415	6473940	0.39	0.395	0.392	Non-m6A site
1	6473587	6474415	6474028	0.602	0.462	0.546	Non-m6A site
1	6473587	6474415	6474043	0.38	0.441	0.404	Non-m6A site
1	6473587	6474415	6474102	0.285	0.462	0.355	Non-m6A site
1	6473587	6474415	6474130	0.493	0.509	0.499	Non-m6A site
1	6473587	6474415	6474164	0.565	0.532	0.552	Non-m6A site
1	6473587	6474415	6474179	0.477	0.57	0.514	Non-m6A site
1	6473587	6474415	6474184	0.409	0.565	0.471	Non-m6A site
1	6473587	6474415	6474210	0.29	0.553	0.395	Non-m6A site
1	6473587	6474415	6474231	0.361	0.553	0.437	Non-m6A site
1	6473587	6474415	6474272	0.292	0.443	0.352	Non-m6A site
1	6473587	6474415	6474282	0.338	0.419	0.37	Non-m6A site
1	6473587	6474415	6474382	0.312	0.388	0.342	Non-m6A site
1	6474513	6476467	6474584	0.659	0.285	0.509	Non-m6A site
1	6474513	6476467	6474678	0.543	0.469	0.513	Non-m6A site
1	6474513	6476467	6474689	0.365	0.446	0.397	Non-m6A site
1	6474513	6476467	6474804	0.436	0.387	0.416	Non-m6A site
1	6474513	6476467	6474908	0.323	0.244	0.291	Non-m6A site
1	6474513	6476467	6474919	0.266	0.329	0.291	Non-m6A site
1	6474513	6476467	6474995	0.242	0.399	0.304	Non-m6A site
1	6474513	6476467	6475026	0.297	0.364	0.324	Non-m6A site
1	6474513	6476467	6475051	0.38	0.373	0.377	Non-m6A site
1	6474513	6476467	6475090	0.302	0.409	0.344	Non-m6A site
1	6474513	6476467	6475195	0.321	0.428	0.364	Non-m6A site
1	6474513	6476467	6475215	0.43	0.361	0.402	Non-m6A site
1	6474513	6476467	6475308	0.423	0.436	0.428	Non-m6A site
1	6474513	6476467	6475357	0.318	0.435	0.364	Non-m6A site
1	6474513	6476467	6475380	0.236	0.447	0.32	Non-m6A site
1	6474513	6476467	6475403	0.303	0.377	0.333	Non-m6A site
1	6474513	6476467	6475424	0.414	0.26	0.352	Non-m6A site
1	6474513	6476467	6475433	0.231	0.236	0.233	Non-m6A site
1	6474513	6476467	6475459	0.221	0.14	0.189	Non-m6A site
1	6474513	6476467	6475528	0.531	0.25	0.419	Non-m6A site
1	6474513	6476467	6475546	0.301	0.346	0.319	Non-m6A site
1	6474513	6476467	6475600	0.505	0.393	0.46	Non-m6A site
1	6474513	6476467	6475642	0.559	0.286	0.45	Non-m6A site
1	6474513	6476467	6475710	0.301	0.313	0.306	Non-m6A site
1	6474513	6476467	6475725	0.391	0.347	0.373	Non-m6A site
1	6474513	6476467	6475868	0.309	0.138	0.24	Non-m6A site
1	6474513	6476467	6475907	0.325	0.158	0.258	Non-m6A site
1	6474513	6476467	6475949	0.304	0.286	0.296	Non-m6A site
1	6474513	6476467	6476036	0.343	0.209	0.289	Non-m6A site
1	6474513	6476467	6476283	0.272	0.436	0.337	Non-m6A site
1	6474513	6476467	6476339	0.568	0.345	0.479	Non-m6A site
1	6474513	6476467	6476369	0.363	0.34	0.354	Non-m6A site
1	6474513	6476467	6476388	0.32	0.398	0.351	Non-m6A site
1	6474513	6476467	6476432	0.286	0.447	0.35	Non-m6A site
1	6494545	6494794	6494550	0.196	0.425	0.287	Non-m6A site
1	6494893	6495336	6494918	0.329	0.422	0.366	Non-m6A site
1	6494893	6495336	6494957	0.387	0.389	0.388	Non-m6A site
1	6494893	6495336	6495159	0.305	0.39	0.339	Non-m6A site
1	6494893	6495336	6495234	0.274	0.357	0.307	Non-m6A site
1	6495982	6496132	6495985	0.25	0.228	0.241	Non-m6A site
1	6495982	6496132	6496011	0.276	0.282	0.279	Non-m6A site
1	6495982	6496132	6496052	0.335	0.112	0.245	Non-m6A site
1	6496280	6496431	6496356	0.341	0.291	0.321	Non-m6A site
1	6496529	6496679	6496562	0.321	0.336	0.327	Non-m6A site
1	6496529	6496679	6496570	0.287	0.3	0.292	Non-m6A site
1	6496529	6496679	6496616	0.276	0.39	0.322	Non-m6A site
1	6497574	6499268	6497632	0.355	0.463	0.398	Non-m6A site
1	6497574	6499268	6497658	0.295	0.47	0.365	Non-m6A site
1	6497574	6499268	6497669	0.307	0.496	0.382	Non-m6A site
1	6497574	6499268	6497711	0.424	0.498	0.453	Non-m6A site
1	6497574	6499268	6497765	0.472	0.502	0.484	Non-m6A site
1	6497574	6499268	6497788	0.508	0.527	0.515	Non-m6A site
1	6497574	6499268	6497803	0.605	0.528	0.574	m6A site (Low confidence)
1	6497574	6499268	6497810	0.434	0.522	0.469	Non-m6A site
1	6497574	6499268	6497828	0.746	0.486	0.642	m6A site (High confidence)
1	6497574	6499268	6497840	0.513	0.514	0.513	Non-m6A site
1	6497574	6499268	6497887	0.258	0.509	0.358	Non-m6A site
1	6497574	6499268	6497893	0.331	0.514	0.404	Non-m6A site
1	6497574	6499268	6497900	0.581	0.499	0.548	Non-m6A site
1	6497574	6499268	6497915	0.489	0.54	0.509	Non-m6A site
1	6497574	6499268	6497920	0.33	0.556	0.42	Non-m6A site
1	6497574	6499268	6498047	0.365	0.398	0.378	Non-m6A site
1	6497574	6499268	6498094	0.217	0.371	0.279	Non-m6A site
1	6497574	6499268	6498198	0.219	0.286	0.246	Non-m6A site
1	6497574	6499268	6498218	0.275	0.269	0.273	Non-m6A site
1	6497574	6499268	6498282	0.379	0.163	0.293	Non-m6A site
1	6497574	6499268	6498344	0.48	0.277	0.399	Non-m6A site
1	6497574	6499268	6498351	0.293	0.312	0.301	Non-m6A site
1	6497574	6499268	6498390	0.467	0.435	0.454	Non-m6A site
1	6497574	6499268	6498406	0.553	0.311	0.456	Non-m6A site
1	6497574	6499268	6498420	0.334	0.419	0.368	Non-m6A site
1	6497574	6499268	6498464	0.375	0.384	0.379	Non-m6A site
1	6497574	6499268	6498691	0.42	0.381	0.405	Non-m6A site
1	6497574	6499268	6498890	0.288	0.521	0.381	Non-m6A site
1	6497574	6499268	6498925	0.334	0.564	0.426	Non-m6A site
1	6497574	6499268	6498960	0.525	0.546	0.533	Non-m6A site
1	6497574	6499268	6498973	0.53	0.548	0.537	Non-m6A site
1	6497574	6499268	6499015	0.67	0.532	0.614	m6A site (Moderate confidence)
1	6497574	6499268	6499094	0.397	0.565	0.464	Non-m6A site
1	6497574	6499268	6499114	0.483	0.535	0.504	Non-m6A site
1	6497574	6499268	6499219	0.643	0.372	0.534	Non-m6A site
1	6499417	6499567	6499420	0.306	0.45	0.364	Non-m6A site
1	6499417	6499567	6499482	0.563	0.553	0.559	m6A site (Low confidence)
1	6499417	6499567	6499503	0.376	0.526	0.436	Non-m6A site
1	6524126	6524368	6524173	0.303	0.262	0.286	Non-m6A site
1	6526882	6527989	6526948	0.676	0.141	0.462	Non-m6A site
1	6526882	6527989	6526966	0.207	0.161	0.188	Non-m6A site
1	6526882	6527989	6527025	0.301	0.279	0.292	Non-m6A site
1	6526882	6527989	6527112	0.221	0.194	0.21	Non-m6A site
1	6526882	6527989	6527233	0.274	0.44	0.34	Non-m6A site
1	6526882	6527989	6527238	0.489	0.377	0.444	Non-m6A site
1	6526882	6527989	6527263	0.274	0.396	0.323	Non-m6A site
1	6526882	6527989	6527310	0.594	0.465	0.542	Non-m6A site
1	6526882	6527989	6527360	0.346	0.561	0.432	Non-m6A site
1	6526882	6527989	6527370	0.674	0.619	0.652	m6A site (High confidence)
1	6526882	6527989	6527377	0.7	0.626	0.67	m6A site (High confidence)
1	6526882	6527989	6527408	0.331	0.603	0.44	Non-m6A site
1	6526882	6527989	6527417	0.603	0.603	0.603	m6A site (Moderate confidence)
1	6526882	6527989	6527471	0.317	0.49	0.386	Non-m6A site
1	6526882	6527989	6527528	0.633	0.553	0.601	m6A site (Moderate confidence)
1	6526882	6527989	6527539	0.327	0.542	0.413	Non-m6A site
1	6526882	6527989	6527722	0.268	0.365	0.307	Non-m6A site
1	6526882	6527989	6527767	0.326	0.319	0.323	Non-m6A site
1	6526882	6527989	6527792	0.313	0.374	0.337	Non-m6A site
1	6526882	6527989	6527888	0.386	0.224	0.321	Non-m6A site
1	6526882	6527989	6527896	0.417	0.206	0.332	Non-m6A site
1	6526882	6527989	6527979	0.256	0.353	0.295	Non-m6A site
1	6530356	6530732	6530554	0.431	0.427	0.429	Non-m6A site
1	6530356	6530732	6530559	0.31	0.433	0.359	Non-m6A site
1	6535098	6535440	6535116	0.335	0.35	0.341	Non-m6A site
1	6535098	6535440	6535194	0.303	0.417	0.349	Non-m6A site
1	6542485	6542634	6542518	0.268	0.393	0.318	Non-m6A site
1	6566013	6566542	6566287	0.587	0.424	0.522	Non-m6A site
1	6566013	6566542	6566449	0.476	0.443	0.463	Non-m6A site
1	6567092	6567633	6567229	0.238	0.544	0.36	Non-m6A site
1	6567092	6567633	6567276	0.402	0.558	0.465	Non-m6A site
1	6567092	6567633	6567290	0.333	0.551	0.42	Non-m6A site
1	6567092	6567633	6567336	0.418	0.484	0.444	Non-m6A site
1	6567092	6567633	6567356	0.287	0.462	0.357	Non-m6A site
1	6567092	6567633	6567396	0.352	0.498	0.41	Non-m6A site
1	6567092	6567633	6567423	0.306	0.482	0.376	Non-m6A site
1	6567092	6567633	6567432	0.22	0.419	0.299	Non-m6A site
1	6567092	6567633	6567522	0.332	0.463	0.384	Non-m6A site
1	6583736	6583885	6583863	0.286	0.38	0.323	Non-m6A site
1	6734046	6734294	6734057	0.683	0.518	0.617	m6A site (Moderate confidence)
1	6734046	6734294	6734151	0.352	0.408	0.375	Non-m6A site
1	6734046	6734294	6734246	0.352	0.492	0.408	Non-m6A site
1	6734046	6734294	6734266	0.562	0.505	0.539	Non-m6A site
1	6828898	6829044	6828981	0.346	0.416	0.374	Non-m6A site
1	6828898	6829044	6829002	0.642	0.404	0.546	Non-m6A site
1	6833156	6835096	6833342	0.606	0.465	0.55	Non-m6A site
1	6833156	6835096	6833555	0.409	0.481	0.437	Non-m6A site
1	6833156	6835096	6833699	0.332	0.449	0.379	Non-m6A site
1	6833156	6835096	6833711	0.57	0.433	0.515	Non-m6A site
1	6833156	6835096	6833741	0.41	0.484	0.439	Non-m6A site
1	6833156	6835096	6833798	0.381	0.409	0.392	Non-m6A site
1	6833156	6835096	6833840	0.398	0.458	0.422	Non-m6A site
1	6833156	6835096	6834026	0.708	0.546	0.643	m6A site (High confidence)
1	6833156	6835096	6834039	0.253	0.493	0.349	Non-m6A site
1	6833156	6835096	6834280	0.489	0.459	0.477	Non-m6A site
1	6833156	6835096	6834287	0.508	0.448	0.484	Non-m6A site
1	6833156	6835096	6834329	0.359	0.486	0.41	Non-m6A site
1	6833156	6835096	6834343	0.697	0.501	0.618	m6A site (Moderate confidence)
1	6833156	6835096	6834420	0.451	0.312	0.395	Non-m6A site
1	6833156	6835096	6834494	0.576	0.335	0.479	Non-m6A site
1	6833156	6835096	6834515	0.45	0.348	0.409	Non-m6A site
1	6833156	6835096	6834522	0.44	0.301	0.384	Non-m6A site
1	6833156	6835096	6834549	0.33	0.294	0.316	Non-m6A site
1	6833156	6835096	6834584	0.514	0.242	0.405	Non-m6A site
1	6833156	6835096	6834722	0.224	0.434	0.308	Non-m6A site
1	6833156	6835096	6834968	0.401	0.443	0.418	Non-m6A site
1	6833156	6835096	6835010	0.382	0.438	0.404	Non-m6A site
1	6838580	6838730	6838661	0.448	0.449	0.448	Non-m6A site
1	6838580	6838730	6838672	0.288	0.374	0.322	Non-m6A site
1	6838580	6838730	6838698	0.256	0.299	0.273	Non-m6A site
1	6840767	6841165	6840859	0.273	0.504	0.365	Non-m6A site
1	6840767	6841165	6840874	0.313	0.518	0.395	Non-m6A site
1	6840767	6841165	6840885	0.379	0.537	0.442	Non-m6A site
1	6840767	6841165	6840925	0.21	0.578	0.357	Non-m6A site
1	6840767	6841165	6840956	0.693	0.381	0.568	m6A site (Low confidence)
1	6840767	6841165	6841076	0.529	0.491	0.514	Non-m6A site
1	6840767	6841165	6841160	0.392	0.415	0.401	Non-m6A site
1	6857841	6858140	6857955	0.299	0.302	0.3	Non-m6A site
1	6859712	6860067	6859885	0.346	0.286	0.322	Non-m6A site
1	6859712	6860067	6859910	0.536	0.406	0.484	Non-m6A site
1	6859712	6860067	6859928	0.323	0.553	0.415	Non-m6A site
1	6859712	6860067	6859937	0.379	0.501	0.428	Non-m6A site
1	6859712	6860067	6859949	0.565	0.497	0.538	Non-m6A site
1	6859712	6860067	6859987	0.233	0.487	0.334	Non-m6A site
1	6859712	6860067	6859992	0.294	0.395	0.334	Non-m6A site
1	6859712	6860067	6860027	0.239	0.406	0.306	Non-m6A site
1	6859712	6860067	6860053	0.371	0.4	0.382	Non-m6A site
1	6896188	6896387	6896248	0.263	0.409	0.321	Non-m6A site
1	6896188	6896387	6896260	0.68	0.373	0.557	m6A site (Low confidence)
1	6896188	6896387	6896308	0.362	0.541	0.433	Non-m6A site
1	6896188	6896387	6896343	0.495	0.542	0.514	Non-m6A site
1	6896188	6896387	6896363	0.694	0.65	0.676	m6A site (Very high confidence)
1	6896188	6896387	6896373	0.314	0.585	0.422	Non-m6A site
1	6900389	6900589	6900568	0.563	0.459	0.521	Non-m6A site
1	6903882	6904232	6903938	0.271	0.373	0.312	Non-m6A site
1	6903882	6904232	6903971	0.395	0.409	0.4	Non-m6A site
1	6903882	6904232	6904064	0.339	0.565	0.429	Non-m6A site
1	6903882	6904232	6904071	0.615	0.53	0.581	m6A site (Low confidence)
1	6903882	6904232	6904118	0.457	0.603	0.515	Non-m6A site
1	6903882	6904232	6904161	0.291	0.552	0.395	Non-m6A site
1	6903882	6904232	6904171	0.421	0.506	0.455	Non-m6A site
1	6903882	6904232	6904212	0.56	0.453	0.517	Non-m6A site
1	6903882	6904232	6904219	0.251	0.417	0.317	Non-m6A site
1	6903882	6904232	6904229	0.147	0.485	0.282	Non-m6A site
1	6906699	6906948	6906834	0.28	0.28	0.28	Non-m6A site
1	6906699	6906948	6906889	0.26	0.206	0.238	Non-m6A site
1	6909047	6909544	6909064	0.343	0.505	0.407	Non-m6A site
1	6909047	6909544	6909074	0.584	0.489	0.546	Non-m6A site
1	6909047	6909544	6909079	0.47	0.509	0.485	Non-m6A site
1	6909047	6909544	6909093	0.321	0.514	0.398	Non-m6A site
1	6909047	6909544	6909109	0.614	0.555	0.59	m6A site (Moderate confidence)
1	6909047	6909544	6909131	0.335	0.521	0.409	Non-m6A site
1	6909047	6909544	6909172	0.345	0.524	0.416	Non-m6A site
1	6909047	6909544	6909194	0.64	0.562	0.609	m6A site (Moderate confidence)
1	6909047	6909544	6909255	0.308	0.496	0.383	Non-m6A site
1	6909047	6909544	6909260	0.245	0.468	0.334	Non-m6A site
1	6909047	6909544	6909301	0.354	0.345	0.35	Non-m6A site
1	6909047	6909544	6909531	0.332	0.329	0.331	Non-m6A site
1	6923086	6923236	6923119	0.31	0.402	0.346	Non-m6A site
1	6923086	6923236	6923167	0.563	0.475	0.528	Non-m6A site
1	6923086	6923236	6923190	0.331	0.411	0.363	Non-m6A site
1	6969734	6969882	6969769	0.48	0.469	0.475	Non-m6A site
1	6971091	6971373	6971254	0.315	0.346	0.327	Non-m6A site
1	6971091	6971373	6971273	0.243	0.305	0.268	Non-m6A site
1	6971091	6971373	6971343	0.291	0.219	0.262	Non-m6A site
1	6972812	6973139	6973011	0.352	0.433	0.384	Non-m6A site
1	6972812	6973139	6973020	0.384	0.446	0.409	Non-m6A site
1	6972812	6973139	6973090	0.328	0.413	0.362	Non-m6A site
1	6972812	6973139	6973094	0.288	0.42	0.34	Non-m6A site
1	6973307	6973708	6973328	0.493	0.485	0.49	Non-m6A site
1	6973307	6973708	6973337	0.246	0.43	0.32	Non-m6A site
1	6973307	6973708	6973367	0.363	0.442	0.394	Non-m6A site
1	6973307	6973708	6973430	0.675	0.409	0.569	m6A site (Low confidence)
1	6973307	6973708	6973461	0.598	0.332	0.492	Non-m6A site
1	6973307	6973708	6973619	0.706	0.404	0.585	m6A site (Moderate confidence)
1	6973307	6973708	6973659	0.266	0.605	0.401	Non-m6A site
1	6973307	6973708	6973664	0.281	0.624	0.418	Non-m6A site
1	6973307	6973708	6973680	0.76	0.488	0.651	m6A site (High confidence)
1	6973307	6973708	6973692	0.45	0.376	0.42	Non-m6A site
1	6975280	6976499	6975377	0.658	0.502	0.596	m6A site (Moderate confidence)
1	6975280	6976499	6975392	0.378	0.519	0.434	Non-m6A site
1	6975280	6976499	6975434	0.244	0.662	0.411	Non-m6A site
1	6975280	6976499	6975471	0.397	0.483	0.431	Non-m6A site
1	6975280	6976499	6975542	0.4	0.31	0.364	Non-m6A site
1	6975280	6976499	6975611	0.359	0.406	0.378	Non-m6A site
1	6975280	6976499	6975624	0.369	0.467	0.408	Non-m6A site
1	6975280	6976499	6975670	0.396	0.437	0.413	Non-m6A site
1	6975280	6976499	6975767	0.368	0.365	0.367	Non-m6A site
1	6975280	6976499	6975771	0.353	0.361	0.356	Non-m6A site
1	6975280	6976499	6975839	0.227	0.261	0.241	Non-m6A site
1	6975280	6976499	6975894	0.517	0.523	0.519	Non-m6A site
1	6975280	6976499	6975946	0.469	0.522	0.49	Non-m6A site
1	6975280	6976499	6976032	0.285	0.332	0.304	Non-m6A site
1	6975280	6976499	6976042	0.313	0.34	0.324	Non-m6A site
1	6975280	6976499	6976084	0.349	0.32	0.337	Non-m6A site
1	6975280	6976499	6976126	0.645	0.504	0.588	m6A site (Moderate confidence)
1	6975280	6976499	6976173	0.395	0.508	0.44	Non-m6A site
1	6975280	6976499	6976191	0.658	0.454	0.576	m6A site (Low confidence)
1	6975280	6976499	6976196	0.409	0.472	0.434	Non-m6A site
1	6975280	6976499	6976248	0.46	0.415	0.442	Non-m6A site
1	6975280	6976499	6976321	0.27	0.383	0.315	Non-m6A site
1	6975280	6976499	6976335	0.232	0.351	0.279	Non-m6A site
1	6975280	6976499	6976398	0.198	0.357	0.261	Non-m6A site
1	6981175	6982333	6981299	0.41	0.215	0.332	Non-m6A site
1	6981175	6982333	6981368	0.398	0.402	0.4	Non-m6A site
1	6981175	6982333	6981428	0.445	0.486	0.461	Non-m6A site
1	6981175	6982333	6981470	0.354	0.492	0.409	Non-m6A site
1	6981175	6982333	6981550	0.269	0.264	0.267	Non-m6A site
1	6981175	6982333	6981758	0.407	0.408	0.407	Non-m6A site
1	6981175	6982333	6981803	0.341	0.317	0.331	Non-m6A site
1	6981175	6982333	6982202	0.337	0.237	0.297	Non-m6A site
1	6981175	6982333	6982225	0.485	0.191	0.367	Non-m6A site
1	6981175	6982333	6982289	0.263	0.146	0.216	Non-m6A site
1	6981175	6982333	6982298	0.671	0.182	0.475	Non-m6A site
1	6984230	6984381	6984283	0.324	0.246	0.293	Non-m6A site
1	6984230	6984381	6984292	0.233	0.258	0.243	Non-m6A site
1	6984230	6984381	6984302	0.433	0.447	0.438	Non-m6A site
1	6984230	6984381	6984326	0.656	0.652	0.654	m6A site (High confidence)
1	6984230	6984381	6984349	0.532	0.558	0.543	Non-m6A site
1	6984480	6984830	6984532	0.362	0.403	0.379	Non-m6A site
1	6984480	6984830	6984549	0.5	0.402	0.46	Non-m6A site
1	6984480	6984830	6984631	0.348	0.467	0.395	Non-m6A site
1	6984480	6984830	6984675	0.647	0.436	0.562	m6A site (Low confidence)
1	6984480	6984830	6984689	0.462	0.404	0.439	Non-m6A site
1	6984480	6984830	6984711	0.655	0.453	0.574	m6A site (Low confidence)
1	6984480	6984830	6984800	0.269	0.43	0.333	Non-m6A site
1	6985029	6985229	6985166	0.302	0.367	0.328	Non-m6A site
1	6985029	6985229	6985207	0.731	0.484	0.632	m6A site (High confidence)
1	6985029	6985229	6985219	0.426	0.538	0.471	Non-m6A site
1	6985420	6985720	6985422	0.71	0.469	0.613	m6A site (Moderate confidence)
1	6985420	6985720	6985494	0.551	0.403	0.492	Non-m6A site
1	6985420	6985720	6985510	0.306	0.474	0.373	Non-m6A site
1	6985420	6985720	6985578	0.575	0.441	0.521	Non-m6A site
1	6985420	6985720	6985666	0.381	0.43	0.401	Non-m6A site
1	6985420	6985720	6985696	0.429	0.478	0.448	Non-m6A site
1	6987950	6991218	6988019	0.447	0.355	0.41	Non-m6A site
1	6987950	6991218	6988096	0.359	0.506	0.418	Non-m6A site
1	6987950	6991218	6988100	0.377	0.557	0.449	Non-m6A site
1	6987950	6991218	6988104	0.274	0.545	0.382	Non-m6A site
1	6987950	6991218	6988111	0.514	0.464	0.494	Non-m6A site
1	6987950	6991218	6988139	0.801	0.655	0.742	m6A site (Very high confidence)
1	6987950	6991218	6988146	0.308	0.689	0.46	Non-m6A site
1	6987950	6991218	6988176	0.278	0.557	0.389	Non-m6A site
1	6987950	6991218	6988215	0.531	0.494	0.516	Non-m6A site
1	6987950	6991218	6988305	0.683	0.471	0.598	m6A site (Moderate confidence)
1	6987950	6991218	6988328	0.361	0.41	0.38	Non-m6A site
1	6987950	6991218	6988342	0.303	0.441	0.358	Non-m6A site
1	6987950	6991218	6988373	0.35	0.372	0.359	Non-m6A site
1	6987950	6991218	6988401	0.578	0.442	0.524	Non-m6A site
1	6987950	6991218	6988439	0.439	0.421	0.432	Non-m6A site
1	6987950	6991218	6988449	0.212	0.402	0.288	Non-m6A site
1	6987950	6991218	6988597	0.254	0.215	0.238	Non-m6A site
1	6987950	6991218	6988643	0.587	0.26	0.456	Non-m6A site
1	6987950	6991218	6988656	0.479	0.383	0.441	Non-m6A site
1	6987950	6991218	6988673	0.402	0.439	0.416	Non-m6A site
1	6987950	6991218	6988689	0.408	0.487	0.44	Non-m6A site
1	6987950	6991218	6988733	0.668	0.498	0.6	m6A site (Moderate confidence)
1	6987950	6991218	6988746	0.401	0.544	0.458	Non-m6A site
1	6987950	6991218	6988819	0.469	0.443	0.458	Non-m6A site
1	6987950	6991218	6988878	0.568	0.341	0.477	Non-m6A site
1	6987950	6991218	6988967	0.561	0.43	0.509	Non-m6A site
1	6987950	6991218	6989038	0.349	0.405	0.371	Non-m6A site
1	6987950	6991218	6989156	0.262	0.435	0.331	Non-m6A site
1	6987950	6991218	6989161	0.631	0.45	0.559	m6A site (Low confidence)
1	6987950	6991218	6989282	0.33	0.417	0.364	Non-m6A site
1	6987950	6991218	6989309	0.413	0.464	0.433	Non-m6A site
1	6987950	6991218	6989461	0.27	0.42	0.33	Non-m6A site
1	6987950	6991218	6989531	0.262	0.394	0.314	Non-m6A site
1	6987950	6991218	6989744	0.268	0.301	0.281	Non-m6A site
1	6987950	6991218	6989755	0.294	0.315	0.303	Non-m6A site
1	6987950	6991218	6989817	0.27	0.339	0.297	Non-m6A site
1	6987950	6991218	6989860	0.486	0.406	0.454	Non-m6A site
1	6987950	6991218	6989901	0.23	0.479	0.33	Non-m6A site
1	6987950	6991218	6989910	0.614	0.432	0.541	Non-m6A site
1	6987950	6991218	6990060	0.281	0.42	0.337	Non-m6A site
1	6987950	6991218	6990072	0.292	0.409	0.338	Non-m6A site
1	6987950	6991218	6990095	0.317	0.449	0.37	Non-m6A site
1	6987950	6991218	6990115	0.411	0.361	0.391	Non-m6A site
1	6987950	6991218	6990123	0.23	0.389	0.293	Non-m6A site
1	6987950	6991218	6990191	0.62	0.503	0.573	m6A site (Low confidence)
1	6987950	6991218	6990252	0.331	0.502	0.399	Non-m6A site
1	6987950	6991218	6990300	0.361	0.537	0.431	Non-m6A site
1	6987950	6991218	6990323	0.405	0.556	0.465	Non-m6A site
1	6987950	6991218	6990330	0.633	0.567	0.606	m6A site (Moderate confidence)
1	6987950	6991218	6990340	0.367	0.605	0.462	Non-m6A site
1	6987950	6991218	6990458	0.489	0.426	0.464	Non-m6A site
1	6987950	6991218	6990522	0.544	0.487	0.521	Non-m6A site
1	6987950	6991218	6990527	0.543	0.508	0.529	Non-m6A site
1	6987950	6991218	6990544	0.393	0.509	0.439	Non-m6A site
1	6987950	6991218	6990587	0.602	0.459	0.545	Non-m6A site
1	6987950	6991218	6990626	0.302	0.528	0.392	Non-m6A site
1	6987950	6991218	6990636	0.307	0.513	0.39	Non-m6A site
1	6987950	6991218	6990657	0.329	0.501	0.398	Non-m6A site
1	6987950	6991218	6990663	0.47	0.548	0.501	Non-m6A site
1	6987950	6991218	6990863	0.333	0.502	0.401	Non-m6A site
1	6987950	6991218	6990874	0.571	0.555	0.565	m6A site (Low confidence)
1	6987950	6991218	6990899	0.559	0.418	0.502	Non-m6A site
1	6987950	6991218	6990926	0.377	0.416	0.392	Non-m6A site
1	6987950	6991218	6990966	0.609	0.435	0.539	Non-m6A site
1	6987950	6991218	6991013	0.382	0.521	0.437	Non-m6A site
1	6987950	6991218	6991057	0.63	0.372	0.527	Non-m6A site
1	6987950	6991218	6991065	0.35	0.414	0.375	Non-m6A site
1	6991765	6991915	6991832	0.312	0.451	0.368	Non-m6A site
1	6992113	6992413	6992119	0.512	0.315	0.433	Non-m6A site
1	6992113	6992413	6992206	0.401	0.361	0.385	Non-m6A site
1	7010004	7010299	7010085	0.384	0.266	0.337	Non-m6A site
1	7030193	7030541	7030242	0.248	0.377	0.3	Non-m6A site
1	7030193	7030541	7030308	0.443	0.508	0.469	Non-m6A site
1	7030193	7030541	7030335	0.488	0.525	0.503	Non-m6A site
1	7030193	7030541	7030346	0.451	0.51	0.474	Non-m6A site
1	7030193	7030541	7030359	0.677	0.537	0.621	m6A site (High confidence)
1	7030193	7030541	7030404	0.548	0.447	0.507	Non-m6A site
1	7030193	7030541	7030469	0.674	0.421	0.572	m6A site (Low confidence)
1	7030193	7030541	7030520	0.496	0.393	0.455	Non-m6A site
1	7055925	7056224	7055944	0.637	0.226	0.472	Non-m6A site
1	7055925	7056224	7056103	0.598	0.467	0.546	Non-m6A site
1	7095114	7095265	7095119	0.339	0.363	0.349	Non-m6A site
1	7095114	7095265	7095182	0.582	0.546	0.567	m6A site (Low confidence)
1	7095114	7095265	7095218	0.58	0.41	0.512	Non-m6A site
1	7136927	7137327	7136971	0.492	0.385	0.449	Non-m6A site
1	7136927	7137327	7137006	0.336	0.449	0.381	Non-m6A site
1	7136927	7137327	7137016	0.397	0.412	0.403	Non-m6A site
1	7136927	7137327	7137033	0.368	0.459	0.404	Non-m6A site
1	7205628	7208360	7205707	0.432	0.377	0.41	Non-m6A site
1	7205628	7208360	7205840	0.586	0.413	0.517	Non-m6A site
1	7205628	7208360	7205901	0.328	0.183	0.27	Non-m6A site
1	7205628	7208360	7205938	0.365	0.365	0.365	Non-m6A site
1	7205628	7208360	7205967	0.325	0.353	0.336	Non-m6A site
1	7205628	7208360	7206019	0.405	0.451	0.423	Non-m6A site
1	7205628	7208360	7206030	0.248	0.492	0.345	Non-m6A site
1	7205628	7208360	7206079	0.403	0.453	0.423	Non-m6A site
1	7205628	7208360	7206100	0.423	0.291	0.37	Non-m6A site
1	7205628	7208360	7206119	0.34	0.308	0.327	Non-m6A site
1	7205628	7208360	7206129	0.244	0.208	0.23	Non-m6A site
1	7205628	7208360	7206152	0.278	0.136	0.221	Non-m6A site
1	7205628	7208360	7206209	0.196	0.149	0.177	Non-m6A site
1	7205628	7208360	7206244	0.335	0.125	0.251	Non-m6A site
1	7205628	7208360	7206312	0.588	0.31	0.477	Non-m6A site
1	7205628	7208360	7206324	0.518	0.355	0.453	Non-m6A site
1	7205628	7208360	7206388	0.743	0.212	0.531	Non-m6A site
1	7205628	7208360	7206393	0.329	0.224	0.287	Non-m6A site
1	7205628	7208360	7206652	0.48	0.233	0.381	Non-m6A site
1	7205628	7208360	7206687	0.361	0.216	0.303	Non-m6A site
1	7205628	7208360	7206710	0.596	0.218	0.444	Non-m6A site
1	7205628	7208360	7206764	0.488	0.355	0.435	Non-m6A site
1	7205628	7208360	7206781	0.601	0.316	0.487	Non-m6A site
1	7205628	7208360	7206914	0.534	0.145	0.378	Non-m6A site
1	7205628	7208360	7206965	0.44	0.227	0.355	Non-m6A site
1	7205628	7208360	7207038	0.777	0.247	0.565	m6A site (Low confidence)
1	7205628	7208360	7207046	0.481	0.269	0.396	Non-m6A site
1	7205628	7208360	7207133	0.43	0.263	0.363	Non-m6A site
1	7205628	7208360	7207147	0.574	0.285	0.458	Non-m6A site
1	7205628	7208360	7207159	0.651	0.282	0.503	Non-m6A site
1	7205628	7208360	7207307	0.323	0.179	0.265	Non-m6A site
1	7205628	7208360	7207366	0.73	0.268	0.545	Non-m6A site
1	7205628	7208360	7207455	0.546	0.246	0.426	Non-m6A site
1	7205628	7208360	7207467	0.772	0.234	0.556	Non-m6A site
1	7205628	7208360	7207617	0.44	0.161	0.328	Non-m6A site
1	7205628	7208360	7207690	0.522	0.174	0.383	Non-m6A site
1	7205628	7208360	7207787	0.49	0.307	0.417	Non-m6A site
1	7205628	7208360	7207801	0.54	0.247	0.423	Non-m6A site
1	7205628	7208360	7207813	0.767	0.308	0.584	m6A site (Moderate confidence)
1	7205628	7208360	7207866	0.626	0.302	0.496	Non-m6A site
1	7205628	7208360	7208036	0.768	0.338	0.596	m6A site (Moderate confidence)
1	7205628	7208360	7208044	0.49	0.323	0.423	Non-m6A site
1	7205628	7208360	7208131	0.519	0.307	0.434	Non-m6A site
1	7205628	7208360	7208222	0.553	0.552	0.553	Non-m6A site
1	7205628	7208360	7208344	0.423	0.444	0.431	Non-m6A site
1	7239694	7239844	7239726	0.405	0.394	0.4	Non-m6A site
1	7239694	7239844	7239783	0.412	0.394	0.405	Non-m6A site
1	7253574	7254384	7253708	0.439	0.283	0.376	Non-m6A site
1	7253574	7254384	7253797	0.447	0.382	0.421	Non-m6A site
1	7253574	7254384	7253805	0.606	0.344	0.501	Non-m6A site
1	7253574	7254384	7253824	0.231	0.34	0.274	Non-m6A site
1	7253574	7254384	7253850	0.41	0.33	0.378	Non-m6A site
1	7253574	7254384	7253914	0.635	0.351	0.521	Non-m6A site
1	7253574	7254384	7254232	0.231	0.286	0.253	Non-m6A site
1	7253574	7254384	7254275	0.311	0.323	0.316	Non-m6A site
1	7253574	7254384	7254377	0.372	0.374	0.372	Non-m6A site
1	7272708	7272859	7272772	0.305	0.295	0.301	Non-m6A site
1	7294061	7294209	7294104	0.553	0.418	0.499	Non-m6A site
1	7331869	7332216	7331884	0.705	0.544	0.64	m6A site (High confidence)
1	7331869	7332216	7331924	0.68	0.467	0.594	m6A site (Moderate confidence)
1	7331869	7332216	7332076	0.291	0.493	0.372	Non-m6A site
1	7331869	7332216	7332096	0.372	0.507	0.426	Non-m6A site
1	7338947	7339244	7338954	0.302	0.155	0.243	Non-m6A site
1	7338947	7339244	7339046	0.597	0.218	0.445	Non-m6A site
1	7338947	7339244	7339144	0.332	0.473	0.388	Non-m6A site
1	7338947	7339244	7339178	0.34	0.483	0.397	Non-m6A site
1	7338947	7339244	7339216	0.659	0.492	0.592	m6A site (Moderate confidence)
1	7344961	7345302	7345150	0.332	0.378	0.35	Non-m6A site
1	7344961	7345302	7345221	0.712	0.436	0.601	m6A site (Moderate confidence)
1	7344961	7345302	7345226	0.727	0.436	0.61	m6A site (Moderate confidence)
1	7344961	7345302	7345236	0.353	0.477	0.403	Non-m6A site
1	7344961	7345302	7345244	0.324	0.526	0.404	Non-m6A site
1	7344961	7345302	7345297	0.37	0.453	0.403	Non-m6A site
1	7351856	7352104	7351889	0.352	0.468	0.398	Non-m6A site
1	7351856	7352104	7351903	0.361	0.462	0.402	Non-m6A site
1	7351856	7352104	7352034	0.663	0.497	0.597	m6A site (Moderate confidence)
1	7403327	7403819	7403511	0.476	0.45	0.465	Non-m6A site
1	7403327	7403819	7403811	0.419	0.262	0.356	Non-m6A site
1	7511374	7511672	7511376	0.231	0.416	0.305	Non-m6A site
1	7511374	7511672	7511420	0.538	0.464	0.508	Non-m6A site
1	7511374	7511672	7511460	0.581	0.445	0.527	Non-m6A site
1	7511374	7511672	7511599	0.49	0.354	0.435	Non-m6A site
1	7511374	7511672	7511640	0.493	0.264	0.401	Non-m6A site
1	7511374	7511672	7511655	0.343	0.267	0.313	Non-m6A site
1	7517656	7517901	7517658	0.281	0.468	0.355	Non-m6A site
1	7517656	7517901	7517809	0.374	0.338	0.36	Non-m6A site
1	7517656	7517901	7517857	0.578	0.424	0.516	Non-m6A site
1	7517656	7517901	7517887	0.331	0.468	0.386	Non-m6A site
1	7524189	7524433	7524222	0.528	0.399	0.477	Non-m6A site
1	7524189	7524433	7524257	0.577	0.244	0.443	Non-m6A site
1	7524189	7524433	7524267	0.185	0.235	0.205	Non-m6A site
1	7524189	7524433	7524360	0.607	0.415	0.53	Non-m6A site
1	7524189	7524433	7524364	0.407	0.418	0.411	Non-m6A site
1	7551561	7551807	7551624	0.487	0.397	0.451	Non-m6A site
1	7551561	7551807	7551651	0.353	0.425	0.382	Non-m6A site
1	7551561	7551807	7551664	0.261	0.378	0.308	Non-m6A site
1	7551561	7551807	7551693	0.327	0.346	0.335	Non-m6A site
1	7551561	7551807	7551731	0.274	0.364	0.31	Non-m6A site
1	7551561	7551807	7551769	0.477	0.344	0.424	Non-m6A site
1	7559588	7560347	7559621	0.293	0.343	0.313	Non-m6A site
1	7559588	7560347	7559637	0.311	0.373	0.335	Non-m6A site
1	7559588	7560347	7559865	0.392	0.437	0.41	Non-m6A site
1	7559588	7560347	7559955	0.268	0.416	0.327	Non-m6A site
1	7559588	7560347	7559967	0.448	0.439	0.444	Non-m6A site
1	7559588	7560347	7559996	0.357	0.412	0.379	Non-m6A site
1	7559588	7560347	7560132	0.303	0.206	0.264	Non-m6A site
1	7559588	7560347	7560243	0.504	0.52	0.51	Non-m6A site
1	7559588	7560347	7560247	0.495	0.534	0.51	Non-m6A site
1	7559588	7560347	7560269	0.555	0.51	0.537	Non-m6A site
1	7588238	7588951	7588336	0.286	0.358	0.315	Non-m6A site
1	7588238	7588951	7588354	0.275	0.414	0.331	Non-m6A site
1	7588238	7588951	7588585	0.334	0.388	0.356	Non-m6A site
1	7588238	7588951	7588604	0.345	0.386	0.361	Non-m6A site
1	7588238	7588951	7588645	0.362	0.481	0.41	Non-m6A site
1	7588238	7588951	7588710	0.277	0.41	0.33	Non-m6A site
1	7588238	7588951	7588750	0.402	0.568	0.468	Non-m6A site
[truncated: 150,136 more rows]

## Sheet: RSV-infected
chr	Start	End	A position	Score(Binary)	Score(Spectrum)	Score(Combined)	Classification
1	10665	10815	10697	0.262	0.386	0.312	Non-m6A site
1	10665	10815	10790	0.475	0.463	0.47	Non-m6A site
1	15439	15587	15490	0.706	0.42	0.591	m6A site (Moderate confidence)
1	15439	15587	15561	0.476	0.581	0.518	Non-m6A site
1	26695	26892	26793	0.362	0.475	0.407	Non-m6A site
1	26695	26892	26829	0.713	0.465	0.614	m6A site (Moderate confidence)
1	26695	26892	26859	0.626	0.455	0.558	m6A site (Low confidence)
1	34207	34404	34347	0.479	0.429	0.459	Non-m6A site
1	34207	34404	34367	0.405	0.39	0.399	Non-m6A site
1	58856	59105	58874	0.402	0.399	0.401	Non-m6A site
1	58856	59105	58981	0.654	0.342	0.529	Non-m6A site
1	58856	59105	59017	0.305	0.31	0.307	Non-m6A site
1	58856	59105	59072	0.315	0.287	0.304	Non-m6A site
1	58856	59105	59099	0.184	0.389	0.266	Non-m6A site
1	60791	60941	60804	0.344	0.396	0.365	Non-m6A site
1	60791	60941	60826	0.274	0.381	0.317	Non-m6A site
1	60791	60941	60917	0.404	0.56	0.467	Non-m6A site
1	60791	60941	60931	0.532	0.533	0.532	Non-m6A site
1	63410	63707	63447	0.417	0.274	0.36	Non-m6A site
1	63410	63707	63519	0.288	0.322	0.302	Non-m6A site
1	63410	63707	63526	0.376	0.331	0.358	Non-m6A site
1	63410	63707	63584	0.444	0.388	0.421	Non-m6A site
1	72914	73213	72968	0.29	0.424	0.344	Non-m6A site
1	85485	86496	85814	0.364	0.449	0.398	Non-m6A site
1	85485	86496	85845	0.314	0.429	0.36	Non-m6A site
1	85485	86496	85958	0.624	0.375	0.524	Non-m6A site
1	85485	86496	86176	0.3	0.262	0.285	Non-m6A site
1	85485	86496	86424	0.502	0.564	0.527	Non-m6A site
1	85485	86496	86438	0.561	0.628	0.588	m6A site (Moderate confidence)
1	85485	86496	86484	0.237	0.582	0.375	Non-m6A site
1	85485	86496	86492	0.67	0.585	0.636	m6A site (High confidence)
1	87637	88596	87890	0.586	0.468	0.539	Non-m6A site
1	87637	88596	87915	0.341	0.48	0.396	Non-m6A site
1	87637	88596	87921	0.343	0.464	0.391	Non-m6A site
1	87637	88596	88082	0.386	0.483	0.424	Non-m6A site
1	87637	88596	88133	0.52	0.319	0.44	Non-m6A site
1	87637	88596	88202	0.665	0.491	0.595	m6A site (Moderate confidence)
1	87637	88596	88262	0.435	0.475	0.451	Non-m6A site
1	87637	88596	88270	0.302	0.438	0.356	Non-m6A site
1	87637	88596	88296	0.399	0.434	0.413	Non-m6A site
1	87637	88596	88305	0.334	0.427	0.371	Non-m6A site
1	87637	88596	88378	0.587	0.423	0.521	Non-m6A site
1	87637	88596	88448	0.356	0.57	0.441	Non-m6A site
1	87637	88596	88483	0.57	0.556	0.564	m6A site (Low confidence)
1	87637	88596	88489	0.585	0.583	0.584	m6A site (Moderate confidence)
1	87637	88596	88493	0.581	0.583	0.582	m6A site (Low confidence)
1	87637	88596	88501	0.532	0.578	0.55	Non-m6A site
1	87637	88596	88583	0.321	0.36	0.337	Non-m6A site
1	135244	135390	135252	0.227	0.384	0.29	Non-m6A site
1	140478	140626	140486	0.539	0.414	0.489	Non-m6A site
1	142253	142598	142324	0.252	0.406	0.313	Non-m6A site
1	142253	142598	142572	0.254	0.415	0.318	Non-m6A site
1	144062	144357	144119	0.587	0.38	0.504	Non-m6A site
1	144062	144357	144196	0.214	0.287	0.243	Non-m6A site
1	144062	144357	144266	0.639	0.355	0.525	Non-m6A site
1	144062	144357	144276	0.706	0.322	0.552	Non-m6A site
1	144062	144357	144351	0.555	0.292	0.45	Non-m6A site
1	150371	150568	150388	0.661	0.408	0.56	m6A site (Low confidence)
1	150371	150568	150429	0.26	0.419	0.323	Non-m6A site
1	150371	150568	150434	0.228	0.405	0.299	Non-m6A site
1	150371	150568	150463	0.26	0.388	0.311	Non-m6A site
1	150371	150568	150530	0.272	0.431	0.336	Non-m6A site
1	156249	156399	156253	0.344	0.416	0.373	Non-m6A site
1	156249	156399	156331	0.617	0.517	0.577	m6A site (Low confidence)
1	156249	156399	156389	0.247	0.362	0.293	Non-m6A site
1	156249	156399	156395	0.257	0.356	0.297	Non-m6A site
1	173183	173333	173304	0.46	0.212	0.361	Non-m6A site
1	180298	180498	180328	0.367	0.46	0.404	Non-m6A site
1	180298	180498	180457	0.352	0.461	0.396	Non-m6A site
1	195988	196138	196001	0.464	0.481	0.471	Non-m6A site
1	200603	200753	200713	0.394	0.35	0.376	Non-m6A site
1	201993	203355	201998	0.579	0.372	0.496	Non-m6A site
1	201993	203355	202075	0.338	0.342	0.34	Non-m6A site
1	201993	203355	202203	0.416	0.433	0.423	Non-m6A site
1	201993	203355	202435	0.418	0.423	0.42	Non-m6A site
1	201993	203355	202472	0.683	0.522	0.618	m6A site (Moderate confidence)
1	201993	203355	202495	0.325	0.524	0.404	Non-m6A site
1	201993	203355	202548	0.372	0.361	0.367	Non-m6A site
1	201993	203355	202564	0.451	0.241	0.367	Non-m6A site
1	201993	203355	202727	0.571	0.264	0.448	Non-m6A site
1	201993	203355	202816	0.427	0.489	0.451	Non-m6A site
1	201993	203355	202837	0.447	0.578	0.499	Non-m6A site
1	201993	203355	202845	0.298	0.571	0.407	Non-m6A site
1	201993	203355	202927	0.204	0.301	0.243	Non-m6A site
1	201993	203355	202974	0.386	0.438	0.407	Non-m6A site
1	201993	203355	202982	0.318	0.477	0.382	Non-m6A site
1	201993	203355	202987	0.279	0.463	0.353	Non-m6A site
1	201993	203355	203040	0.249	0.417	0.316	Non-m6A site
1	201993	203355	203049	0.561	0.453	0.518	Non-m6A site
1	201993	203355	203097	0.24	0.466	0.33	Non-m6A site
1	201993	203355	203148	0.333	0.388	0.355	Non-m6A site
1	201993	203355	203190	0.265	0.495	0.357	Non-m6A site
1	201993	203355	203195	0.495	0.552	0.518	Non-m6A site
1	201993	203355	203235	0.414	0.481	0.441	Non-m6A site
1	201993	203355	203312	0.3	0.314	0.305	Non-m6A site
1	203634	203885	203694	0.319	0.325	0.321	Non-m6A site
1	203634	203885	203716	0.465	0.341	0.415	Non-m6A site
1	203634	203885	203738	0.33	0.526	0.408	Non-m6A site
1	203634	203885	203745	0.527	0.496	0.514	Non-m6A site
1	203634	203885	203761	0.684	0.564	0.636	m6A site (High confidence)
1	203634	203885	203813	0.328	0.39	0.353	Non-m6A site
1	213973	214173	213998	0.333	0.509	0.403	Non-m6A site
1	213973	214173	214033	0.428	0.471	0.445	Non-m6A site
1	213973	214173	214126	0.36	0.182	0.289	Non-m6A site
1	217150	217345	217168	0.502	0.491	0.498	Non-m6A site
1	267899	268145	267944	0.524	0.414	0.48	Non-m6A site
1	267899	268145	268087	0.315	0.427	0.359	Non-m6A site
1	322006	322205	322109	0.6	0.323	0.489	Non-m6A site
1	322006	322205	322173	0.493	0.339	0.431	Non-m6A site
1	322006	322205	322189	0.338	0.368	0.35	Non-m6A site
1	374219	374412	374222	0.324	0.43	0.366	Non-m6A site
1	412723	413206	412795	0.388	0.353	0.374	Non-m6A site
1	412723	413206	413035	0.255	0.36	0.297	Non-m6A site
1	412723	413206	413096	0.492	0.354	0.436	Non-m6A site
1	412723	413206	413166	0.448	0.407	0.431	Non-m6A site
1	412723	413206	413192	0.4	0.439	0.416	Non-m6A site
1	412723	413206	413196	0.259	0.42	0.323	Non-m6A site
1	414490	414833	414628	0.587	0.434	0.526	Non-m6A site
1	414490	414833	414665	0.447	0.426	0.439	Non-m6A site
1	414490	414833	414719	0.362	0.579	0.448	Non-m6A site
1	414490	414833	414759	0.491	0.568	0.522	Non-m6A site
1	414490	414833	414780	0.242	0.602	0.386	Non-m6A site
1	414490	414833	414816	0.585	0.502	0.552	Non-m6A site
1	430968	431217	431086	0.599	0.402	0.52	Non-m6A site
1	430968	431217	431102	0.282	0.333	0.302	Non-m6A site
1	430968	431217	431166	0.314	0.325	0.318	Non-m6A site
1	482475	482763	482517	0.631	0.455	0.56	m6A site (Low confidence)
1	482475	482763	482716	0.439	0.428	0.434	Non-m6A site
1	482475	482763	482738	0.287	0.445	0.35	Non-m6A site
1	485948	486097	486068	0.312	0.433	0.36	Non-m6A site
1	505936	506184	506163	0.72	0.43	0.604	m6A site (Moderate confidence)
1	511437	511799	511446	0.575	0.474	0.534	Non-m6A site
1	511437	511799	511545	0.299	0.353	0.321	Non-m6A site
1	511437	511799	511663	0.606	0.299	0.483	Non-m6A site
1	511437	511799	511682	0.273	0.247	0.263	Non-m6A site
1	511437	511799	511750	0.491	0.458	0.478	Non-m6A site
1	638809	639060	638817	0.506	0.4	0.464	Non-m6A site
1	638809	639060	639016	0.501	0.451	0.481	Non-m6A site
1	689936	690136	689963	0.555	0.391	0.49	Non-m6A site
1	689936	690136	689984	0.292	0.4	0.335	Non-m6A site
1	689936	690136	690083	0.288	0.407	0.335	Non-m6A site
1	690284	690484	690308	0.37	0.514	0.427	Non-m6A site
1	690284	690484	690380	0.476	0.541	0.502	Non-m6A site
1	690284	690484	690431	0.262	0.496	0.356	Non-m6A site
1	690284	690484	690455	0.308	0.488	0.38	Non-m6A site
1	690831	691081	690874	0.617	0.535	0.584	m6A site (Moderate confidence)
1	690831	691081	690916	0.409	0.486	0.44	Non-m6A site
1	690831	691081	690967	0.362	0.421	0.386	Non-m6A site
1	690831	691081	691028	0.706	0.495	0.621	m6A site (High confidence)
1	690831	691081	691057	0.245	0.489	0.342	Non-m6A site
1	690831	691081	691067	0.408	0.526	0.455	Non-m6A site
1	725001	725152	725149	0.593	0.492	0.552	Non-m6A site
1	733474	733670	733500	0.434	0.483	0.454	Non-m6A site
1	733474	733670	733569	0.262	0.554	0.378	Non-m6A site
1	733474	733670	733610	0.526	0.486	0.51	Non-m6A site
1	733474	733670	733665	0.567	0.61	0.584	m6A site (Moderate confidence)
1	736309	736460	736367	0.383	0.482	0.422	Non-m6A site
1	736309	736460	736402	0.37	0.544	0.439	Non-m6A site
1	740101	740301	740197	0.59	0.427	0.525	Non-m6A site
1	740101	740301	740250	0.55	0.39	0.486	Non-m6A site
1	743181	743331	743259	0.372	0.43	0.395	Non-m6A site
1	743181	743331	743318	0.177	0.435	0.28	Non-m6A site
1	744418	744568	744431	0.435	0.506	0.463	Non-m6A site
1	744418	744568	744454	0.451	0.552	0.491	Non-m6A site
1	744418	744568	744506	0.466	0.485	0.473	Non-m6A site
1	752588	752738	752624	0.228	0.429	0.308	Non-m6A site
1	752588	752738	752649	0.301	0.416	0.347	Non-m6A site
1	752588	752738	752660	0.512	0.474	0.496	Non-m6A site
1	752837	753138	752874	0.638	0.405	0.545	Non-m6A site
1	752837	753138	752940	0.257	0.54	0.37	Non-m6A site
1	752837	753138	752954	0.366	0.518	0.427	Non-m6A site
1	752837	753138	752963	0.425	0.565	0.481	Non-m6A site
1	752837	753138	752990	0.511	0.589	0.542	Non-m6A site
1	752837	753138	753003	0.67	0.584	0.636	m6A site (High confidence)
1	752837	753138	753041	0.35	0.59	0.446	Non-m6A site
1	752837	753138	753053	0.643	0.567	0.613	m6A site (Moderate confidence)
1	752837	753138	753071	0.338	0.583	0.436	Non-m6A site
1	778861	779109	778865	0.215	0.333	0.262	Non-m6A site
1	786895	787045	786903	0.261	0.465	0.342	Non-m6A site
1	786895	787045	786925	0.387	0.458	0.415	Non-m6A site
1	789762	790155	789767	0.279	0.364	0.313	Non-m6A site
1	789762	790155	789788	0.38	0.388	0.383	Non-m6A site
1	789762	790155	789830	0.417	0.487	0.445	Non-m6A site
1	789762	790155	789899	0.276	0.332	0.298	Non-m6A site
1	789762	790155	789905	0.549	0.336	0.463	Non-m6A site
1	789762	790155	790032	0.349	0.406	0.372	Non-m6A site
1	789762	790155	790145	0.35	0.483	0.403	Non-m6A site
1	790253	790401	790287	0.39	0.439	0.409	Non-m6A site
1	790253	790401	790312	0.669	0.513	0.606	m6A site (Moderate confidence)
1	791453	791650	791457	0.44	0.444	0.442	Non-m6A site
1	791453	791650	791474	0.193	0.453	0.297	Non-m6A site
1	792189	792386	792208	0.661	0.587	0.631	m6A site (High confidence)
1	792189	792386	792231	0.428	0.602	0.498	Non-m6A site
1	792189	792386	792260	0.432	0.596	0.497	Non-m6A site
1	792189	792386	792295	0.287	0.484	0.365	Non-m6A site
1	792189	792386	792304	0.386	0.464	0.417	Non-m6A site
1	792189	792386	792331	0.321	0.291	0.309	Non-m6A site
1	792189	792386	792339	0.306	0.324	0.313	Non-m6A site
1	792189	792386	792374	0.198	0.347	0.258	Non-m6A site
1	839928	840327	839947	0.289	0.516	0.379	Non-m6A site
1	839928	840327	840049	0.221	0.467	0.319	Non-m6A site
1	839928	840327	840208	0.29	0.401	0.335	Non-m6A site
1	839928	840327	840246	0.213	0.422	0.297	Non-m6A site
1	839928	840327	840271	0.334	0.422	0.369	Non-m6A site
1	839928	840327	840282	0.507	0.424	0.474	Non-m6A site
1	840426	840576	840468	0.551	0.464	0.516	Non-m6A site
1	840974	842096	840985	0.371	0.514	0.428	Non-m6A site
1	840974	842096	841009	0.49	0.495	0.492	Non-m6A site
1	840974	842096	841064	0.708	0.448	0.604	m6A site (Moderate confidence)
1	840974	842096	841117	0.367	0.522	0.429	Non-m6A site
1	840974	842096	841153	0.575	0.498	0.544	Non-m6A site
1	840974	842096	841159	0.423	0.502	0.454	Non-m6A site
1	840974	842096	841254	0.314	0.421	0.357	Non-m6A site
1	840974	842096	841341	0.519	0.461	0.496	Non-m6A site
1	840974	842096	841379	0.326	0.463	0.381	Non-m6A site
1	840974	842096	841403	0.645	0.396	0.545	Non-m6A site
1	840974	842096	841410	0.28	0.41	0.332	Non-m6A site
1	840974	842096	841487	0.401	0.515	0.447	Non-m6A site
1	840974	842096	841491	0.329	0.502	0.398	Non-m6A site
1	840974	842096	841502	0.389	0.523	0.442	Non-m6A site
1	840974	842096	841600	0.397	0.482	0.431	Non-m6A site
1	840974	842096	841622	0.503	0.489	0.497	Non-m6A site
1	840974	842096	841643	0.432	0.462	0.444	Non-m6A site
1	840974	842096	841673	0.396	0.459	0.421	Non-m6A site
1	840974	842096	841779	0.472	0.48	0.475	Non-m6A site
1	840974	842096	841787	0.374	0.453	0.406	Non-m6A site
1	840974	842096	841915	0.432	0.536	0.473	Non-m6A site
1	840974	842096	841980	0.246	0.538	0.362	Non-m6A site
1	840974	842096	842063	0.26	0.533	0.369	Non-m6A site
1	840974	842096	842068	0.404	0.525	0.452	Non-m6A site
1	843724	843872	843754	0.619	0.431	0.544	Non-m6A site
1	843724	843872	843759	0.535	0.426	0.491	Non-m6A site
1	843724	843872	843800	0.263	0.37	0.306	Non-m6A site
1	852915	853064	852932	0.543	0.44	0.502	Non-m6A site
1	852915	853064	852990	0.303	0.552	0.403	Non-m6A site
1	852915	853064	853021	0.255	0.466	0.339	Non-m6A site
1	852915	853064	853044	0.319	0.499	0.391	Non-m6A site
1	853780	854027	853807	0.433	0.473	0.449	Non-m6A site
1	853780	854027	853919	0.73	0.463	0.623	m6A site (High confidence)
1	853780	854027	853927	0.323	0.486	0.388	Non-m6A site
1	866037	866238	866056	0.511	0.376	0.457	Non-m6A site
1	866037	866238	866067	0.566	0.284	0.453	Non-m6A site
1	866037	866238	866099	0.555	0.296	0.451	Non-m6A site
1	866037	866238	866180	0.588	0.421	0.521	Non-m6A site
1	866037	866238	866185	0.345	0.451	0.387	Non-m6A site
1	866037	866238	866226	0.495	0.441	0.473	Non-m6A site
1	867536	867786	867544	0.243	0.414	0.311	Non-m6A site
1	867536	867786	867555	0.254	0.44	0.328	Non-m6A site
1	867536	867786	867561	0.403	0.398	0.401	Non-m6A site
1	867536	867786	867698	0.36	0.313	0.341	Non-m6A site
1	867536	867786	867729	0.411	0.333	0.38	Non-m6A site
1	867536	867786	867743	0.396	0.372	0.386	Non-m6A site
1	867536	867786	867755	0.284	0.373	0.319	Non-m6A site
1	873496	873744	873657	0.261	0.411	0.321	Non-m6A site
1	873496	873744	873670	0.335	0.42	0.369	Non-m6A site
1	873496	873744	873680	0.257	0.401	0.315	Non-m6A site
1	873496	873744	873689	0.35	0.399	0.37	Non-m6A site
1	873496	873744	873730	0.279	0.387	0.322	Non-m6A site
1	873496	873744	873736	0.426	0.385	0.409	Non-m6A site
1	913014	913212	913051	0.278	0.528	0.378	Non-m6A site
1	913014	913212	913088	0.375	0.553	0.446	Non-m6A site
1	913014	913212	913125	0.345	0.526	0.418	Non-m6A site
1	913014	913212	913130	0.334	0.439	0.376	Non-m6A site
1	915654	915952	915732	0.324	0.498	0.394	Non-m6A site
1	915654	915952	915738	0.519	0.46	0.495	Non-m6A site
1	915654	915952	915781	0.468	0.362	0.425	Non-m6A site
1	915654	915952	915873	0.358	0.381	0.367	Non-m6A site
1	916050	916199	916128	0.432	0.485	0.453	Non-m6A site
1	916397	916546	916439	0.5	0.457	0.483	Non-m6A site
1	916397	916546	916479	0.376	0.505	0.427	Non-m6A site
1	916397	916546	916522	0.516	0.273	0.419	Non-m6A site
1	917090	917240	917106	0.491	0.28	0.407	Non-m6A site
1	917090	917240	917158	0.273	0.185	0.238	Non-m6A site
1	917090	917240	917167	0.195	0.189	0.193	Non-m6A site
1	917090	917240	917188	0.274	0.253	0.266	Non-m6A site
1	917090	917240	917234	0.212	0.319	0.255	Non-m6A site
1	936852	937707	936906	0.247	0.448	0.327	Non-m6A site
1	936852	937707	936922	0.6	0.463	0.545	Non-m6A site
1	936852	937707	936964	0.247	0.421	0.316	Non-m6A site
1	936852	937707	936980	0.566	0.386	0.494	Non-m6A site
1	936852	937707	936999	0.291	0.391	0.331	Non-m6A site
1	936852	937707	937156	0.544	0.485	0.52	Non-m6A site
1	936852	937707	937179	0.322	0.523	0.402	Non-m6A site
1	936852	937707	937188	0.391	0.612	0.479	Non-m6A site
1	936852	937707	937239	0.611	0.514	0.572	m6A site (Low confidence)
1	936852	937707	937243	0.347	0.498	0.407	Non-m6A site
1	936852	937707	937311	0.719	0.439	0.607	m6A site (Moderate confidence)
1	936852	937707	937316	0.41	0.453	0.427	Non-m6A site
1	936852	937707	937336	0.388	0.483	0.426	Non-m6A site
1	936852	937707	937362	0.664	0.485	0.592	m6A site (Moderate confidence)
1	936852	937707	937374	0.433	0.358	0.403	Non-m6A site
1	936852	937707	937406	0.379	0.4	0.387	Non-m6A site
1	936852	937707	937574	0.288	0.371	0.321	Non-m6A site
1	936852	937707	937592	0.719	0.444	0.609	m6A site (Moderate confidence)
1	936852	937707	937617	0.326	0.59	0.432	Non-m6A site
1	936852	937707	937632	0.684	0.552	0.631	m6A site (High confidence)
1	936852	937707	937654	0.346	0.552	0.428	Non-m6A site
1	936852	937707	937661	0.238	0.542	0.359	Non-m6A site
1	936852	937707	937695	0.284	0.473	0.36	Non-m6A site
1	961847	961994	961921	0.289	0.464	0.359	Non-m6A site
1	961847	961994	961950	0.292	0.493	0.372	Non-m6A site
1	961847	961994	961980	0.205	0.447	0.302	Non-m6A site
1	987973	988232	987993	0.438	0.445	0.44	Non-m6A site
1	987973	988232	988024	0.348	0.474	0.398	Non-m6A site
1	987973	988232	988034	0.302	0.483	0.374	Non-m6A site
1	987973	988232	988045	0.49	0.426	0.464	Non-m6A site
1	987973	988232	988151	0.185	0.379	0.263	Non-m6A site
1	987973	988232	988206	0.686	0.404	0.573	m6A site (Low confidence)
1	988380	989654	988400	0.346	0.402	0.368	Non-m6A site
1	988380	989654	988432	0.239	0.308	0.266	Non-m6A site
1	988380	989654	988550	0.357	0.449	0.393	Non-m6A site
1	988380	989654	988633	0.621	0.481	0.565	m6A site (Low confidence)
1	988380	989654	988651	0.474	0.503	0.485	Non-m6A site
1	988380	989654	988656	0.258	0.497	0.353	Non-m6A site
1	988380	989654	988709	0.291	0.349	0.314	Non-m6A site
1	988380	989654	988769	0.401	0.347	0.38	Non-m6A site
1	988380	989654	988794	0.594	0.416	0.522	Non-m6A site
1	988380	989654	988873	0.289	0.372	0.322	Non-m6A site
1	988380	989654	988901	0.314	0.383	0.341	Non-m6A site
1	988380	989654	988936	0.333	0.422	0.368	Non-m6A site
1	988380	989654	988968	0.348	0.39	0.365	Non-m6A site
1	988380	989654	989023	0.368	0.36	0.365	Non-m6A site
1	988380	989654	989101	0.518	0.324	0.44	Non-m6A site
1	988380	989654	989170	0.594	0.202	0.437	Non-m6A site
1	988380	989654	989255	0.278	0.388	0.322	Non-m6A site
1	988380	989654	989292	0.338	0.262	0.307	Non-m6A site
1	988380	989654	989472	0.317	0.326	0.32	Non-m6A site
1	988380	989654	989494	0.642	0.508	0.588	m6A site (Moderate confidence)
1	988380	989654	989535	0.323	0.395	0.352	Non-m6A site
1	988380	989654	989645	0.309	0.363	0.331	Non-m6A site
1	990397	990646	990424	0.464	0.613	0.524	Non-m6A site
1	990397	990646	990432	0.295	0.579	0.408	Non-m6A site
1	990397	990646	990467	0.433	0.523	0.469	Non-m6A site
1	990397	990646	990493	0.385	0.548	0.45	Non-m6A site
1	990397	990646	990531	0.282	0.448	0.348	Non-m6A site
1	990397	990646	990540	0.375	0.452	0.406	Non-m6A site
1	990397	990646	990554	0.446	0.433	0.44	Non-m6A site
1	990397	990646	990567	0.411	0.373	0.396	Non-m6A site
1	990397	990646	990575	0.302	0.412	0.346	Non-m6A site
1	1019189	1019435	1019259	0.693	0.557	0.638	m6A site (High confidence)
1	1019189	1019435	1019304	0.362	0.428	0.388	Non-m6A site
1	1019189	1019435	1019376	0.313	0.47	0.376	Non-m6A site
1	1019189	1019435	1019396	0.552	0.516	0.537	Non-m6A site
1	1019189	1019435	1019404	0.241	0.504	0.346	Non-m6A site
1	1029862	1030112	1029915	0.61	0.578	0.597	m6A site (Moderate confidence)
1	1029862	1030112	1029919	0.649	0.576	0.62	m6A site (High confidence)
1	1029862	1030112	1030020	0.364	0.461	0.403	Non-m6A site
1	1029862	1030112	1030054	0.506	0.42	0.471	Non-m6A site
1	1029862	1030112	1030082	0.509	0.444	0.483	Non-m6A site
1	1048363	1049238	1048401	0.284	0.36	0.314	Non-m6A site
1	1048363	1049238	1048480	0.604	0.207	0.445	Non-m6A site
1	1048363	1049238	1048491	0.364	0.255	0.32	Non-m6A site
1	1048363	1049238	1048595	0.304	0.302	0.303	Non-m6A site
1	1048363	1049238	1048731	0.36	0.239	0.312	Non-m6A site
1	1048363	1049238	1048808	0.24	0.366	0.29	Non-m6A site
1	1048363	1049238	1048821	0.608	0.499	0.564	m6A site (Low confidence)
1	1048363	1049238	1048835	0.614	0.565	0.594	m6A site (Moderate confidence)
1	1048363	1049238	1048897	0.377	0.457	0.409	Non-m6A site
1	1048363	1049238	1048941	0.493	0.475	0.486	Non-m6A site
1	1048363	1049238	1049001	0.473	0.264	0.389	Non-m6A site
1	1048363	1049238	1049010	0.353	0.362	0.357	Non-m6A site
1	1048363	1049238	1049032	0.321	0.36	0.336	Non-m6A site
1	1048363	1049238	1049091	0.188	0.203	0.194	Non-m6A site
1	1048363	1049238	1049124	0.19	0.177	0.185	Non-m6A site
1	1048363	1049238	1049170	0.319	0.276	0.302	Non-m6A site
1	1048363	1049238	1049231	0.39	0.338	0.369	Non-m6A site
1	1052190	1053017	1052196	0.364	0.446	0.397	Non-m6A site
1	1052190	1053017	1052211	0.524	0.433	0.488	Non-m6A site
1	1052190	1053017	1052242	0.717	0.305	0.552	Non-m6A site
1	1052190	1053017	1052258	0.513	0.309	0.431	Non-m6A site
1	1052190	1053017	1052336	0.39	0.535	0.448	Non-m6A site
1	1052190	1053017	1052342	0.528	0.584	0.55	Non-m6A site
1	1052190	1053017	1052379	0.466	0.61	0.524	Non-m6A site
1	1052190	1053017	1052393	0.344	0.58	0.439	Non-m6A site
1	1052190	1053017	1052432	0.294	0.458	0.359	Non-m6A site
1	1052190	1053017	1052457	0.431	0.528	0.47	Non-m6A site
1	1052190	1053017	1052474	0.71	0.514	0.632	m6A site (High confidence)
1	1052190	1053017	1052490	0.446	0.45	0.447	Non-m6A site
1	1052190	1053017	1052501	0.38	0.511	0.433	Non-m6A site
1	1052190	1053017	1052525	0.306	0.493	0.381	Non-m6A site
1	1052190	1053017	1052571	0.367	0.4	0.38	Non-m6A site
1	1052190	1053017	1052594	0.224	0.309	0.258	Non-m6A site
1	1052190	1053017	1052675	0.584	0.363	0.495	Non-m6A site
1	1052190	1053017	1052737	0.268	0.414	0.326	Non-m6A site
1	1052190	1053017	1052747	0.361	0.354	0.358	Non-m6A site
1	1052190	1053017	1052763	0.434	0.389	0.416	Non-m6A site
1	1052190	1053017	1052853	0.752	0.473	0.64	m6A site (High confidence)
1	1052190	1053017	1052871	0.439	0.433	0.437	Non-m6A site
1	1104173	1104516	1104279	0.263	0.35	0.298	Non-m6A site
1	1104760	1105006	1104792	0.391	0.524	0.444	Non-m6A site
1	1104760	1105006	1104834	0.251	0.425	0.32	Non-m6A site
1	1104760	1105006	1104843	0.607	0.498	0.563	m6A site (Low confidence)
1	1104760	1105006	1104853	0.42	0.503	0.453	Non-m6A site
1	1104760	1105006	1104974	0.356	0.396	0.372	Non-m6A site
1	1104760	1105006	1105003	0.57	0.466	0.528	Non-m6A site
1	1106693	1106841	1106740	0.699	0.408	0.583	m6A site (Low confidence)
1	1106693	1106841	1106760	0.223	0.376	0.284	Non-m6A site
1	1106693	1106841	1106819	0.574	0.37	0.492	Non-m6A site
1	1165932	1166279	1165972	0.417	0.344	0.388	Non-m6A site
1	1168052	1168396	1168117	0.381	0.543	0.446	Non-m6A site
1	1168052	1168396	1168157	0.313	0.48	0.379	Non-m6A site
1	1168052	1168396	1168371	0.259	0.246	0.254	Non-m6A site
1	1181462	1181610	1181478	0.628	0.383	0.53	Non-m6A site
1	1181462	1181610	1181489	0.619	0.316	0.498	Non-m6A site
1	1181462	1181610	1181606	0.73	0.408	0.601	m6A site (Moderate confidence)
1	1186456	1186699	1186459	0.22	0.282	0.245	Non-m6A site
1	1186456	1186699	1186491	0.402	0.212	0.326	Non-m6A site
1	1186456	1186699	1186629	0.385	0.489	0.426	Non-m6A site
1	1186456	1186699	1186660	0.641	0.559	0.608	m6A site (Moderate confidence)
1	1236548	1236748	1236655	0.54	0.546	0.542	Non-m6A site
1	1236548	1236748	1236676	0.636	0.539	0.597	m6A site (Moderate confidence)
1	1369654	1373653	1369660	0.281	0.49	0.364	Non-m6A site
1	1369654	1373653	1369671	0.437	0.486	0.456	Non-m6A site
1	1369654	1373653	1369764	0.581	0.492	0.546	Non-m6A site
1	1369654	1373653	1369775	0.469	0.55	0.501	Non-m6A site
1	1369654	1373653	1369780	0.57	0.496	0.54	Non-m6A site
1	1369654	1373653	1369804	0.3	0.52	0.388	Non-m6A site
1	1369654	1373653	1369832	0.369	0.475	0.411	Non-m6A site
1	1369654	1373653	1369854	0.431	0.518	0.466	Non-m6A site
1	1369654	1373653	1369920	0.579	0.594	0.585	m6A site (Moderate confidence)
1	1369654	1373653	1369970	0.621	0.574	0.602	m6A site (Moderate confidence)
1	1369654	1373653	1369976	0.535	0.574	0.551	Non-m6A site
1	1369654	1373653	1369981	0.371	0.569	0.45	Non-m6A site
1	1369654	1373653	1370003	0.533	0.552	0.541	Non-m6A site
1	1369654	1373653	1370014	0.249	0.544	0.367	Non-m6A site
1	1369654	1373653	1370022	0.468	0.556	0.503	Non-m6A site
1	1369654	1373653	1370032	0.296	0.498	0.376	Non-m6A site
1	1369654	1373653	1370052	0.539	0.479	0.515	Non-m6A site
1	1369654	1373653	1370213	0.342	0.469	0.392	Non-m6A site
1	1369654	1373653	1370226	0.288	0.537	0.387	Non-m6A site
1	1369654	1373653	1370263	0.428	0.587	0.492	Non-m6A site
1	1369654	1373653	1370394	0.339	0.512	0.408	Non-m6A site
1	1369654	1373653	1370401	0.31	0.49	0.382	Non-m6A site
1	1369654	1373653	1370440	0.327	0.496	0.395	Non-m6A site
1	1369654	1373653	1370445	0.422	0.519	0.46	Non-m6A site
1	1369654	1373653	1370478	0.346	0.492	0.404	Non-m6A site
1	1369654	1373653	1370499	0.476	0.55	0.505	Non-m6A site
1	1369654	1373653	1370510	0.271	0.546	0.381	Non-m6A site
1	1369654	1373653	1370552	0.244	0.591	0.382	Non-m6A site
1	1369654	1373653	1370558	0.448	0.595	0.507	Non-m6A site
1	1369654	1373653	1370593	0.519	0.53	0.523	Non-m6A site
1	1369654	1373653	1370610	0.347	0.504	0.41	Non-m6A site
1	1369654	1373653	1370667	0.329	0.412	0.362	Non-m6A site
1	1369654	1373653	1370690	0.312	0.41	0.351	Non-m6A site
1	1369654	1373653	1370708	0.213	0.413	0.293	Non-m6A site
1	1369654	1373653	1370882	0.245	0.446	0.325	Non-m6A site
1	1369654	1373653	1370979	0.208	0.257	0.228	Non-m6A site
1	1369654	1373653	1371074	0.339	0.428	0.374	Non-m6A site
1	1369654	1373653	1371251	0.464	0.466	0.465	Non-m6A site
1	1369654	1373653	1371267	0.378	0.48	0.419	Non-m6A site
1	1369654	1373653	1371319	0.437	0.56	0.486	Non-m6A site
1	1369654	1373653	1371336	0.574	0.595	0.582	m6A site (Low confidence)
1	1369654	1373653	1371374	0.348	0.572	0.437	Non-m6A site
1	1369654	1373653	1371429	0.4	0.508	0.443	Non-m6A site
1	1369654	1373653	1371443	0.743	0.476	0.636	m6A site (High confidence)
1	1369654	1373653	1371561	0.555	0.535	0.547	Non-m6A site
1	1369654	1373653	1371614	0.618	0.428	0.542	Non-m6A site
1	1369654	1373653	1371722	0.406	0.318	0.371	Non-m6A site
1	1369654	1373653	1371867	0.474	0.445	0.462	Non-m6A site
1	1369654	1373653	1371906	0.242	0.443	0.322	Non-m6A site
1	1369654	1373653	1372274	0.265	0.465	0.345	Non-m6A site
1	1369654	1373653	1372313	0.645	0.499	0.586	m6A site (Moderate confidence)
1	1369654	1373653	1372404	0.259	0.531	0.368	Non-m6A site
1	1369654	1373653	1372619	0.471	0.503	0.484	Non-m6A site
1	1369654	1373653	1372717	0.268	0.502	0.362	Non-m6A site
1	1369654	1373653	1372972	0.312	0.371	0.335	Non-m6A site
1	1369654	1373653	1373348	0.387	0.569	0.459	Non-m6A site
1	1369654	1373653	1373368	0.74	0.548	0.663	m6A site (High confidence)
1	1369654	1373653	1373424	0.522	0.525	0.523	Non-m6A site
1	1369654	1373653	1373463	0.647	0.537	0.603	m6A site (Moderate confidence)
1	1369654	1373653	1373467	0.602	0.535	0.575	m6A site (Low confidence)
1	1369654	1373653	1373620	0.676	0.415	0.571	m6A site (Low confidence)
1	1418782	1418982	1418810	0.568	0.298	0.46	Non-m6A site
1	1418782	1418982	1418857	0.634	0.298	0.499	Non-m6A site
1	1418782	1418982	1418905	0.213	0.29	0.244	Non-m6A site
1	1418782	1418982	1418938	0.28	0.265	0.274	Non-m6A site
1	1427451	1427601	1427494	0.302	0.572	0.41	Non-m6A site
1	1427451	1427601	1427523	0.477	0.579	0.518	Non-m6A site
1	1427451	1427601	1427534	0.449	0.553	0.49	Non-m6A site
1	1427451	1427601	1427544	0.57	0.536	0.556	Non-m6A site
1	1436608	1436759	1436630	0.437	0.171	0.33	Non-m6A site
1	1436608	1436759	1436693	0.364	0.241	0.315	Non-m6A site
1	1436608	1436759	1436707	0.543	0.191	0.402	Non-m6A site
1	1449977	1450374	1450001	0.55	0.477	0.521	Non-m6A site
1	1449977	1450374	1450013	0.351	0.453	0.392	Non-m6A site
1	1449977	1450374	1450070	0.393	0.426	0.406	Non-m6A site
1	1449977	1450374	1450100	0.328	0.498	0.396	Non-m6A site
1	1449977	1450374	1450123	0.611	0.579	0.598	m6A site (Moderate confidence)
1	1449977	1450374	1450151	0.728	0.494	0.634	m6A site (High confidence)
1	1449977	1450374	1450177	0.626	0.434	0.549	Non-m6A site
1	1449977	1450374	1450219	0.327	0.323	0.325	Non-m6A site
1	1449977	1450374	1450285	0.483	0.375	0.44	Non-m6A site
1	1449977	1450374	1450294	0.309	0.423	0.355	Non-m6A site
1	1449977	1450374	1450364	0.234	0.319	0.268	Non-m6A site
1	1521403	1521601	1521412	0.517	0.49	0.506	Non-m6A site
1	1521403	1521601	1521451	0.347	0.475	0.398	Non-m6A site
1	1521403	1521601	1521456	0.411	0.472	0.435	Non-m6A site
1	1521403	1521601	1521474	0.71	0.495	0.624	m6A site (High confidence)
1	1521403	1521601	1521547	0.441	0.42	0.432	Non-m6A site
1	1538575	1538968	1538646	0.313	0.451	0.368	Non-m6A site
1	1538575	1538968	1538670	0.45	0.411	0.434	Non-m6A site
1	1538575	1538968	1538688	0.315	0.425	0.359	Non-m6A site
1	1538575	1538968	1538696	0.346	0.466	0.394	Non-m6A site
1	1538575	1538968	1538718	0.241	0.496	0.343	Non-m6A site
1	1538575	1538968	1538724	0.379	0.511	0.432	Non-m6A site
1	1538575	1538968	1538753	0.347	0.426	0.379	Non-m6A site
1	1538575	1538968	1538811	0.462	0.47	0.465	Non-m6A site
1	1538575	1538968	1538834	0.446	0.523	0.477	Non-m6A site
1	1538575	1538968	1538881	0.289	0.469	0.361	Non-m6A site
1	1538575	1538968	1538900	0.588	0.409	0.516	Non-m6A site
1	1605382	1605729	1605388	0.35	0.427	0.381	Non-m6A site
1	1605382	1605729	1605424	0.301	0.523	0.39	Non-m6A site
1	1605382	1605729	1605441	0.44	0.64	0.52	Non-m6A site
1	1605382	1605729	1605479	0.46	0.673	0.545	Non-m6A site
1	1605382	1605729	1605499	0.631	0.673	0.648	m6A site (High confidence)
1	1605382	1605729	1605532	0.357	0.534	0.427	Non-m6A site
1	1605382	1605729	1605612	0.299	0.476	0.37	Non-m6A site
1	1605382	1605729	1605619	0.508	0.435	0.478	Non-m6A site
1	1605382	1605729	1605626	0.576	0.46	0.529	Non-m6A site
1	1605382	1605729	1605658	0.406	0.426	0.414	Non-m6A site
1	1605382	1605729	1605675	0.376	0.43	0.397	Non-m6A site
1	1605382	1605729	1605719	0.53	0.396	0.476	Non-m6A site
1	1625207	1626228	1625305	0.235	0.407	0.304	Non-m6A site
1	1625207	1626228	1625412	0.375	0.288	0.34	Non-m6A site
1	1625207	1626228	1625443	0.256	0.533	0.366	Non-m6A site
1	1625207	1626228	1625502	0.359	0.388	0.37	Non-m6A site
1	1625207	1626228	1625711	0.344	0.369	0.354	Non-m6A site
1	1625207	1626228	1625793	0.271	0.225	0.253	Non-m6A site
1	1625207	1626228	1625869	0.356	0.478	0.405	Non-m6A site
1	1625207	1626228	1625908	0.331	0.524	0.408	Non-m6A site
1	1625207	1626228	1625914	0.21	0.509	0.329	Non-m6A site
1	1625207	1626228	1626125	0.418	0.407	0.413	Non-m6A site
1	1642632	1642777	1642648	0.455	0.38	0.425	Non-m6A site
1	1657659	1657806	1657699	0.259	0.264	0.261	Non-m6A site
1	1657659	1657806	1657738	0.545	0.287	0.442	Non-m6A site
1	1698451	1699208	1698515	0.309	0.287	0.3	Non-m6A site
1	1698451	1699208	1698663	0.504	0.382	0.455	Non-m6A site
1	1698451	1699208	1698697	0.403	0.433	0.415	Non-m6A site
1	1698451	1699208	1698871	0.284	0.34	0.306	Non-m6A site
1	1698451	1699208	1698962	0.606	0.529	0.575	m6A site (Low confidence)
1	1698451	1699208	1698988	0.474	0.455	0.466	Non-m6A site
1	1698451	1699208	1699156	0.356	0.474	0.403	Non-m6A site
1	1698451	1699208	1699163	0.64	0.498	0.583	m6A site (Low confidence)
1	1698451	1699208	1699193	0.374	0.428	0.396	Non-m6A site
1	1702342	1702543	1702419	0.711	0.461	0.611	m6A site (Moderate confidence)
1	1702342	1702543	1702429	0.368	0.448	0.4	Non-m6A site
1	1702342	1702543	1702439	0.481	0.457	0.471	Non-m6A site
1	1702691	1702941	1702788	0.256	0.493	0.351	Non-m6A site
1	1702691	1702941	1702800	0.281	0.563	0.394	Non-m6A site
1	1702691	1702941	1702819	0.493	0.604	0.537	Non-m6A site
1	1702691	1702941	1702844	0.453	0.584	0.506	Non-m6A site
1	1702691	1702941	1702856	0.393	0.622	0.485	Non-m6A site
1	1702691	1702941	1702920	0.42	0.512	0.457	Non-m6A site
1	1757393	1757541	1757415	0.512	0.492	0.504	Non-m6A site
1	1757393	1757541	1757437	0.33	0.487	0.393	Non-m6A site
1	1757393	1757541	1757452	0.446	0.494	0.465	Non-m6A site
1	1757393	1757541	1757536	0.166	0.451	0.28	Non-m6A site
1	1766071	1766272	1766184	0.525	0.378	0.466	Non-m6A site
1	1766071	1766272	1766252	0.613	0.529	0.579	m6A site (Low confidence)
1	1766071	1766272	1766257	0.386	0.485	0.425	Non-m6A site
1	1767070	1767221	1767077	0.388	0.454	0.414	Non-m6A site
1	1767070	1767221	1767110	0.35	0.545	0.428	Non-m6A site
1	1767070	1767221	1767135	0.677	0.524	0.616	m6A site (Moderate confidence)
1	1767070	1767221	1767150	0.721	0.59	0.668	m6A site (High confidence)
1	1767070	1767221	1767169	0.315	0.505	0.391	Non-m6A site
1	1767070	1767221	1767190	0.457	0.529	0.485	Non-m6A site
1	1767070	1767221	1767203	0.417	0.498	0.45	Non-m6A site
1	1767070	1767221	1767218	0.496	0.462	0.482	Non-m6A site
1	1767469	1767620	1767473	0.364	0.285	0.332	Non-m6A site
1	1767469	1767620	1767496	0.233	0.273	0.249	Non-m6A site
1	1767469	1767620	1767578	0.278	0.454	0.348	Non-m6A site
1	1767469	1767620	1767590	0.258	0.428	0.326	Non-m6A site
1	1781999	1782241	1782045	0.408	0.402	0.406	Non-m6A site
1	1781999	1782241	1782136	0.216	0.324	0.259	Non-m6A site
1	1781999	1782241	1782211	0.424	0.372	0.403	Non-m6A site
1	1834207	1834454	1834311	0.702	0.279	0.533	Non-m6A site
1	1834650	1834848	1834683	0.359	0.356	0.358	Non-m6A site
1	1835093	1835340	1835162	0.698	0.439	0.594	m6A site (Moderate confidence)
1	1835093	1835340	1835166	0.432	0.438	0.434	Non-m6A site
1	1835093	1835340	1835170	0.704	0.402	0.583	m6A site (Low confidence)
1	1835093	1835340	1835249	0.565	0.468	0.526	Non-m6A site
1	1835093	1835340	1835335	0.687	0.404	0.574	m6A site (Low confidence)
1	1869967	1870408	1870337	0.467	0.39	0.436	Non-m6A site
1	1878510	1879109	1878581	0.413	0.518	0.455	Non-m6A site
1	1878510	1879109	1878585	0.381	0.528	0.44	Non-m6A site
1	1878510	1879109	1878601	0.626	0.496	0.574	m6A site (Low confidence)
1	1878510	1879109	1878657	0.366	0.4	0.379	Non-m6A site
1	1878510	1879109	1878690	0.604	0.388	0.518	Non-m6A site
1	1878510	1879109	1878759	0.38	0.394	0.386	Non-m6A site
1	1878510	1879109	1879034	0.365	0.39	0.375	Non-m6A site
1	1878510	1879109	1879071	0.661	0.512	0.601	m6A site (Moderate confidence)
1	1878510	1879109	1879076	0.317	0.543	0.407	Non-m6A site
1	1878510	1879109	1879091	0.524	0.561	0.539	Non-m6A site
1	1879208	1879358	1879239	0.499	0.33	0.431	Non-m6A site
1	1888716	1890981	1888929	0.23	0.364	0.284	Non-m6A site
1	1888716	1890981	1888976	0.374	0.491	0.421	Non-m6A site
1	1888716	1890981	1889099	0.707	0.508	0.627	m6A site (High confidence)
1	1888716	1890981	1889259	0.31	0.402	0.347	Non-m6A site
1	1888716	1890981	1889433	0.602	0.333	0.494	Non-m6A site
1	1888716	1890981	1889502	0.214	0.163	0.194	Non-m6A site
1	1888716	1890981	1889575	0.483	0.421	0.458	Non-m6A site
1	1888716	1890981	1889609	0.358	0.511	0.419	Non-m6A site
1	1888716	1890981	1889640	0.292	0.455	0.357	Non-m6A site
1	1888716	1890981	1889645	0.321	0.505	0.394	Non-m6A site
1	1888716	1890981	1889650	0.329	0.537	0.412	Non-m6A site
1	1888716	1890981	1889693	0.725	0.505	0.637	m6A site (High confidence)
1	1888716	1890981	1889697	0.521	0.5	0.513	Non-m6A site
1	1888716	1890981	1889715	0.405	0.536	0.458	Non-m6A site
1	1888716	1890981	1889730	0.288	0.499	0.373	Non-m6A site
1	1888716	1890981	1889753	0.501	0.481	0.493	Non-m6A site
1	1888716	1890981	1889818	0.493	0.303	0.417	Non-m6A site
1	1888716	1890981	1889838	0.253	0.289	0.267	Non-m6A site
1	1888716	1890981	1889915	0.326	0.362	0.34	Non-m6A site
1	1888716	1890981	1889919	0.314	0.334	0.322	Non-m6A site
1	1888716	1890981	1889928	0.281	0.423	0.338	Non-m6A site
1	1888716	1890981	1889939	0.205	0.485	0.317	Non-m6A site
1	1888716	1890981	1889980	0.607	0.445	0.542	Non-m6A site
1	1888716	1890981	1890057	0.252	0.397	0.31	Non-m6A site
1	1888716	1890981	1890084	0.549	0.372	0.478	Non-m6A site
1	1888716	1890981	1890120	0.303	0.228	0.273	Non-m6A site
1	1888716	1890981	1890271	0.447	0.402	0.429	Non-m6A site
1	1888716	1890981	1890397	0.735	0.548	0.66	m6A site (High confidence)
1	1888716	1890981	1890404	0.343	0.495	0.403	Non-m6A site
1	1888716	1890981	1890418	0.464	0.411	0.442	Non-m6A site
1	1888716	1890981	1890422	0.271	0.424	0.332	Non-m6A site
1	1888716	1890981	1890436	0.507	0.473	0.493	Non-m6A site
1	1888716	1890981	1890486	0.579	0.404	0.509	Non-m6A site
1	1888716	1890981	1890500	0.309	0.328	0.316	Non-m6A site
1	1888716	1890981	1890558	0.334	0.203	0.282	Non-m6A site
1	1888716	1890981	1890676	0.446	0.355	0.41	Non-m6A site
1	1888716	1890981	1890680	0.295	0.327	0.307	Non-m6A site
1	1888716	1890981	1890696	0.507	0.343	0.441	Non-m6A site
1	1888716	1890981	1890726	0.251	0.306	0.273	Non-m6A site
1	1888716	1890981	1890788	0.594	0.303	0.478	Non-m6A site
1	1888716	1890981	1890794	0.3	0.295	0.298	Non-m6A site
1	1888716	1890981	1890887	0.326	0.339	0.331	Non-m6A site
1	1888716	1890981	1890944	0.348	0.395	0.367	Non-m6A site
1	1907132	1907282	1907157	0.271	0.372	0.311	Non-m6A site
1	1907132	1907282	1907243	0.31	0.39	0.342	Non-m6A site
1	1915139	1915339	1915207	0.416	0.522	0.458	Non-m6A site
1	1915139	1915339	1915286	0.335	0.395	0.359	Non-m6A site
1	1915685	1915885	1915748	0.637	0.438	0.557	m6A site (Low confidence)
1	1915685	1915885	1915822	0.426	0.472	0.444	Non-m6A site
1	1996568	1996713	1996617	0.394	0.451	0.416	Non-m6A site
1	1996568	1996713	1996686	0.408	0.464	0.43	Non-m6A site
1	2015778	2016174	2015807	0.36	0.45	0.396	Non-m6A site
1	2015778	2016174	2015816	0.429	0.456	0.44	Non-m6A site
1	2015778	2016174	2015856	0.535	0.451	0.501	Non-m6A site
1	2015778	2016174	2015962	0.27	0.59	0.398	Non-m6A site
1	2015778	2016174	2016000	0.308	0.522	0.393	Non-m6A site
1	2015778	2016174	2016122	0.342	0.452	0.386	Non-m6A site
1	2015778	2016174	2016152	0.366	0.44	0.396	Non-m6A site
1	2016716	2017260	2016729	0.199	0.461	0.304	Non-m6A site
1	2016716	2017260	2016820	0.435	0.379	0.413	Non-m6A site
1	2016716	2017260	2016893	0.526	0.319	0.443	Non-m6A site
1	2016716	2017260	2016948	0.311	0.257	0.289	Non-m6A site
1	2016716	2017260	2016957	0.327	0.27	0.304	Non-m6A site
1	2016716	2017260	2017022	0.228	0.399	0.296	Non-m6A site
1	2016716	2017260	2017042	0.335	0.436	0.375	Non-m6A site
1	2016716	2017260	2017068	0.331	0.245	0.296	Non-m6A site
1	2016716	2017260	2017145	0.266	0.479	0.351	Non-m6A site
1	2016716	2017260	2017251	0.336	0.519	0.409	Non-m6A site
1	2017407	2017655	2017418	0.583	0.356	0.492	Non-m6A site
1	2018000	2018248	2018024	0.49	0.481	0.486	Non-m6A site
1	2018000	2018248	2018080	0.368	0.353	0.362	Non-m6A site
1	2018000	2018248	2018159	0.27	0.336	0.296	Non-m6A site
1	2025489	2026177	2025622	0.438	0.379	0.414	Non-m6A site
1	2025489	2026177	2025626	0.392	0.371	0.383	Non-m6A site
1	2025489	2026177	2025639	0.41	0.386	0.401	Non-m6A site
1	2025489	2026177	2025643	0.324	0.386	0.349	Non-m6A site
1	2025489	2026177	2025700	0.365	0.359	0.362	Non-m6A site
1	2025489	2026177	2025723	0.319	0.42	0.359	Non-m6A site
1	2025489	2026177	2025772	0.455	0.402	0.433	Non-m6A site
1	2025489	2026177	2025967	0.544	0.41	0.49	Non-m6A site
1	2025489	2026177	2026001	0.456	0.437	0.449	Non-m6A site
1	2025489	2026177	2026153	0.354	0.4	0.372	Non-m6A site
1	2029770	2030369	2029775	0.288	0.403	0.334	Non-m6A site
1	2029770	2030369	2029912	0.299	0.421	0.348	Non-m6A site
1	2029770	2030369	2029941	0.424	0.433	0.428	Non-m6A site
1	2029770	2030369	2029949	0.318	0.43	0.363	Non-m6A site
1	2029770	2030369	2030036	0.408	0.482	0.438	Non-m6A site
1	2029770	2030369	2030100	0.321	0.445	0.37	Non-m6A site
1	2029770	2030369	2030123	0.45	0.439	0.446	Non-m6A site
1	2029770	2030369	2030158	0.42	0.446	0.43	Non-m6A site
1	2029770	2030369	2030169	0.434	0.454	0.442	Non-m6A site
1	2029770	2030369	2030178	0.368	0.463	0.406	Non-m6A site
1	2029770	2030369	2030239	0.332	0.465	0.385	Non-m6A site
1	2029770	2030369	2030258	0.323	0.479	0.385	Non-m6A site
1	2029770	2030369	2030287	0.247	0.487	0.343	Non-m6A site
1	2029770	2030369	2030313	0.74	0.532	0.657	m6A site (High confidence)
1	2030468	2031018	2030483	0.29	0.488	0.369	Non-m6A site
1	2030468	2031018	2030621	0.263	0.354	0.299	Non-m6A site
1	2030468	2031018	2030720	0.447	0.423	0.437	Non-m6A site
1	2030468	2031018	2030773	0.351	0.324	0.34	Non-m6A site
1	2030468	2031018	2030876	0.452	0.37	0.419	Non-m6A site
1	2030468	2031018	2030911	0.305	0.4	0.343	Non-m6A site
1	2030468	2031018	2030929	0.289	0.398	0.332	Non-m6A site
1	2030468	2031018	2030992	0.454	0.366	0.419	Non-m6A site
1	2031615	2032414	2031676	0.311	0.373	0.336	Non-m6A site
1	2031615	2032414	2031834	0.363	0.397	0.376	Non-m6A site
1	2031615	2032414	2031939	0.342	0.373	0.354	Non-m6A site
1	2031615	2032414	2031963	0.337	0.395	0.36	Non-m6A site
1	2031615	2032414	2031992	0.287	0.402	0.333	Non-m6A site
1	2031615	2032414	2032150	0.348	0.374	0.358	Non-m6A site
1	2031615	2032414	2032208	0.604	0.391	0.519	Non-m6A site
1	2031615	2032414	2032249	0.302	0.427	0.352	Non-m6A site
1	2031615	2032414	2032289	0.399	0.432	0.412	Non-m6A site
1	2031615	2032414	2032335	0.353	0.401	0.372	Non-m6A site
1	2031615	2032414	2032378	0.363	0.356	0.36	Non-m6A site
1	2031615	2032414	2032403	0.591	0.291	0.471	Non-m6A site
1	2032513	2032714	2032595	0.718	0.433	0.604	m6A site (Moderate confidence)
1	2032513	2032714	2032619	0.254	0.448	0.332	Non-m6A site
1	2032513	2032714	2032659	0.482	0.479	0.481	Non-m6A site
1	2032812	2033163	2032814	0.606	0.483	0.557	m6A site (Low confidence)
1	2032812	2033163	2032878	0.244	0.471	0.335	Non-m6A site
1	2032812	2033163	2032888	0.515	0.439	0.485	Non-m6A site
1	2032812	2033163	2032895	0.561	0.407	0.499	Non-m6A site
1	2032812	2033163	2032956	0.223	0.366	0.28	Non-m6A site
1	2032812	2033163	2032995	0.462	0.447	0.456	Non-m6A site
1	2032812	2033163	2033066	0.649	0.488	0.585	m6A site (Moderate confidence)
1	2032812	2033163	2033125	0.295	0.424	0.346	Non-m6A site
1	2032812	2033163	2033131	0.485	0.444	0.468	Non-m6A site
1	2033261	2033412	2033289	0.395	0.451	0.417	Non-m6A site
1	2033261	2033412	2033299	0.344	0.451	0.387	Non-m6A site
1	2033261	2033412	2033327	0.362	0.484	0.41	Non-m6A site
1	2033261	2033412	2033365	0.546	0.411	0.492	Non-m6A site
1	2033261	2033412	2033380	0.274	0.438	0.339	Non-m6A site
1	2033511	2034360	2033530	0.315	0.355	0.331	Non-m6A site
1	2033511	2034360	2033609	0.675	0.504	0.607	m6A site (Moderate confidence)
1	2033511	2034360	2033628	0.674	0.555	0.626	m6A site (High confidence)
1	2033511	2034360	2033633	0.624	0.558	0.597	m6A site (Moderate confidence)
1	2033511	2034360	2033652	0.48	0.573	0.517	Non-m6A site
1	2033511	2034360	2033680	0.306	0.573	0.413	Non-m6A site
1	2033511	2034360	2033700	0.598	0.542	0.575	m6A site (Low confidence)
1	2033511	2034360	2033821	0.235	0.357	0.284	Non-m6A site
1	2033511	2034360	2033914	0.407	0.504	0.445	Non-m6A site
1	2033511	2034360	2033922	0.475	0.447	0.463	Non-m6A site
1	2033511	2034360	2033996	0.43	0.314	0.383	Non-m6A site
1	2033511	2034360	2034001	0.474	0.316	0.41	Non-m6A site
1	2033511	2034360	2034007	0.364	0.302	0.339	Non-m6A site
1	2033511	2034360	2034088	0.226	0.267	0.242	Non-m6A site
1	2033511	2034360	2034278	0.374	0.389	0.38	Non-m6A site
1	2033511	2034360	2034349	0.391	0.457	0.417	Non-m6A site
1	2037586	2038198	2037614	0.542	0.448	0.504	Non-m6A site
1	2037586	2038198	2037668	0.229	0.444	0.315	Non-m6A site
1	2037586	2038198	2037706	0.638	0.538	0.598	m6A site (Moderate confidence)
1	2037586	2038198	2037724	0.313	0.567	0.414	Non-m6A site
1	2037586	2038198	2037750	0.384	0.574	0.46	Non-m6A site
1	2037586	2038198	2037777	0.72	0.36	0.576	m6A site (Low confidence)
1	2037586	2038198	2037828	0.4	0.45	0.42	Non-m6A site
1	2037586	2038198	2037921	0.357	0.539	0.43	Non-m6A site
1	2037586	2038198	2037943	0.443	0.558	0.489	Non-m6A site
1	2037586	2038198	2037954	0.538	0.546	0.541	Non-m6A site
1	2037586	2038198	2038000	0.327	0.474	0.386	Non-m6A site
1	2051284	2051435	2051361	0.495	0.472	0.486	Non-m6A site
1	2051284	2051435	2051414	0.486	0.571	0.52	Non-m6A site
1	2051633	2051784	2051664	0.326	0.452	0.376	Non-m6A site
1	2051633	2051784	2051707	0.54	0.469	0.511	Non-m6A site
1	2051633	2051784	2051741	0.428	0.458	0.44	Non-m6A site
1	2051633	2051784	2051756	0.468	0.48	0.472	Non-m6A site
1	2052083	2052514	2052094	0.68	0.577	0.639	m6A site (High confidence)
1	2052083	2052514	2052112	0.313	0.599	0.427	Non-m6A site
1	2052083	2052514	2052165	0.734	0.383	0.593	m6A site (Moderate confidence)
1	2052083	2052514	2052217	0.352	0.495	0.409	Non-m6A site
1	2052083	2052514	2052237	0.305	0.501	0.383	Non-m6A site
1	2052083	2052514	2052311	0.349	0.506	0.412	Non-m6A site
1	2052083	2052514	2052344	0.548	0.498	0.528	Non-m6A site
1	2052083	2052514	2052422	0.522	0.424	0.483	Non-m6A site
1	2052083	2052514	2052480	0.336	0.229	0.293	Non-m6A site
1	2099806	2100090	2099867	0.517	0.299	0.429	Non-m6A site
1	2099806	2100090	2099929	0.515	0.46	0.493	Non-m6A site
1	2136146	2136396	2136184	0.411	0.643	0.504	Non-m6A site
1	2136146	2136396	2136189	0.63	0.637	0.633	m6A site (High confidence)
1	2136146	2136396	2136275	0.504	0.436	0.477	Non-m6A site
1	2136146	2136396	2136312	0.487	0.496	0.491	Non-m6A site
1	2136146	2136396	2136365	0.516	0.394	0.467	Non-m6A site
1	2250236	2250435	2250265	0.342	0.453	0.386	Non-m6A site
1	2250236	2250435	2250293	0.325	0.389	0.351	Non-m6A site
1	2250236	2250435	2250311	0.353	0.468	0.399	Non-m6A site
1	2250236	2250435	2250319	0.319	0.479	0.383	Non-m6A site
1	2250236	2250435	2250337	0.397	0.478	0.429	Non-m6A site
1	2250236	2250435	2250350	0.428	0.51	0.461	Non-m6A site
1	2250236	2250435	2250399	0.632	0.416	0.546	Non-m6A site
1	2250236	2250435	2250407	0.617	0.4	0.53	Non-m6A site
1	2250236	2250435	2250419	0.326	0.412	0.36	Non-m6A site
1	2264325	2264817	2264356	0.33	0.472	0.387	Non-m6A site
1	2264325	2264817	2264365	0.649	0.494	0.587	m6A site (Moderate confidence)
1	2264325	2264817	2264457	0.38	0.57	0.456	Non-m6A site
1	2264325	2264817	2264480	0.322	0.6	0.433	Non-m6A site
1	2264325	2264817	2264525	0.518	0.471	0.499	Non-m6A site
1	2264325	2264817	2264601	0.414	0.483	0.441	Non-m6A site
1	2264325	2264817	2264622	0.538	0.464	0.508	Non-m6A site
1	2297881	2298230	2297965	0.486	0.508	0.495	Non-m6A site
1	2297881	2298230	2297993	0.373	0.551	0.444	Non-m6A site
1	2297881	2298230	2298012	0.689	0.544	0.631	m6A site (High confidence)
1	2297881	2298230	2298055	0.278	0.506	0.369	Non-m6A site
1	2297881	2298230	2298102	0.306	0.388	0.339	Non-m6A site
1	2372767	2372911	2372809	0.303	0.417	0.348	Non-m6A site
1	2372767	2372911	2372863	0.236	0.405	0.303	Non-m6A site
1	2394969	2395119	2394983	0.209	0.401	0.285	Non-m6A site
1	2394969	2395119	2394997	0.259	0.431	0.328	Non-m6A site
1	2394969	2395119	2395012	0.637	0.428	0.553	Non-m6A site
1	2395217	2395466	2395235	0.746	0.498	0.647	m6A site (High confidence)
1	2395217	2395466	2395300	0.543	0.586	0.56	m6A site (Low confidence)
1	2395217	2395466	2395312	0.328	0.564	0.422	Non-m6A site
1	2395217	2395466	2395319	0.256	0.555	0.376	Non-m6A site
1	2395217	2395466	2395327	0.351	0.499	0.41	Non-m6A site
1	2395217	2395466	2395338	0.61	0.515	0.572	m6A site (Low confidence)
1	2395217	2395466	2395367	0.323	0.524	0.403	Non-m6A site
1	2395217	2395466	2395413	0.641	0.57	0.612	m6A site (Moderate confidence)
1	2395217	2395466	2395429	0.272	0.592	0.4	Non-m6A site
1	2395217	2395466	2395462	0.742	0.569	0.672	m6A site (High confidence)
1	2397250	2397449	2397313	0.245	0.52	0.355	Non-m6A site
1	2403576	2404473	2403760	0.499	0.329	0.431	Non-m6A site
1	2403576	2404473	2403797	0.276	0.352	0.306	Non-m6A site
1	2403576	2404473	2403898	0.212	0.358	0.27	Non-m6A site
1	2403576	2404473	2403963	0.568	0.537	0.555	Non-m6A site
1	2403576	2404473	2404045	0.474	0.476	0.475	Non-m6A site
1	2403576	2404473	2404051	0.275	0.415	0.331	Non-m6A site
1	2403576	2404473	2404129	0.268	0.296	0.279	Non-m6A site
1	2403576	2404473	2404179	0.56	0.373	0.485	Non-m6A site
1	2403576	2404473	2404227	0.548	0.428	0.5	Non-m6A site
1	2403576	2404473	2404232	0.22	0.447	0.31	Non-m6A site
1	2403576	2404473	2404242	0.449	0.451	0.45	Non-m6A site
1	2403576	2404473	2404402	0.285	0.379	0.322	Non-m6A site
1	2403576	2404473	2404409	0.7	0.403	0.581	m6A site (Low confidence)
1	2403576	2404473	2404422	0.438	0.432	0.436	Non-m6A site
1	2405700	2405849	2405710	0.507	0.293	0.421	Non-m6A site
1	2405700	2405849	2405792	0.223	0.167	0.2	Non-m6A site
1	2407911	2408051	2407923	0.338	0.348	0.342	Non-m6A site
1	2407911	2408051	2407927	0.505	0.342	0.44	Non-m6A site
1	2416741	2417486	2417055	0.594	0.446	0.535	Non-m6A site
1	2416741	2417486	2417085	0.282	0.454	0.351	Non-m6A site
1	2416741	2417486	2417142	0.451	0.229	0.362	Non-m6A site
1	2416741	2417486	2417169	0.561	0.316	0.463	Non-m6A site
1	2416741	2417486	2417252	0.554	0.369	0.48	Non-m6A site
1	2416741	2417486	2417279	0.43	0.42	0.426	Non-m6A site
1	2416741	2417486	2417373	0.667	0.346	0.538	Non-m6A site
1	2416741	2417486	2417478	0.31	0.361	0.33	Non-m6A site
1	2417634	2417833	2417713	0.3	0.562	0.405	Non-m6A site
1	2418378	2418527	2418387	0.664	0.464	0.584	m6A site (Moderate confidence)
1	2418378	2418527	2418396	0.293	0.462	0.36	Non-m6A site
1	2418378	2418527	2418433	0.257	0.474	0.343	Non-m6A site
1	2418378	2418527	2418484	0.475	0.385	0.439	Non-m6A site
1	2418675	2418825	2418772	0.427	0.516	0.462	Non-m6A site
1	2418675	2418825	2418819	0.319	0.523	0.401	Non-m6A site
1	2438430	2438675	2438453	0.565	0.328	0.47	Non-m6A site
1	2438430	2438675	2438560	0.236	0.417	0.308	Non-m6A site
1	2438430	2438675	2438571	0.31	0.309	0.31	Non-m6A site
1	2438430	2438675	2438655	0.515	0.404	0.47	Non-m6A site
1	2456344	2456495	2456356	0.572	0.356	0.485	Non-m6A site
1	2456344	2456495	2456463	0.227	0.25	0.236	Non-m6A site
1	2456344	2456495	2456474	0.25	0.177	0.221	Non-m6A site
1	2565071	2565321	2565099	0.475	0.415	0.451	Non-m6A site
1	2565071	2565321	2565125	0.242	0.386	0.299	Non-m6A site
1	2565071	2565321	2565241	0.386	0.599	0.471	Non-m6A site
1	2565071	2565321	2565265	0.304	0.683	0.456	Non-m6A site
1	2565071	2565321	2565279	0.563	0.629	0.589	m6A site (Moderate confidence)
1	2565071	2565321	2565286	0.466	0.637	0.535	Non-m6A site
1	2565071	2565321	2565311	0.295	0.58	0.409	Non-m6A site
1	2569580	2569830	2569588	0.201	0.295	0.239	Non-m6A site
1	2569580	2569830	2569751	0.322	0.298	0.313	Non-m6A site
1	2569580	2569830	2569769	0.612	0.436	0.541	Non-m6A site
1	2612532	2612731	2612568	0.505	0.378	0.454	Non-m6A site
1	2612532	2612731	2612605	0.423	0.435	0.428	Non-m6A site
1	2612532	2612731	2612665	0.711	0.524	0.636	m6A site (High confidence)
1	2612532	2612731	2612672	0.303	0.493	0.379	Non-m6A site
1	2612532	2612731	2612681	0.379	0.493	0.425	Non-m6A site
1	2636445	2636694	2636551	0.346	0.487	0.402	Non-m6A site
1	2636445	2636694	2636586	0.393	0.499	0.435	Non-m6A site
1	2636445	2636694	2636590	0.459	0.503	0.477	Non-m6A site
1	2637481	2637829	2637491	0.306	0.487	0.378	Non-m6A site
1	2637481	2637829	2637518	0.45	0.504	0.472	Non-m6A site
1	2637481	2637829	2637551	0.471	0.558	0.506	Non-m6A site
1	2637481	2637829	2637585	0.319	0.508	0.395	Non-m6A site
1	2637481	2637829	2637641	0.351	0.402	0.371	Non-m6A site
1	2637481	2637829	2637669	0.553	0.382	0.484	Non-m6A site
1	2637481	2637829	2637707	0.567	0.407	0.503	Non-m6A site
1	2637481	2637829	2637716	0.388	0.443	0.41	Non-m6A site
1	2637481	2637829	2637732	0.378	0.432	0.4	Non-m6A site
1	2637481	2637829	2637798	0.344	0.314	0.332	Non-m6A site
1	2689589	2689936	2689662	0.4	0.517	0.447	Non-m6A site
1	2689589	2689936	2689712	0.326	0.513	0.401	Non-m6A site
1	2689589	2689936	2689717	0.316	0.461	0.374	Non-m6A site
1	2689589	2689936	2689790	0.22	0.276	0.242	Non-m6A site
1	2689589	2689936	2689814	0.231	0.175	0.208	Non-m6A site
1	2689589	2689936	2689851	0.618	0.364	0.516	Non-m6A site
1	2689589	2689936	2689866	0.251	0.395	0.309	Non-m6A site
1	2689589	2689936	2689874	0.396	0.401	0.398	Non-m6A site
1	2689589	2689936	2689889	0.506	0.463	0.489	Non-m6A site
1	2689589	2689936	2689893	0.267	0.473	0.349	Non-m6A site
1	2715187	2715533	2715244	0.424	0.294	0.372	Non-m6A site
1	2715187	2715533	2715411	0.516	0.243	0.406	Non-m6A site
1	2715187	2715533	2715512	0.357	0.379	0.366	Non-m6A site
1	2724393	2726163	2724397	0.224	0.502	0.335	Non-m6A site
1	2724393	2726163	2724406	0.478	0.493	0.484	Non-m6A site
1	2724393	2726163	2724444	0.412	0.455	0.429	Non-m6A site
1	2724393	2726163	2724676	0.405	0.415	0.409	Non-m6A site
1	2724393	2726163	2724788	0.291	0.442	0.351	Non-m6A site
1	2724393	2726163	2724796	0.307	0.456	0.367	Non-m6A site
1	2724393	2726163	2724920	0.49	0.518	0.501	Non-m6A site
1	2724393	2726163	2724960	0.23	0.452	0.319	Non-m6A site
1	2724393	2726163	2724969	0.608	0.476	0.555	Non-m6A site
1	2724393	2726163	2725048	0.408	0.494	0.443	Non-m6A site
1	2724393	2726163	2725339	0.342	0.461	0.39	Non-m6A site
1	2724393	2726163	2725609	0.377	0.521	0.434	Non-m6A site
1	2724393	2726163	2725625	0.717	0.534	0.644	m6A site (High confidence)
1	2724393	2726163	2725686	0.385	0.39	0.387	Non-m6A site
1	2724393	2726163	2725761	0.377	0.286	0.341	Non-m6A site
1	2724393	2726163	2725819	0.407	0.47	0.432	Non-m6A site
1	2724393	2726163	2725994	0.228	0.345	0.275	Non-m6A site
1	2724393	2726163	2726045	0.52	0.439	0.488	Non-m6A site
1	2742652	2742798	2742670	0.276	0.505	0.368	Non-m6A site
1	2742652	2742798	2742713	0.365	0.469	0.407	Non-m6A site
1	2742652	2742798	2742774	0.423	0.497	0.453	Non-m6A site
1	2743320	2746538	2743368	0.502	0.205	0.383	Non-m6A site
1	2743320	2746538	2743435	0.457	0.324	0.404	Non-m6A site
1	2743320	2746538	2743581	0.35	0.342	0.347	Non-m6A site
1	2743320	2746538	2743599	0.35	0.347	0.349	Non-m6A site
1	2743320	2746538	2743604	0.436	0.446	0.44	Non-m6A site
1	2743320	2746538	2743641	0.563	0.52	0.546	Non-m6A site
1	2743320	2746538	2743744	0.242	0.309	0.269	Non-m6A site
1	2743320	2746538	2743873	0.675	0.118	0.452	Non-m6A site
1	2743320	2746538	2743896	0.261	0.145	0.215	Non-m6A site
1	2743320	2746538	2743977	0.325	0.566	0.421	Non-m6A site
1	2743320	2746538	2744008	0.489	0.535	0.507	Non-m6A site
1	2743320	2746538	2744017	0.607	0.522	0.573	m6A site (Low confidence)
1	2743320	2746538	2744070	0.259	0.467	0.342	Non-m6A site
1	2743320	2746538	2744140	0.422	0.378	0.404	Non-m6A site
1	2743320	2746538	2744355	0.491	0.375	0.445	Non-m6A site
1	2743320	2746538	2744477	0.374	0.363	0.37	Non-m6A site
1	2743320	2746538	2744565	0.597	0.38	0.51	Non-m6A site
1	2743320	2746538	2744617	0.533	0.274	0.429	Non-m6A site
1	2743320	2746538	2744783	0.427	0.201	0.337	Non-m6A site
1	2743320	2746538	2744816	0.392	0.173	0.304	Non-m6A site
1	2743320	2746538	2744874	0.355	0.362	0.357	Non-m6A site
1	2743320	2746538	2745120	0.295	0.459	0.36	Non-m6A site
1	2743320	2746538	2745140	0.628	0.527	0.588	m6A site (Moderate confidence)
1	2743320	2746538	2745150	0.343	0.543	0.423	Non-m6A site
1	2743320	2746538	2745185	0.391	0.559	0.458	Non-m6A site
1	2743320	2746538	2745227	0.511	0.525	0.516	Non-m6A site
1	2743320	2746538	2745277	0.32	0.354	0.334	Non-m6A site
1	2743320	2746538	2745375	0.715	0.427	0.6	m6A site (Moderate confidence)
1	2743320	2746538	2745394	0.353	0.377	0.363	Non-m6A site
1	2743320	2746538	2745398	0.712	0.354	0.569	m6A site (Low confidence)
1	2743320	2746538	2745460	0.329	0.43	0.369	Non-m6A site
1	2743320	2746538	2745470	0.3	0.473	0.369	Non-m6A site
1	2743320	2746538	2745500	0.317	0.416	0.357	Non-m6A site
1	2743320	2746538	2745508	0.449	0.371	0.418	Non-m6A site
1	2743320	2746538	2745555	0.265	0.179	0.23	Non-m6A site
1	2743320	2746538	2745563	0.378	0.179	0.298	Non-m6A site
1	2743320	2746538	2745735	0.58	0.362	0.493	Non-m6A site
1	2743320	2746538	2745778	0.204	0.309	0.246	Non-m6A site
1	2743320	2746538	2745896	0.519	0.337	0.446	Non-m6A site
1	2743320	2746538	2745935	0.309	0.372	0.334	Non-m6A site
1	2743320	2746538	2745969	0.441	0.306	0.387	Non-m6A site
1	2743320	2746538	2745974	0.303	0.287	0.296	Non-m6A site
1	2743320	2746538	2746010	0.402	0.376	0.391	Non-m6A site
1	2743320	2746538	2746033	0.631	0.383	0.531	Non-m6A site
1	2743320	2746538	2746055	0.273	0.465	0.35	Non-m6A site
1	2743320	2746538	2746170	0.289	0.179	0.245	Non-m6A site
1	2743320	2746538	2746201	0.329	0.103	0.238	Non-m6A site
1	2743320	2746538	2746308	0.639	0.443	0.561	m6A site (Low confidence)
1	2743320	2746538	2746315	0.292	0.481	0.367	Non-m6A site
1	2743320	2746538	2746336	0.345	0.47	0.395	Non-m6A site
1	2743320	2746538	2746448	0.358	0.528	0.426	Non-m6A site
1	2743320	2746538	2746484	0.571	0.498	0.542	Non-m6A site
1	2743320	2746538	2746501	0.54	0.486	0.518	Non-m6A site
1	2754493	2754793	2754623	0.331	0.387	0.354	Non-m6A site
1	2754493	2754793	2754629	0.571	0.355	0.484	Non-m6A site
1	2754493	2754793	2754704	0.43	0.434	0.431	Non-m6A site
1	2773961	2774211	2774002	0.398	0.396	0.397	Non-m6A site
1	2773961	2774211	2774057	0.231	0.439	0.314	Non-m6A site
1	2773961	2774211	2774065	0.307	0.399	0.344	Non-m6A site
1	2773961	2774211	2774098	0.464	0.468	0.465	Non-m6A site
1	2773961	2774211	2774146	0.641	0.561	0.609	m6A site (Moderate confidence)
1	2795509	2795807	2795566	0.691	0.528	0.626	m6A site (High confidence)
1	2795509	2795807	2795767	0.487	0.57	0.52	Non-m6A site
1	2795509	2795807	2795801	0.766	0.59	0.696	m6A site (Very high confidence)
1	2800859	2802250	2800872	0.515	0.507	0.511	Non-m6A site
1	2800859	2802250	2800946	0.292	0.14	0.231	Non-m6A site
1	2800859	2802250	2800960	0.277	0.157	0.229	Non-m6A site
1	2800859	2802250	2801029	0.432	0.145	0.317	Non-m6A site
1	2800859	2802250	2801297	0.471	0.33	0.415	Non-m6A site
1	2800859	2802250	2801376	0.692	0.269	0.523	Non-m6A site
1	2800859	2802250	2801385	0.423	0.295	0.372	Non-m6A site
1	2800859	2802250	2801435	0.3	0.502	0.38	Non-m6A site
1	2800859	2802250	2801441	0.368	0.481	0.413	Non-m6A site
1	2800859	2802250	2801512	0.389	0.471	0.422	Non-m6A site
1	2800859	2802250	2801606	0.672	0.304	0.524	Non-m6A site
1	2800859	2802250	2801621	0.42	0.217	0.338	Non-m6A site
1	2800859	2802250	2801628	0.364	0.241	0.315	Non-m6A site
1	2800859	2802250	2801652	0.401	0.231	0.333	Non-m6A site
1	2800859	2802250	2801682	0.443	0.179	0.337	Non-m6A site
1	2800859	2802250	2801727	0.222	0.32	0.261	Non-m6A site
1	2800859	2802250	2801759	0.242	0.335	0.279	Non-m6A site
1	2800859	2802250	2801803	0.554	0.285	0.446	Non-m6A site
1	2800859	2802250	2801827	0.525	0.336	0.45	Non-m6A site
1	2800859	2802250	2801838	0.359	0.4	0.375	Non-m6A site
1	2800859	2802250	2801915	0.304	0.421	0.35	Non-m6A site
1	2800859	2802250	2801967	0.347	0.323	0.337	Non-m6A site
1	2800859	2802250	2802012	0.22	0.398	0.291	Non-m6A site
1	2800859	2802250	2802045	0.265	0.442	0.336	Non-m6A site
1	2800859	2802250	2802099	0.411	0.499	0.446	Non-m6A site
1	2800859	2802250	2802111	0.364	0.458	0.402	Non-m6A site
1	2800859	2802250	2802124	0.304	0.469	0.37	Non-m6A site
1	2800859	2802250	2802135	0.471	0.435	0.456	Non-m6A site
1	2800859	2802250	2802161	0.243	0.337	0.281	Non-m6A site
1	2802443	2802676	2802497	0.606	0.43	0.535	Non-m6A site
1	2802443	2802676	2802552	0.503	0.36	0.446	Non-m6A site
1	2802443	2802676	2802662	0.331	0.429	0.37	Non-m6A site
1	2812823	2813024	2812862	0.447	0.558	0.491	Non-m6A site
1	2812823	2813024	2812890	0.423	0.535	0.468	Non-m6A site
1	2812823	2813024	2812921	0.253	0.519	0.359	Non-m6A site
1	2812823	2813024	2812987	0.661	0.408	0.56	m6A site (Low confidence)
1	2812823	2813024	2812993	0.406	0.368	0.391	Non-m6A site
1	2812823	2813024	2813007	0.643	0.402	0.546	Non-m6A site
1	2831949	2832147	2831960	0.435	0.566	0.487	Non-m6A site
1	2831949	2832147	2831975	0.385	0.614	0.477	Non-m6A site
1	2831949	2832147	2831992	0.329	0.568	0.424	Non-m6A site
1	2831949	2832147	2832020	0.291	0.577	0.405	Non-m6A site
1	2831949	2832147	2832025	0.305	0.57	0.411	Non-m6A site
1	2831949	2832147	2832032	0.388	0.56	0.457	Non-m6A site
1	2831949	2832147	2832068	0.378	0.449	0.407	Non-m6A site
1	2831949	2832147	2832104	0.276	0.475	0.356	Non-m6A site
1	2831949	2832147	2832117	0.5	0.462	0.485	Non-m6A site
1	2840529	2840679	2840561	0.325	0.514	0.4	Non-m6A site
1	2840529	2840679	2840591	0.604	0.455	0.544	Non-m6A site
1	2840529	2840679	2840624	0.466	0.473	0.469	Non-m6A site
1	2840529	2840679	2840669	0.432	0.442	0.436	Non-m6A site
1	2849881	2851496	2849935	0.295	0.419	0.345	Non-m6A site
1	2849881	2851496	2849947	0.389	0.363	0.379	Non-m6A site
1	2849881	2851496	2850002	0.309	0.156	0.248	Non-m6A site
1	2849881	2851496	2850069	0.322	0.262	0.298	Non-m6A site
1	2849881	2851496	2850192	0.398	0.385	0.392	Non-m6A site
1	2849881	2851496	2850313	0.349	0.137	0.264	Non-m6A site
1	2849881	2851496	2850343	0.249	0.239	0.245	Non-m6A site
1	2849881	2851496	2850387	0.409	0.255	0.347	Non-m6A site
1	2849881	2851496	2850433	0.301	0.418	0.347	Non-m6A site
1	2849881	2851496	2850511	0.413	0.45	0.428	Non-m6A site
1	2849881	2851496	2850570	0.24	0.361	0.288	Non-m6A site
1	2849881	2851496	2850865	0.689	0.428	0.585	m6A site (Moderate confidence)
1	2849881	2851496	2850984	0.254	0.447	0.331	Non-m6A site
1	2849881	2851496	2851062	0.452	0.546	0.49	Non-m6A site
1	2849881	2851496	2851146	0.402	0.529	0.453	Non-m6A site
1	2849881	2851496	2851159	0.39	0.505	0.436	Non-m6A site
1	2849881	2851496	2851272	0.393	0.485	0.43	Non-m6A site
1	2849881	2851496	2851284	0.305	0.45	0.363	Non-m6A site
1	2849881	2851496	2851289	0.504	0.469	0.49	Non-m6A site
1	2849881	2851496	2851360	0.494	0.522	0.505	Non-m6A site
1	2849881	2851496	2851400	0.281	0.435	0.343	Non-m6A site
1	2849881	2851496	2851473	0.32	0.455	0.374	Non-m6A site
1	2849881	2851496	2851479	0.343	0.456	0.388	Non-m6A site
1	2854535	2854927	2854552	0.398	0.437	0.413	Non-m6A site
1	2854535	2854927	2854614	0.671	0.434	0.576	m6A site (Low confidence)
1	2854535	2854927	2854749	0.722	0.382	0.586	m6A site (Moderate confidence)
1	2854535	2854927	2854755	0.616	0.429	0.541	Non-m6A site
1	2854535	2854927	2854792	0.51	0.492	0.503	Non-m6A site
1	2854535	2854927	2854796	0.527	0.518	0.523	Non-m6A site
1	2854535	2854927	2854802	0.375	0.483	0.418	Non-m6A site
1	2854535	2854927	2854841	0.28	0.391	0.324	Non-m6A site
1	2854535	2854927	2854914	0.43	0.429	0.429	Non-m6A site
1	2859247	2859398	2859259	0.305	0.412	0.348	Non-m6A site
1	2859247	2859398	2859354	0.301	0.53	0.392	Non-m6A site
1	2859546	2859697	2859549	0.551	0.455	0.513	Non-m6A site
1	2859546	2859697	2859575	0.362	0.385	0.371	Non-m6A site
1	2860245	2860496	2860313	0.701	0.316	0.547	Non-m6A site
1	2860245	2860496	2860341	0.421	0.362	0.397	Non-m6A site
1	2860245	2860496	2860387	0.498	0.333	0.432	Non-m6A site
1	2860245	2860496	2860438	0.662	0.52	0.605	m6A site (Moderate confidence)
1	2860245	2860496	2860445	0.726	0.398	0.595	m6A site (Moderate confidence)
1	2860245	2860496	2860480	0.21	0.346	0.265	Non-m6A site
1	2861543	2861694	2861573	0.3	0.426	0.35	Non-m6A site
1	2862541	2862742	2862550	0.449	0.553	0.49	Non-m6A site
1	2862541	2862742	2862554	0.507	0.567	0.531	Non-m6A site
1	2862541	2862742	2862593	0.464	0.562	0.503	Non-m6A site
1	2862541	2862742	2862622	0.334	0.543	0.418	Non-m6A site
1	2862541	2862742	2862628	0.455	0.524	0.482	Non-m6A site
1	2862891	2863041	2862913	0.574	0.416	0.511	Non-m6A site
1	2862891	2863041	2862920	0.336	0.409	0.365	Non-m6A site
1	2862891	2863041	2863028	0.284	0.276	0.281	Non-m6A site
1	2865719	2866317	2865771	0.296	0.252	0.278	Non-m6A site
1	2865719	2866317	2865811	0.263	0.354	0.299	Non-m6A site
1	2865719	2866317	2865894	0.384	0.406	0.393	Non-m6A site
1	2865719	2866317	2865916	0.284	0.364	0.316	Non-m6A site
1	2865719	2866317	2865968	0.262	0.352	0.298	Non-m6A site
1	2865719	2866317	2866006	0.383	0.512	0.435	Non-m6A site
1	2865719	2866317	2866021	0.254	0.538	0.368	Non-m6A site
1	2865719	2866317	2866049	0.536	0.528	0.533	Non-m6A site
1	2865719	2866317	2866086	0.384	0.476	0.421	Non-m6A site
1	2865719	2866317	2866090	0.333	0.423	0.369	Non-m6A site
1	2865719	2866317	2866168	0.244	0.414	0.312	Non-m6A site
1	2865719	2866317	2866212	0.247	0.4	0.308	Non-m6A site
1	2865719	2866317	2866257	0.242	0.455	0.327	Non-m6A site
1	2865719	2866317	2866300	0.52	0.492	0.509	Non-m6A site
1	2882374	2882523	2882388	0.406	0.499	0.443	Non-m6A site
1	2882374	2882523	2882471	0.262	0.405	0.319	Non-m6A site
1	2932081	2932328	2932093	0.307	0.41	0.348	Non-m6A site
1	3051997	3052194	3052080	0.275	0.44	0.341	Non-m6A site
1	3051997	3052194	3052091	0.71	0.403	0.587	m6A site (Moderate confidence)
1	3182484	3182782	3182535	0.572	0.411	0.507	Non-m6A site
1	3182484	3182782	3182598	0.303	0.372	0.33	Non-m6A site
1	3182484	3182782	3182673	0.27	0.389	0.318	Non-m6A site
1	3182484	3182782	3182701	0.629	0.474	0.567	m6A site (Low confidence)
1	3182484	3182782	3182766	0.574	0.491	0.541	Non-m6A site
1	3182484	3182782	3182771	0.315	0.546	0.407	Non-m6A site
1	3183672	3183821	3183714	0.279	0.516	0.374	Non-m6A site
1	3183672	3183821	3183719	0.41	0.542	0.463	Non-m6A site
1	3183672	3183821	3183732	0.496	0.563	0.523	Non-m6A site
1	3183672	3183821	3183742	0.277	0.552	0.387	Non-m6A site
1	3183672	3183821	3183750	0.305	0.558	0.406	Non-m6A site
1	3183672	3183821	3183786	0.252	0.537	0.366	Non-m6A site
1	3183969	3184168	3183993	0.31	0.507	0.389	Non-m6A site
1	3183969	3184168	3184068	0.312	0.528	0.398	Non-m6A site
1	3183969	3184168	3184083	0.455	0.517	0.48	Non-m6A site
1	3183969	3184168	3184111	0.393	0.378	0.387	Non-m6A site
1	3252324	3252724	3252343	0.482	0.479	0.481	Non-m6A site
1	3252324	3252724	3252434	0.693	0.522	0.624	m6A site (High confidence)
1	3252324	3252724	3252493	0.369	0.521	0.429	Non-m6A site
1	3252324	3252724	3252500	0.765	0.517	0.666	m6A site (High confidence)
1	3252324	3252724	3252525	0.591	0.533	0.568	m6A site (Low confidence)
1	3252324	3252724	3252628	0.266	0.528	0.371	Non-m6A site
1	3291534	3291682	3291654	0.747	0.51	0.652	m6A site (High confidence)
1	3291534	3291682	3291667	0.571	0.492	0.539	Non-m6A site
1	3326923	3327122	3326974	0.25	0.522	0.359	Non-m6A site
1	3326923	3327122	3326998	0.711	0.379	0.578	m6A site (Low confidence)
1	3326923	3327122	3327011	0.281	0.433	0.342	Non-m6A site
1	3343022	3343171	3343068	0.434	0.394	0.418	Non-m6A site
1	3343022	3343171	3343115	0.22	0.328	0.263	Non-m6A site
1	3358484	3358683	3358510	0.77	0.447	0.641	m6A site (High confidence)
1	3358484	3358683	3358536	0.26	0.453	0.337	Non-m6A site
1	3358484	3358683	3358579	0.383	0.252	0.33	Non-m6A site
1	3358484	3358683	3358583	0.559	0.305	0.457	Non-m6A site
1	3358484	3358683	3358630	0.307	0.419	0.352	Non-m6A site
1	3425249	3425450	3425273	0.323	0.324	0.323	Non-m6A site
1	3425249	3425450	3425333	0.346	0.435	0.381	Non-m6A site
1	3425249	3425450	3425410	0.584	0.484	0.544	Non-m6A site
1	3504626	3504775	3504700	0.636	0.503	0.583	m6A site (Low confidence)
1	3504626	3504775	3504710	0.306	0.525	0.394	Non-m6A site
1	3653757	3654871	3653764	0.359	0.407	0.378	Non-m6A site
1	3653757	3654871	3653902	0.224	0.341	0.271	Non-m6A site
1	3653757	3654871	3653966	0.348	0.445	0.387	Non-m6A site
1	3653757	3654871	3654011	0.362	0.415	0.383	Non-m6A site
1	3653757	3654871	3654303	0.251	0.185	0.224	Non-m6A site
1	3653757	3654871	3654372	0.597	0.5	0.558	m6A site (Low confidence)
1	3653757	3654871	3654396	0.792	0.58	0.707	m6A site (Very high confidence)
1	3653757	3654871	3654404	0.248	0.623	0.398	Non-m6A site
1	3653757	3654871	3654456	0.543	0.461	0.51	Non-m6A site
1	3653757	3654871	3654523	0.674	0.374	0.554	Non-m6A site
1	3653757	3654871	3654614	0.438	0.298	0.382	Non-m6A site
1	3653757	3654871	3654701	0.404	0.55	0.462	Non-m6A site
1	3653757	3654871	3654770	0.277	0.308	0.29	Non-m6A site
1	3653757	3654871	3654791	0.255	0.3	0.273	Non-m6A site
1	3653757	3654871	3654847	0.481	0.398	0.448	Non-m6A site
1	3655418	3655616	3655432	0.341	0.399	0.364	Non-m6A site
1	3655418	3655616	3655453	0.506	0.361	0.448	Non-m6A site
1	3655418	3655616	3655509	0.354	0.35	0.352	Non-m6A site
1	3655418	3655616	3655579	0.607	0.395	0.522	Non-m6A site
1	3713458	3713604	3713564	0.491	0.605	0.536	Non-m6A site
1	3732573	3732825	3732631	0.444	0.436	0.441	Non-m6A site
1	3732573	3732825	3732662	0.656	0.446	0.572	m6A site (Low confidence)
1	3732573	3732825	3732690	0.342	0.526	0.415	Non-m6A site
1	3732573	3732825	3732699	0.397	0.541	0.454	Non-m6A site
1	3732573	3732825	3732730	0.311	0.646	0.445	Non-m6A site
1	3810570	3810720	3810590	0.752	0.495	0.649	m6A site (High confidence)
1	3810570	3810720	3810636	0.231	0.558	0.361	Non-m6A site
1	3810570	3810720	3810649	0.593	0.512	0.561	m6A site (Low confidence)
1	3810570	3810720	3810658	0.476	0.474	0.475	Non-m6A site
1	3810570	3810720	3810677	0.478	0.481	0.479	Non-m6A site
1	3810570	3810720	3810685	0.363	0.485	0.412	Non-m6A site
1	3826979	3827227	3827015	0.231	0.263	0.244	Non-m6A site
1	3826979	3827227	3827084	0.329	0.335	0.331	Non-m6A site
1	3826979	3827227	3827110	0.433	0.417	0.427	Non-m6A site
1	3826979	3827227	3827128	0.387	0.483	0.425	Non-m6A site
1	3826979	3827227	3827148	0.276	0.453	0.346	Non-m6A site
1	3826979	3827227	3827219	0.302	0.45	0.361	Non-m6A site
1	3827325	3827475	3827470	0.59	0.251	0.454	Non-m6A site
1	3829205	3829404	3829219	0.333	0.441	0.376	Non-m6A site
1	3829205	3829404	3829224	0.234	0.415	0.307	Non-m6A site
1	3829205	3829404	3829272	0.343	0.562	0.43	Non-m6A site
1	3829205	3829404	3829298	0.33	0.521	0.406	Non-m6A site
1	3829205	3829404	3829318	0.513	0.52	0.515	Non-m6A site
1	3829205	3829404	3829345	0.273	0.487	0.358	Non-m6A site
1	3829205	3829404	3829400	0.362	0.433	0.39	Non-m6A site
1	3879998	3880232	3880030	0.239	0.377	0.294	Non-m6A site
1	3879998	3880232	3880059	0.453	0.382	0.425	Non-m6A site
1	3879998	3880232	3880099	0.335	0.337	0.336	Non-m6A site
1	3879998	3880232	3880127	0.265	0.391	0.315	Non-m6A site
1	3879998	3880232	3880178	0.302	0.404	0.343	Non-m6A site
1	3879998	3880232	3880183	0.249	0.385	0.303	Non-m6A site
1	3879998	3880232	3880221	0.606	0.489	0.559	m6A site (Low confidence)
1	3976000	3976149	3976034	0.34	0.374	0.353	Non-m6A site
1	3976000	3976149	3976043	0.302	0.325	0.311	Non-m6A site
1	3976000	3976149	3976096	0.45	0.286	0.384	Non-m6A site
1	3976000	3976149	3976100	0.338	0.269	0.31	Non-m6A site
1	3976000	3976149	3976110	0.316	0.232	0.282	Non-m6A site
1	3980962	3981314	3980978	0.416	0.349	0.389	Non-m6A site
1	3980962	3981314	3981052	0.613	0.213	0.453	Non-m6A site
1	3980962	3981314	3981117	0.298	0.4	0.339	Non-m6A site
1	3980962	3981314	3981164	0.265	0.469	0.347	Non-m6A site
1	3980962	3981314	3981186	0.319	0.442	0.368	Non-m6A site
1	3980962	3981314	3981218	0.347	0.481	0.4	Non-m6A site
1	3980962	3981314	3981298	0.676	0.442	0.582	m6A site (Low confidence)
1	3981557	3983293	3981596	0.41	0.434	0.419	Non-m6A site
1	3981557	3983293	3981607	0.377	0.424	0.395	Non-m6A site
1	3981557	3983293	3981642	0.358	0.357	0.357	Non-m6A site
1	3981557	3983293	3981650	0.289	0.371	0.321	Non-m6A site
1	3981557	3983293	3981729	0.621	0.392	0.529	Non-m6A site
1	3981557	3983293	3981825	0.223	0.307	0.257	Non-m6A site
1	3981557	3983293	3981878	0.246	0.244	0.245	Non-m6A site
1	3981557	3983293	3981972	0.396	0.35	0.377	Non-m6A site
1	3981557	3983293	3982115	0.443	0.411	0.43	Non-m6A site
1	3981557	3983293	3982182	0.58	0.44	0.524	Non-m6A site
1	3981557	3983293	3982190	0.303	0.463	0.367	Non-m6A site
1	3981557	3983293	3982211	0.468	0.489	0.476	Non-m6A site
1	3981557	3983293	3982227	0.402	0.511	0.445	Non-m6A site
1	3981557	3983293	3982284	0.492	0.366	0.441	Non-m6A site
1	3981557	3983293	3982306	0.39	0.264	0.339	Non-m6A site
1	3981557	3983293	3982322	0.39	0.227	0.324	Non-m6A site
1	3981557	3983293	3982388	0.321	0.305	0.315	Non-m6A site
1	3981557	3983293	3982408	0.26	0.367	0.303	Non-m6A site
1	3981557	3983293	3982459	0.635	0.244	0.478	Non-m6A site
1	3981557	3983293	3982477	0.29	0.253	0.275	Non-m6A site
1	3981557	3983293	3982620	0.536	0.488	0.517	Non-m6A site
1	3981557	3983293	3982661	0.678	0.397	0.566	m6A site (Low confidence)
1	3981557	3983293	3982843	0.311	0.507	0.389	Non-m6A site
1	3981557	3983293	3982852	0.27	0.529	0.373	Non-m6A site
1	3981557	3983293	3982912	0.281	0.397	0.327	Non-m6A site
1	3981557	3983293	3982990	0.458	0.38	0.427	Non-m6A site
1	3981557	3983293	3982999	0.315	0.459	0.372	Non-m6A site
1	3981557	3983293	3983010	0.336	0.512	0.406	Non-m6A site
1	3981557	3983293	3983037	0.646	0.485	0.581	m6A site (Low confidence)
1	3981557	3983293	3983086	0.304	0.336	0.317	Non-m6A site
1	3981557	3983293	3983111	0.262	0.325	0.287	Non-m6A site
1	3981557	3983293	3983165	0.193	0.27	0.224	Non-m6A site
1	3994953	3995398	3995016	0.694	0.557	0.639	m6A site (High confidence)
1	3994953	3995398	3995048	0.46	0.528	0.487	Non-m6A site
1	3994953	3995398	3995103	0.619	0.581	0.603	m6A site (Moderate confidence)
1	3994953	3995398	3995119	0.773	0.53	0.676	m6A site (Very high confidence)
1	3994953	3995398	3995155	0.541	0.566	0.551	Non-m6A site
1	3994953	3995398	3995162	0.628	0.559	0.6	m6A site (Moderate confidence)
1	3994953	3995398	3995253	0.298	0.577	0.409	Non-m6A site
1	3994953	3995398	3995269	0.534	0.629	0.572	m6A site (Low confidence)
1	3994953	3995398	3995276	0.717	0.628	0.682	m6A site (Very high confidence)
1	3994953	3995398	3995308	0.331	0.641	0.455	Non-m6A site
1	3994953	3995398	3995393	0.549	0.451	0.51	Non-m6A site
1	4062893	4063188	4062898	0.264	0.406	0.321	Non-m6A site
1	4062893	4063188	4062933	0.263	0.316	0.284	Non-m6A site
1	4062893	4063188	4063004	0.343	0.37	0.354	Non-m6A site
1	4062893	4063188	4063092	0.309	0.361	0.329	Non-m6A site
1	4062893	4063188	4063138	0.271	0.306	0.285	Non-m6A site
1	4062893	4063188	4063161	0.345	0.272	0.316	Non-m6A site
1	4062893	4063188	4063180	0.254	0.417	0.319	Non-m6A site
1	4064618	4065249	4064712	0.375	0.46	0.409	Non-m6A site
1	4064618	4065249	4064919	0.345	0.383	0.36	Non-m6A site
1	4064618	4065249	4064931	0.498	0.472	0.488	Non-m6A site
1	4064618	4065249	4064940	0.462	0.457	0.46	Non-m6A site
1	4064618	4065249	4064962	0.375	0.462	0.41	Non-m6A site
1	4064618	4065249	4065117	0.788	0.515	0.679	m6A site (Very high confidence)
1	4064618	4065249	4065234	0.311	0.456	0.369	Non-m6A site
1	4140430	4140581	4140466	0.524	0.318	0.441	Non-m6A site
1	4140430	4140581	4140516	0.277	0.173	0.235	Non-m6A site
1	4259232	4259581	4259492	0.74	0.456	0.626	m6A site (High confidence)
1	4259232	4259581	4259504	0.554	0.485	0.527	Non-m6A site
1	4259232	4259581	4259569	0.759	0.469	0.643	m6A site (High confidence)
1	4269199	4270108	4269221	0.252	0.21	0.235	Non-m6A site
1	4269199	4270108	4269413	0.216	0.412	0.294	Non-m6A site
1	4269199	4270108	4269474	0.251	0.322	0.279	Non-m6A site
1	4269199	4270108	4269565	0.512	0.404	0.469	Non-m6A site
1	4269199	4270108	4269615	0.405	0.475	0.433	Non-m6A site
1	4269199	4270108	4269655	0.234	0.506	0.343	Non-m6A site
1	4269199	4270108	4269768	0.251	0.477	0.341	Non-m6A site
1	4269199	4270108	4269791	0.317	0.438	0.365	Non-m6A site
1	4269199	4270108	4269818	0.292	0.371	0.324	Non-m6A site
1	4269199	4270108	4269886	0.239	0.188	0.218	Non-m6A site
1	4269199	4270108	4269997	0.491	0.2	0.375	Non-m6A site
1	4269199	4270108	4270032	0.207	0.269	0.232	Non-m6A site
1	4269199	4270108	4270041	0.407	0.386	0.399	Non-m6A site
1	4270206	4270356	4270211	0.363	0.193	0.295	Non-m6A site
1	4270206	4270356	4270275	0.4	0.515	0.446	Non-m6A site
1	4270206	4270356	4270298	0.406	0.51	0.447	Non-m6A site
1	4270206	4270356	4270312	0.561	0.522	0.545	Non-m6A site
1	4270206	4270356	4270335	0.286	0.553	0.393	Non-m6A site
1	4307220	4307518	4307311	0.276	0.428	0.336	Non-m6A site
1	4309635	4309884	4309717	0.233	0.381	0.292	Non-m6A site
1	4309635	4309884	4309748	0.606	0.192	0.44	Non-m6A site
1	4309635	4309884	4309782	0.221	0.373	0.282	Non-m6A site
1	4309635	4309884	4309811	0.352	0.363	0.356	Non-m6A site
1	4309635	4309884	4309825	0.585	0.305	0.473	Non-m6A site
1	4309635	4309884	4309843	0.484	0.387	0.445	Non-m6A site
1	4309635	4309884	4309854	0.224	0.393	0.291	Non-m6A site
1	4327327	4328157	4327379	0.388	0.192	0.309	Non-m6A site
1	4327327	4328157	4327433	0.481	0.452	0.469	Non-m6A site
1	4327327	4328157	4327497	0.239	0.508	0.347	Non-m6A site
1	4327327	4328157	4327516	0.548	0.484	0.522	Non-m6A site
1	4327327	4328157	4327633	0.273	0.395	0.321	Non-m6A site
1	4327327	4328157	4327722	0.211	0.508	0.33	Non-m6A site
1	4327327	4328157	4327875	0.724	0.488	0.629	m6A site (High confidence)
1	4327327	4328157	4328008	0.348	0.544	0.426	Non-m6A site
1	4327327	4328157	4328025	0.437	0.558	0.485	Non-m6A site
1	4327327	4328157	4328034	0.261	0.565	0.383	Non-m6A site
1	4327327	4328157	4328040	0.526	0.551	0.536	Non-m6A site
1	4328349	4328688	4328424	0.328	0.396	0.355	Non-m6A site
1	4328349	4328688	4328552	0.294	0.346	0.315	Non-m6A site
1	4328349	4328688	4328567	0.328	0.401	0.357	Non-m6A site
1	4393178	4393420	4393242	0.505	0.407	0.466	Non-m6A site
1	4393178	4393420	4393355	0.287	0.435	0.346	Non-m6A site
1	4418633	4418870	4418655	0.718	0.51	0.635	m6A site (High confidence)
1	4418633	4418870	4418770	0.62	0.389	0.527	Non-m6A site
1	4421813	4422013	4421909	0.433	0.346	0.398	Non-m6A site
1	4447836	4448185	4447887	0.345	0.373	0.356	Non-m6A site
1	4447836	4448185	4447898	0.415	0.427	0.42	Non-m6A site
1	4447836	4448185	4447917	0.332	0.455	0.381	Non-m6A site
1	4447836	4448185	4447931	0.553	0.456	0.514	Non-m6A site
1	4447836	4448185	4447938	0.262	0.476	0.347	Non-m6A site
1	4447836	4448185	4448018	0.349	0.47	0.397	Non-m6A site
1	4447836	4448185	4448040	0.303	0.467	0.368	Non-m6A site
1	4447836	4448185	4448067	0.377	0.498	0.425	Non-m6A site
1	4494355	4494800	4494465	0.253	0.426	0.322	Non-m6A site
1	4494355	4494800	4494560	0.339	0.588	0.438	Non-m6A site
1	4494355	4494800	4494583	0.431	0.572	0.487	Non-m6A site
1	4494355	4494800	4494590	0.392	0.603	0.476	Non-m6A site
1	4494355	4494800	4494606	0.591	0.591	0.591	m6A site (Moderate confidence)
1	4494355	4494800	4494669	0.387	0.464	0.418	Non-m6A site
1	4494355	4494800	4494722	0.256	0.469	0.341	Non-m6A site
1	4494355	4494800	4494771	0.388	0.5	0.432	Non-m6A site
1	4494355	4494800	4494776	0.316	0.521	0.398	Non-m6A site
1	4503940	4504384	4503968	0.712	0.581	0.66	m6A site (High confidence)
1	4503940	4504384	4503995	0.488	0.58	0.525	Non-m6A site
1	4503940	4504384	4504012	0.466	0.646	0.538	Non-m6A site
1	4503940	4504384	4504057	0.312	0.614	0.433	Non-m6A site
1	4503940	4504384	4504099	0.274	0.418	0.331	Non-m6A site
1	4503940	4504384	4504172	0.463	0.382	0.43	Non-m6A site
1	4503940	4504384	4504184	0.298	0.39	0.334	Non-m6A site
1	4503940	4504384	4504284	0.593	0.432	0.528	Non-m6A site
1	4503940	4504384	4504312	0.283	0.376	0.32	Non-m6A site
1	4503940	4504384	4504333	0.268	0.319	0.288	Non-m6A site
1	4503940	4504384	4504365	0.238	0.373	0.292	Non-m6A site
1	4503940	4504384	4504381	0.683	0.313	0.535	Non-m6A site
1	4509425	4510809	4509791	0.205	0.442	0.3	Non-m6A site
1	4509425	4510809	4509832	0.418	0.358	0.394	Non-m6A site
1	4509425	4510809	4509843	0.35	0.427	0.38	Non-m6A site
1	4509425	4510809	4509891	0.36	0.449	0.395	Non-m6A site
1	4509425	4510809	4510047	0.651	0.159	0.454	Non-m6A site
1	4509425	4510809	4510097	0.23	0.289	0.254	Non-m6A site
1	4509425	4510809	4510123	0.281	0.183	0.242	Non-m6A site
1	4509425	4510809	4510136	0.364	0.195	0.296	Non-m6A site
1	4509425	4510809	4510202	0.489	0.252	0.394	Non-m6A site
1	4509425	4510809	4510230	0.438	0.213	0.348	Non-m6A site
1	4509425	4510809	4510272	0.519	0.184	0.385	Non-m6A site
1	4509425	4510809	4510389	0.338	0.328	0.334	Non-m6A site
1	4509425	4510809	4510479	0.28	0.249	0.268	Non-m6A site
1	4509425	4510809	4510486	0.243	0.309	0.27	Non-m6A site
1	4509425	4510809	4510581	0.217	0.41	0.294	Non-m6A site
1	4509425	4510809	4510617	0.408	0.456	0.427	Non-m6A site
1	4509425	4510809	4510640	0.314	0.524	0.398	Non-m6A site
1	4509425	4510809	4510646	0.67	0.456	0.584	m6A site (Moderate confidence)
1	4509425	4510809	4510723	0.172	0.362	0.248	Non-m6A site
1	4509425	4510809	4510754	0.338	0.392	0.359	Non-m6A site
1	4509425	4510809	4510793	0.291	0.42	0.342	Non-m6A site
1	4511805	4512681	4511814	0.275	0.275	0.275	Non-m6A site
1	4511805	4512681	4511907	0.216	0.276	0.24	Non-m6A site
1	4511805	4512681	4511963	0.291	0.295	0.292	Non-m6A site
1	4511805	4512681	4512133	0.487	0.342	0.429	Non-m6A site
1	4511805	4512681	4512162	0.291	0.467	0.361	Non-m6A site
1	4511805	4512681	4512171	0.356	0.393	0.371	Non-m6A site
1	4511805	4512681	4512188	0.314	0.418	0.355	Non-m6A site
1	4511805	4512681	4512192	0.296	0.389	0.333	Non-m6A site
1	4511805	4512681	4512295	0.397	0.264	0.344	Non-m6A site
1	4511805	4512681	4512333	0.446	0.388	0.423	Non-m6A site
1	4511805	4512681	4512349	0.341	0.413	0.369	Non-m6A site
1	4511805	4512681	4512355	0.282	0.449	0.349	Non-m6A site
1	4511805	4512681	4512409	0.495	0.284	0.411	Non-m6A site
1	4511805	4512681	4512519	0.392	0.453	0.416	Non-m6A site
1	4511805	4512681	4512544	0.617	0.496	0.568	m6A site (Low confidence)
1	4511805	4512681	4512673	0.225	0.446	0.313	Non-m6A site
1	4586963	4587163	4587009	0.271	0.493	0.36	Non-m6A site
1	4586963	4587163	4587065	0.618	0.408	0.534	Non-m6A site
1	4587956	4588105	4587969	0.588	0.526	0.563	m6A site (Low confidence)
1	4587956	4588105	4588068	0.545	0.484	0.521	Non-m6A site
1	4589593	4589743	4589617	0.288	0.495	0.371	Non-m6A site
1	4589593	4589743	4589640	0.356	0.488	0.408	Non-m6A site
1	4589593	4589743	4589664	0.319	0.513	0.397	Non-m6A site
1	4665932	4666080	4666004	0.365	0.487	0.414	Non-m6A site
1	4665932	4666080	4666030	0.574	0.514	0.55	Non-m6A site
1	4665932	4666080	4666051	0.736	0.561	0.666	m6A site (High confidence)
1	4684466	4684765	4684530	0.331	0.306	0.321	Non-m6A site
1	4684466	4684765	4684548	0.431	0.379	0.41	Non-m6A site
1	4684466	4684765	4684563	0.377	0.291	0.343	Non-m6A site
1	4684466	4684765	4684659	0.682	0.592	0.646	m6A site (High confidence)
1	4684466	4684765	4684667	0.468	0.577	0.511	Non-m6A site
1	4684466	4684765	4684689	0.22	0.52	0.34	Non-m6A site
1	4684466	4684765	4684701	0.339	0.507	0.406	Non-m6A site
1	4684466	4684765	4684733	0.237	0.427	0.313	Non-m6A site
1	4692864	4693114	4693039	0.46	0.439	0.452	Non-m6A site
1	4692864	4693114	4693046	0.377	0.451	0.407	Non-m6A site
1	4802023	4802174	4802126	0.336	0.394	0.359	Non-m6A site
1	4896532	4896876	4896546	0.555	0.288	0.448	Non-m6A site
1	4896532	4896876	4896556	0.414	0.418	0.416	Non-m6A site
1	4896532	4896876	4896640	0.338	0.508	0.406	Non-m6A site
1	4896532	4896876	4896811	0.351	0.609	0.454	Non-m6A site
1	4896532	4896876	4896825	0.256	0.612	0.398	Non-m6A site
1	4896532	4896876	4896861	0.311	0.563	0.412	Non-m6A site
1	4981745	4981942	4981913	0.28	0.46	0.352	Non-m6A site
1	4982850	4985063	4982886	0.694	0.457	0.599	m6A site (Moderate confidence)
1	4982850	4985063	4982902	0.676	0.467	0.592	m6A site (Moderate confidence)
1	4982850	4985063	4983120	0.453	0.541	0.488	Non-m6A site
1	4982850	4985063	4983135	0.248	0.526	0.359	Non-m6A site
1	4982850	4985063	4983149	0.577	0.466	0.532	Non-m6A site
1	4982850	4985063	4983153	0.514	0.491	0.504	Non-m6A site
1	4982850	4985063	4983168	0.419	0.544	0.469	Non-m6A site
1	4982850	4985063	4983218	0.601	0.535	0.574	m6A site (Low confidence)
1	4982850	4985063	4983279	0.623	0.592	0.611	m6A site (Moderate confidence)
1	4982850	4985063	4983303	0.567	0.457	0.523	Non-m6A site
1	4982850	4985063	4983354	0.267	0.413	0.326	Non-m6A site
1	4982850	4985063	4983361	0.292	0.408	0.338	Non-m6A site
1	4982850	4985063	4983406	0.483	0.485	0.484	Non-m6A site
1	4982850	4985063	4983483	0.361	0.392	0.373	Non-m6A site
1	4982850	4985063	4983581	0.412	0.496	0.446	Non-m6A site
1	4982850	4985063	4983624	0.415	0.499	0.448	Non-m6A site
1	4982850	4985063	4983665	0.477	0.59	0.522	Non-m6A site
1	4982850	4985063	4983685	0.482	0.596	0.528	Non-m6A site
1	4982850	4985063	4983740	0.416	0.561	0.474	Non-m6A site
1	4982850	4985063	4983748	0.271	0.543	0.38	Non-m6A site
1	4982850	4985063	4983876	0.444	0.392	0.423	Non-m6A site
1	4982850	4985063	4983957	0.598	0.538	0.574	m6A site (Low confidence)
1	4982850	4985063	4983965	0.29	0.591	0.41	Non-m6A site
1	4982850	4985063	4983997	0.311	0.612	0.432	Non-m6A site
1	4982850	4985063	4984041	0.562	0.552	0.558	m6A site (Low confidence)
1	4982850	4985063	4984045	0.334	0.534	0.414	Non-m6A site
1	4982850	4985063	4984053	0.312	0.575	0.417	Non-m6A site
1	4982850	4985063	4984121	0.472	0.449	0.462	Non-m6A site
1	4982850	4985063	4984139	0.424	0.423	0.424	Non-m6A site
1	4982850	4985063	4984152	0.306	0.444	0.361	Non-m6A site
1	4982850	4985063	4984215	0.55	0.477	0.521	Non-m6A site
1	4982850	4985063	4984235	0.42	0.48	0.444	Non-m6A site
1	4982850	4985063	4984303	0.349	0.345	0.347	Non-m6A site
1	4982850	4985063	4984352	0.329	0.526	0.408	Non-m6A site
1	4982850	4985063	4984359	0.593	0.49	0.552	Non-m6A site
1	4982850	4985063	4984385	0.393	0.519	0.443	Non-m6A site
1	4982850	4985063	4984400	0.289	0.55	0.393	Non-m6A site
1	4982850	4985063	4984428	0.318	0.52	0.399	Non-m6A site
1	4982850	4985063	4984439	0.263	0.511	0.362	Non-m6A site
1	4982850	4985063	4984468	0.287	0.45	0.352	Non-m6A site
1	4982850	4985063	4984488	0.321	0.438	0.368	Non-m6A site
1	4982850	4985063	4984581	0.344	0.218	0.294	Non-m6A site
1	4982850	4985063	4984594	0.258	0.246	0.253	Non-m6A site
1	4982850	4985063	4984660	0.386	0.469	0.419	Non-m6A site
1	4982850	4985063	4984674	0.306	0.513	0.389	Non-m6A site
1	4982850	4985063	4984695	0.555	0.545	0.551	Non-m6A site
1	4982850	4985063	4984709	0.331	0.576	0.429	Non-m6A site
1	4982850	4985063	4984762	0.42	0.563	0.477	Non-m6A site
1	4982850	4985063	4984770	0.503	0.542	0.519	Non-m6A site
1	4982850	4985063	4984835	0.435	0.434	0.435	Non-m6A site
1	4982850	4985063	4984845	0.288	0.466	0.359	Non-m6A site
1	4982850	4985063	4984885	0.28	0.456	0.35	Non-m6A site
1	4982850	4985063	4984896	0.295	0.455	0.359	Non-m6A site
1	4982850	4985063	4984902	0.306	0.456	0.366	Non-m6A site
1	4982850	4985063	4984919	0.299	0.491	0.376	Non-m6A site
1	4982850	4985063	4984960	0.441	0.339	0.4	Non-m6A site
1	4982850	4985063	4984980	0.559	0.427	0.506	Non-m6A site
1	4982850	4985063	4985017	0.578	0.456	0.529	Non-m6A site
1	5101241	5101489	5101460	0.311	0.419	0.354	Non-m6A site
1	5196761	5197007	5196781	0.316	0.483	0.383	Non-m6A site
1	5196761	5197007	5196812	0.614	0.436	0.543	Non-m6A site
1	5196761	5197007	5196822	0.361	0.463	0.401	Non-m6A site
1	5196761	5197007	5196831	0.553	0.466	0.518	Non-m6A site
1	5196761	5197007	5196913	0.373	0.437	0.398	Non-m6A site
1	5196761	5197007	5196978	0.432	0.507	0.462	Non-m6A site
1	5196761	5197007	5196996	0.222	0.49	0.329	Non-m6A site
1	5219796	5219943	5219851	0.583	0.478	0.541	Non-m6A site
1	5219796	5219943	5219884	0.382	0.462	0.414	Non-m6A site
1	5219796	5219943	5219907	0.349	0.451	0.39	Non-m6A site
1	5227093	5227292	5227193	0.333	0.363	0.345	Non-m6A site
1	5227093	5227292	5227282	0.24	0.404	0.306	Non-m6A site
1	5227835	5227985	5227838	0.459	0.389	0.431	Non-m6A site
1	5227835	5227985	5227960	0.495	0.308	0.42	Non-m6A site
1	5227835	5227985	5227979	0.2	0.425	0.29	Non-m6A site
1	5228430	5228579	5228493	0.527	0.296	0.435	Non-m6A site
1	5228430	5228579	5228530	0.589	0.299	0.473	Non-m6A site
1	5229371	5229619	5229519	0.355	0.237	0.308	Non-m6A site
1	5229371	5229619	5229531	0.365	0.354	0.361	Non-m6A site
1	5260714	5260964	5260740	0.434	0.491	0.457	Non-m6A site
1	5260714	5260964	5260744	0.338	0.47	0.391	Non-m6A site
1	5260714	5260964	5260779	0.283	0.426	0.34	Non-m6A site
1	5260714	5260964	5260786	0.256	0.396	0.312	Non-m6A site
1	5260714	5260964	5260886	0.329	0.332	0.33	Non-m6A site
1	5260714	5260964	5260894	0.28	0.422	0.337	Non-m6A site
1	5412386	5412737	5412405	0.424	0.361	0.399	Non-m6A site
1	5412386	5412737	5412428	0.335	0.243	0.298	Non-m6A site
1	5412386	5412737	5412604	0.301	0.52	0.389	Non-m6A site
1	5412386	5412737	5412649	0.423	0.451	0.434	Non-m6A site
1	5412386	5412737	5412655	0.281	0.419	0.336	Non-m6A site
1	5424200	5424439	5424332	0.692	0.425	0.585	m6A site (Moderate confidence)
1	5424200	5424439	5424356	0.268	0.425	0.331	Non-m6A site
1	5429893	5430042	5429949	0.32	0.387	0.346	Non-m6A site
1	5429893	5430042	5429987	0.548	0.579	0.56	m6A site (Low confidence)
1	5445809	5446052	5445832	0.601	0.3	0.48	Non-m6A site
1	5445809	5446052	5445921	0.219	0.435	0.305	Non-m6A site
1	5445809	5446052	5445956	0.5	0.474	0.489	Non-m6A site
1	5498944	5499226	5499056	0.663	0.5	0.598	m6A site (Moderate confidence)
1	5508199	5508475	5508201	0.21	0.384	0.28	Non-m6A site
1	5508199	5508475	5508277	0.696	0.431	0.59	m6A site (Moderate confidence)
1	5508199	5508475	5508318	0.29	0.52	0.382	Non-m6A site
1	5508199	5508475	5508348	0.445	0.469	0.455	Non-m6A site
1	5508199	5508475	5508362	0.402	0.432	0.414	Non-m6A site
1	5508199	5508475	5508393	0.223	0.403	0.295	Non-m6A site
1	5508199	5508475	5508442	0.329	0.378	0.349	Non-m6A site
1	5508714	5508861	5508752	0.484	0.437	0.465	Non-m6A site
1	5508714	5508861	5508820	0.316	0.384	0.343	Non-m6A site
1	5569001	5569151	5569106	0.455	0.254	0.374	Non-m6A site
1	5569001	5569151	5569117	0.377	0.253	0.327	Non-m6A site
1	5569896	5570046	5569929	0.602	0.491	0.557	m6A site (Low confidence)
1	5569896	5570046	5569936	0.625	0.461	0.559	m6A site (Low confidence)
1	5570244	5570643	5570269	0.332	0.28	0.311	Non-m6A site
1	5570244	5570643	5570296	0.556	0.464	0.519	Non-m6A site
1	5570244	5570643	5570414	0.417	0.431	0.422	Non-m6A site
1	5570244	5570643	5570460	0.391	0.469	0.422	Non-m6A site
1	5570244	5570643	5570501	0.456	0.34	0.409	Non-m6A site
1	5570244	5570643	5570508	0.527	0.343	0.453	Non-m6A site
1	5570244	5570643	5570512	0.533	0.395	0.478	Non-m6A site
1	5570244	5570643	5570566	0.329	0.471	0.386	Non-m6A site
1	5570244	5570643	5570590	0.331	0.427	0.369	Non-m6A site
1	5570792	5570942	5570794	0.4	0.426	0.41	Non-m6A site
1	5570792	5570942	5570825	0.427	0.573	0.485	Non-m6A site
1	5570792	5570942	5570874	0.333	0.485	0.394	Non-m6A site
1	5570792	5570942	5570917	0.687	0.39	0.568	m6A site (Low confidence)
1	5571986	5572186	5572160	0.246	0.396	0.306	Non-m6A site
1	5582398	5582699	5582417	0.362	0.376	0.367	Non-m6A site
1	5582398	5582699	5582423	0.275	0.374	0.315	Non-m6A site
1	5582398	5582699	5582456	0.386	0.445	0.41	Non-m6A site
1	5582398	5582699	5582470	0.533	0.468	0.507	Non-m6A site
1	5582398	5582699	5582481	0.366	0.456	0.402	Non-m6A site
1	5582398	5582699	5582584	0.423	0.377	0.405	Non-m6A site
1	5582398	5582699	5582613	0.28	0.37	0.316	Non-m6A site
1	5582398	5582699	5582696	0.152	0.392	0.248	Non-m6A site
1	5583247	5583398	5583265	0.454	0.464	0.458	Non-m6A site
1	5583797	5584098	5583914	0.41	0.467	0.433	Non-m6A site
1	5583797	5584098	5583931	0.446	0.467	0.454	Non-m6A site
1	5583797	5584098	5583938	0.3	0.458	0.363	Non-m6A site
1	5583797	5584098	5584087	0.232	0.499	0.338	Non-m6A site
1	5584796	5585446	5584909	0.424	0.413	0.419	Non-m6A site
1	5584796	5585446	5584924	0.499	0.43	0.471	Non-m6A site
1	5584796	5585446	5585005	0.521	0.393	0.47	Non-m6A site
1	5584796	5585446	5585062	0.279	0.422	0.336	Non-m6A site
1	5584796	5585446	5585196	0.35	0.429	0.381	Non-m6A site
1	5584796	5585446	5585202	0.296	0.42	0.346	Non-m6A site
1	5587393	5587594	5587489	0.522	0.546	0.532	Non-m6A site
1	5587393	5587594	5587503	0.49	0.593	0.531	Non-m6A site
1	5587393	5587594	5587518	0.441	0.604	0.506	Non-m6A site
1	5587393	5587594	5587529	0.528	0.588	0.552	Non-m6A site
1	5587393	5587594	5587536	0.587	0.587	0.587	m6A site (Moderate confidence)
1	5587393	5587594	5587562	0.489	0.494	0.491	Non-m6A site
1	5587393	5587594	5587573	0.242	0.463	0.33	Non-m6A site
1	5588193	5588344	5588210	0.325	0.483	0.388	Non-m6A site
1	5588193	5588344	5588228	0.712	0.419	0.595	m6A site (Moderate confidence)
1	5588193	5588344	5588236	0.549	0.417	0.496	Non-m6A site
1	5588193	5588344	5588321	0.438	0.305	0.385	Non-m6A site
1	5645734	5646485	5645820	0.59	0.204	0.435	Non-m6A site
1	5645734	5646485	5645840	0.387	0.191	0.308	Non-m6A site
1	5645734	5646485	5645846	0.32	0.228	0.283	Non-m6A site
1	5645734	5646485	5645978	0.32	0.423	0.361	Non-m6A site
1	5645734	5646485	5646026	0.575	0.5	0.545	Non-m6A site
1	5645734	5646485	5646072	0.296	0.45	0.357	Non-m6A site
1	5645734	5646485	5646126	0.541	0.336	0.459	Non-m6A site
1	5645734	5646485	5646227	0.291	0.334	0.308	Non-m6A site
1	5645734	5646485	5646252	0.583	0.361	0.494	Non-m6A site
1	5645734	5646485	5646277	0.38	0.253	0.329	Non-m6A site
1	5645734	5646485	5646285	0.329	0.161	0.262	Non-m6A site
1	5645734	5646485	5646375	0.283	0.397	0.329	Non-m6A site
1	5645734	5646485	5646412	0.374	0.445	0.402	Non-m6A site
1	5645734	5646485	5646454	0.269	0.37	0.309	Non-m6A site
1	5686258	5686401	5686268	0.448	0.374	0.418	Non-m6A site
1	5686258	5686401	5686317	0.418	0.259	0.354	Non-m6A site
1	5768318	5768775	5768387	0.384	0.497	0.429	Non-m6A site
1	5768318	5768775	5768442	0.321	0.3	0.313	Non-m6A site
1	5768318	5768775	5768455	0.434	0.225	0.35	Non-m6A site
1	5768318	5768775	5768500	0.186	0.449	0.291	Non-m6A site
1	5768318	5768775	5768514	0.445	0.468	0.454	Non-m6A site
1	5768318	5768775	5768530	0.455	0.438	0.448	Non-m6A site
1	5768318	5768775	5768552	0.667	0.52	0.608	m6A site (Moderate confidence)
1	5768318	5768775	5768560	0.507	0.518	0.511	Non-m6A site
1	5768318	5768775	5768575	0.415	0.509	0.453	Non-m6A site
1	5768318	5768775	5768599	0.601	0.552	0.581	m6A site (Low confidence)
1	5768318	5768775	5768754	0.264	0.403	0.319	Non-m6A site
1	5800349	5800647	5800505	0.605	0.462	0.548	Non-m6A site
1	5800349	5800647	5800549	0.518	0.475	0.501	Non-m6A site
1	5800349	5800647	5800560	0.591	0.466	0.541	Non-m6A site
1	5800349	5800647	5800567	0.566	0.427	0.51	Non-m6A site
1	5843567	5843717	5843570	0.574	0.471	0.533	Non-m6A site
1	5843567	5843717	5843594	0.334	0.53	0.412	Non-m6A site
1	5843567	5843717	5843668	0.431	0.402	0.419	Non-m6A site
1	5863139	5863286	5863212	0.3	0.399	0.34	Non-m6A site
1	5863139	5863286	5863259	0.718	0.414	0.596	m6A site (Moderate confidence)
1	5890902	5892224	5890970	0.37	0.401	0.382	Non-m6A site
1	5890902	5892224	5891472	0.621	0.428	0.544	Non-m6A site
1	5890902	5892224	5891535	0.266	0.354	0.301	Non-m6A site
1	5890902	5892224	5891598	0.504	0.239	0.398	Non-m6A site
1	5890902	5892224	5891704	0.33	0.293	0.315	Non-m6A site
1	5890902	5892224	5891989	0.264	0.178	0.229	Non-m6A site
1	5890902	5892224	5892152	0.326	0.431	0.368	Non-m6A site
1	5890902	5892224	5892182	0.433	0.513	0.465	Non-m6A site
1	5890902	5892224	5892195	0.365	0.474	0.409	Non-m6A site
1	5909210	5909560	5909213	0.521	0.48	0.504	Non-m6A site
1	5909210	5909560	5909258	0.381	0.42	0.397	Non-m6A site
1	5909210	5909560	5909303	0.548	0.54	0.545	Non-m6A site
1	5909210	5909560	5909337	0.643	0.474	0.575	m6A site (Low confidence)
1	5909210	5909560	5909357	0.421	0.433	0.426	Non-m6A site
1	5909210	5909560	5909386	0.384	0.29	0.346	Non-m6A site
1	5909210	5909560	5909467	0.345	0.437	0.382	Non-m6A site
1	5909210	5909560	5909506	0.282	0.373	0.318	Non-m6A site
1	5916481	5916779	5916522	0.72	0.486	0.626	m6A site (High confidence)
1	5916481	5916779	5916594	0.451	0.494	0.468	Non-m6A site
1	5916481	5916779	5916610	0.571	0.41	0.506	Non-m6A site
1	5916481	5916779	5916641	0.403	0.44	0.418	Non-m6A site
1	5945844	5945993	5945895	0.376	0.351	0.366	Non-m6A site
1	5945844	5945993	5945914	0.398	0.431	0.411	Non-m6A site
1	5945844	5945993	5945951	0.744	0.384	0.6	m6A site (Moderate confidence)
1	5946091	5946299	5946094	0.349	0.377	0.36	Non-m6A site
1	5946091	5946299	5946153	0.419	0.456	0.433	Non-m6A site
1	5946091	5946299	5946167	0.36	0.46	0.4	Non-m6A site
1	5946091	5946299	5946214	0.399	0.428	0.41	Non-m6A site
1	5946091	5946299	5946266	0.356	0.438	0.389	Non-m6A site
1	5946397	5946546	5946530	0.567	0.433	0.514	Non-m6A site
1	6025982	6026714	6026079	0.366	0.454	0.401	Non-m6A site
1	6025982	6026714	6026125	0.629	0.438	0.553	Non-m6A site
1	6025982	6026714	6026166	0.452	0.414	0.437	Non-m6A site
1	6025982	6026714	6026263	0.42	0.229	0.343	Non-m6A site
1	6025982	6026714	6026277	0.26	0.222	0.244	Non-m6A site
1	6025982	6026714	6026313	0.506	0.471	0.492	Non-m6A site
1	6025982	6026714	6026341	0.616	0.562	0.594	m6A site (Moderate confidence)
1	6025982	6026714	6026370	0.759	0.531	0.667	m6A site (High confidence)
1	6025982	6026714	6026433	0.497	0.308	0.421	Non-m6A site
1	6025982	6026714	6026444	0.709	0.332	0.558	m6A site (Low confidence)
1	6025982	6026714	6026458	0.302	0.379	0.333	Non-m6A site
1	6025982	6026714	6026528	0.247	0.392	0.305	Non-m6A site
1	6025982	6026714	6026646	0.362	0.438	0.392	Non-m6A site
1	6025982	6026714	6026689	0.213	0.4	0.288	Non-m6A site
1	6028243	6028441	6028289	0.265	0.554	0.38	Non-m6A site
1	6029243	6029490	6029247	0.331	0.466	0.385	Non-m6A site
1	6029243	6029490	6029404	0.347	0.243	0.305	Non-m6A site
1	6029243	6029490	6029458	0.322	0.34	0.329	Non-m6A site
1	6029243	6029490	6029480	0.586	0.4	0.511	Non-m6A site
1	6109374	6109567	6109494	0.573	0.412	0.509	Non-m6A site
1	6109374	6109567	6109509	0.461	0.413	0.442	Non-m6A site
1	6109374	6109567	6109540	0.322	0.473	0.382	Non-m6A site
1	6124943	6132347	6124959	0.335	0.49	0.397	Non-m6A site
1	6124943	6132347	6125005	0.504	0.447	0.481	Non-m6A site
1	6124943	6132347	6125028	0.447	0.334	0.401	Non-m6A site
1	6124943	6132347	6125125	0.41	0.347	0.384	Non-m6A site
1	6124943	6132347	6125325	0.596	0.439	0.533	Non-m6A site
1	6124943	6132347	6125476	0.457	0.366	0.421	Non-m6A site
1	6124943	6132347	6125573	0.762	0.376	0.607	m6A site (Moderate confidence)
1	6124943	6132347	6125588	0.375	0.459	0.408	Non-m6A site
1	6124943	6132347	6125693	0.61	0.404	0.527	Non-m6A site
1	6124943	6132347	6125941	0.389	0.633	0.486	Non-m6A site
1	6124943	6132347	6125957	0.441	0.627	0.515	Non-m6A site
1	6124943	6132347	6125972	0.693	0.665	0.682	m6A site (Very high confidence)
1	6124943	6132347	6125991	0.674	0.68	0.676	m6A site (Very high confidence)
1	6124943	6132347	6126047	0.696	0.532	0.63	m6A site (High confidence)
1	6124943	6132347	6126069	0.296	0.479	0.369	Non-m6A site
1	6124943	6132347	6126100	0.374	0.486	0.419	Non-m6A site
1	6124943	6132347	6126142	0.372	0.47	0.411	Non-m6A site
1	6124943	6132347	6126167	0.311	0.43	0.358	Non-m6A site
1	6124943	6132347	6126177	0.358	0.412	0.38	Non-m6A site
1	6124943	6132347	6126200	0.422	0.444	0.431	Non-m6A site
1	6124943	6132347	6126241	0.401	0.495	0.438	Non-m6A site
1	6124943	6132347	6126264	0.336	0.51	0.405	Non-m6A site
1	6124943	6132347	6126270	0.397	0.507	0.441	Non-m6A site
1	6124943	6132347	6126279	0.358	0.462	0.399	Non-m6A site
1	6124943	6132347	6126414	0.31	0.451	0.366	Non-m6A site
1	6124943	6132347	6126477	0.4	0.35	0.38	Non-m6A site
1	6124943	6132347	6126514	0.309	0.478	0.377	Non-m6A site
1	6124943	6132347	6126563	0.355	0.445	0.391	Non-m6A site
1	6124943	6132347	6126626	0.347	0.469	0.396	Non-m6A site
1	6124943	6132347	6126731	0.36	0.336	0.35	Non-m6A site
1	6124943	6132347	6126785	0.366	0.289	0.335	Non-m6A site
1	6124943	6132347	6126837	0.459	0.136	0.329	Non-m6A site
1	6124943	6132347	6126851	0.251	0.071	0.179	Non-m6A site
1	6124943	6132347	6127190	0.195	0.246	0.215	Non-m6A site
1	6124943	6132347	6127231	0.254	0.274	0.262	Non-m6A site
1	6124943	6132347	6127332	0.304	0.511	0.387	Non-m6A site
1	6124943	6132347	6127357	0.639	0.473	0.572	m6A site (Low confidence)
1	6124943	6132347	6127370	0.271	0.45	0.343	Non-m6A site
1	6124943	6132347	6127457	0.215	0.312	0.254	Non-m6A site
1	6124943	6132347	6127473	0.658	0.316	0.521	Non-m6A site
1	6124943	6132347	6127546	0.293	0.602	0.416	Non-m6A site
1	6124943	6132347	6127550	0.525	0.655	0.577	m6A site (Low confidence)
1	6124943	6132347	6127558	0.29	0.631	0.426	Non-m6A site
1	6124943	6132347	6127688	0.406	0.472	0.433	Non-m6A site
1	6124943	6132347	6127735	0.565	0.487	0.533	Non-m6A site
1	6124943	6132347	6127765	0.326	0.557	0.418	Non-m6A site
1	6124943	6132347	6127779	0.597	0.56	0.582	m6A site (Low confidence)
1	6124943	6132347	6127783	0.446	0.546	0.486	Non-m6A site
1	6124943	6132347	6127788	0.245	0.538	0.362	Non-m6A site
1	6124943	6132347	6127803	0.302	0.512	0.386	Non-m6A site
1	6124943	6132347	6127858	0.593	0.593	0.593	m6A site (Moderate confidence)
1	6124943	6132347	6127916	0.222	0.353	0.274	Non-m6A site
1	6124943	6132347	6127989	0.609	0.274	0.475	Non-m6A site
1	6124943	6132347	6128017	0.352	0.347	0.35	Non-m6A site
1	6124943	6132347	6128045	0.458	0.428	0.446	Non-m6A site
1	6124943	6132347	6128075	0.262	0.557	0.38	Non-m6A site
1	6124943	6132347	6128096	0.687	0.567	0.639	m6A site (High confidence)
1	6124943	6132347	6128113	0.338	0.536	0.417	Non-m6A site
1	6124943	6132347	6128119	0.508	0.567	0.532	Non-m6A site
1	6124943	6132347	6128185	0.284	0.492	0.367	Non-m6A site
1	6124943	6132347	6128194	0.429	0.472	0.446	Non-m6A site
1	6124943	6132347	6128219	0.518	0.494	0.508	Non-m6A site
1	6124943	6132347	6128223	0.294	0.51	0.38	Non-m6A site
1	6124943	6132347	6128277	0.63	0.525	0.588	m6A site (Moderate confidence)
1	6124943	6132347	6128315	0.348	0.589	0.444	Non-m6A site
1	6124943	6132347	6128334	0.366	0.474	0.409	Non-m6A site
1	6124943	6132347	6128347	0.368	0.427	0.392	Non-m6A site
1	6124943	6132347	6128358	0.244	0.462	0.331	Non-m6A site
1	6124943	6132347	6128487	0.396	0.395	0.396	Non-m6A site
1	6124943	6132347	6128491	0.616	0.378	0.52	Non-m6A site
1	6124943	6132347	6128576	0.452	0.393	0.428	Non-m6A site
1	6124943	6132347	6128594	0.436	0.455	0.443	Non-m6A site
1	6124943	6132347	6129269	0.536	0.412	0.486	Non-m6A site
1	6124943	6132347	6129673	0.638	0.502	0.583	m6A site (Low confidence)
1	6124943	6132347	6129699	0.534	0.38	0.472	Non-m6A site
1	6124943	6132347	6129783	0.4	0.46	0.424	Non-m6A site
1	6124943	6132347	6129790	0.44	0.444	0.441	Non-m6A site
1	6124943	6132347	6129908	0.181	0.338	0.244	Non-m6A site
1	6124943	6132347	6129978	0.482	0.484	0.483	Non-m6A site
1	6124943	6132347	6130007	0.363	0.499	0.417	Non-m6A site
1	6124943	6132347	6130023	0.566	0.515	0.545	Non-m6A site
1	6124943	6132347	6130048	0.719	0.642	0.688	m6A site (Very high confidence)
1	6124943	6132347	6130078	0.214	0.648	0.387	Non-m6A site
1	6124943	6132347	6130092	0.31	0.625	0.436	Non-m6A site
1	6124943	6132347	6130096	0.563	0.643	0.595	m6A site (Moderate confidence)
1	6124943	6132347	6130125	0.402	0.61	0.485	Non-m6A site
1	6124943	6132347	6130200	0.502	0.337	0.436	Non-m6A site
1	6124943	6132347	6130321	0.357	0.373	0.363	Non-m6A site
1	6124943	6132347	6130416	0.244	0.223	0.236	Non-m6A site
1	6124943	6132347	6130504	0.337	0.493	0.399	Non-m6A site
1	6124943	6132347	6130518	0.392	0.463	0.42	Non-m6A site
1	6124943	6132347	6130682	0.29	0.265	0.28	Non-m6A site
1	6124943	6132347	6130743	0.312	0.341	0.324	Non-m6A site
1	6124943	6132347	6130770	0.239	0.445	0.321	Non-m6A site
1	6124943	6132347	6130819	0.319	0.521	0.399	Non-m6A site
1	6124943	6132347	6130887	0.717	0.492	0.627	m6A site (High confidence)
1	6124943	6132347	6130944	0.431	0.402	0.419	Non-m6A site
1	6124943	6132347	6130952	0.364	0.4	0.378	Non-m6A site
1	6124943	6132347	6131027	0.356	0.518	0.42	Non-m6A site
1	6124943	6132347	6131047	0.523	0.56	0.538	Non-m6A site
1	6124943	6132347	6131072	0.423	0.566	0.48	Non-m6A site
1	6124943	6132347	6131081	0.393	0.551	0.456	Non-m6A site
1	6124943	6132347	6131121	0.263	0.506	0.36	Non-m6A site
1	6124943	6132347	6131150	0.52	0.379	0.463	Non-m6A site
1	6124943	6132347	6131200	0.535	0.37	0.469	Non-m6A site
1	6124943	6132347	6131247	0.312	0.452	0.368	Non-m6A site
1	6124943	6132347	6131297	0.395	0.421	0.405	Non-m6A site
1	6124943	6132347	6131422	0.244	0.171	0.214	Non-m6A site
1	6124943	6132347	6131533	0.269	0.38	0.313	Non-m6A site
1	6124943	6132347	6131565	0.345	0.441	0.383	Non-m6A site
1	6124943	6132347	6131622	0.324	0.442	0.371	Non-m6A site
1	6124943	6132347	6131702	0.776	0.48	0.657	m6A site (High confidence)
1	6124943	6132347	6131711	0.372	0.469	0.411	Non-m6A site
1	6124943	6132347	6131787	0.655	0.441	0.569	m6A site (Low confidence)
1	6124943	6132347	6131856	0.655	0.453	0.574	m6A site (Low confidence)
1	6124943	6132347	6131892	0.341	0.446	0.383	Non-m6A site
1	6124943	6132347	6131896	0.355	0.454	0.395	Non-m6A site
1	6124943	6132347	6132021	0.791	0.554	0.696	m6A site (Very high confidence)
1	6124943	6132347	6132066	0.375	0.555	0.447	Non-m6A site
1	6124943	6132347	6132079	0.393	0.478	0.427	Non-m6A site
1	6124943	6132347	6132222	0.329	0.487	0.392	Non-m6A site
1	6195449	6195699	6195467	0.276	0.43	0.338	Non-m6A site
1	6195449	6195699	6195479	0.243	0.424	0.315	Non-m6A site
1	6195449	6195699	6195586	0.26	0.251	0.256	Non-m6A site
1	6195449	6195699	6195626	0.371	0.273	0.332	Non-m6A site
1	6195797	6196745	6195864	0.247	0.241	0.244	Non-m6A site
1	6195797	6196745	6195888	0.28	0.241	0.264	Non-m6A site
1	6195797	6196745	6195958	0.613	0.415	0.534	Non-m6A site
1	6195797	6196745	6196143	0.197	0.468	0.305	Non-m6A site
1	6195797	6196745	6196151	0.372	0.458	0.406	Non-m6A site
1	6195797	6196745	6196196	0.369	0.364	0.367	Non-m6A site
1	6195797	6196745	6196213	0.459	0.287	0.39	Non-m6A site
1	6195797	6196745	6196224	0.312	0.267	0.294	Non-m6A site
1	6195797	6196745	6196551	0.432	0.206	0.341	Non-m6A site
1	6195797	6196745	6196648	0.369	0.181	0.293	Non-m6A site
1	6195797	6196745	6196657	0.395	0.152	0.298	Non-m6A site
1	6195797	6196745	6196722	0.381	0.254	0.33	Non-m6A site
1	6196894	6197044	6196903	0.214	0.431	0.301	Non-m6A site
1	6196894	6197044	6196911	0.288	0.452	0.353	Non-m6A site
1	6196894	6197044	6196930	0.264	0.417	0.325	Non-m6A site
1	6196894	6197044	6196935	0.268	0.412	0.326	Non-m6A site
1	6196894	6197044	6197019	0.406	0.448	0.422	Non-m6A site
1	6196894	6197044	6197024	0.379	0.468	0.415	Non-m6A site
1	6196894	6197044	6197031	0.378	0.461	0.411	Non-m6A site
1	6196894	6197044	6197036	0.214	0.442	0.305	Non-m6A site
1	6198289	6198439	6198398	0.449	0.453	0.451	Non-m6A site
1	6223339	6223540	6223395	0.285	0.386	0.325	Non-m6A site
1	6223339	6223540	6223515	0.575	0.439	0.52	Non-m6A site
1	6223639	6223790	6223758	0.324	0.413	0.359	Non-m6A site
1	6223939	6224197	6224015	0.388	0.419	0.4	Non-m6A site
1	6223939	6224197	6224031	0.296	0.364	0.323	Non-m6A site
1	6223939	6224197	6224039	0.326	0.351	0.336	Non-m6A site
1	6223939	6224197	6224117	0.762	0.613	0.702	m6A site (Very high confidence)
1	6223939	6224197	6224121	0.336	0.619	0.449	Non-m6A site
1	6223939	6224197	6224141	0.71	0.697	0.705	m6A site (Very high confidence)
1	6223939	6224197	6224146	0.397	0.689	0.514	Non-m6A site
1	6223939	6224197	6224170	0.601	0.663	0.626	m6A site (High confidence)
1	6223939	6224197	6224183	0.252	0.643	0.408	Non-m6A site
1	6253175	6253373	6253191	0.349	0.535	0.423	Non-m6A site
1	6253175	6253373	6253204	0.32	0.525	0.402	Non-m6A site
1	6253175	6253373	6253209	0.326	0.496	0.394	Non-m6A site
1	6253175	6253373	6253216	0.353	0.484	0.405	Non-m6A site
1	6253175	6253373	6253354	0.683	0.476	0.6	m6A site (Moderate confidence)
1	6256708	6256906	6256810	0.559	0.488	0.531	Non-m6A site
1	6256708	6256906	6256833	0.314	0.537	0.403	Non-m6A site
1	6289276	6291519	6289289	0.204	0.425	0.292	Non-m6A site
1	6289276	6291519	6289390	0.198	0.451	0.299	Non-m6A site
1	6289276	6291519	6289474	0.258	0.502	0.356	Non-m6A site
1	6289276	6291519	6289487	0.485	0.475	0.481	Non-m6A site
1	6289276	6291519	6289501	0.312	0.406	0.35	Non-m6A site
1	6289276	6291519	6289525	0.185	0.439	0.286	Non-m6A site
1	6289276	6291519	6289566	0.327	0.447	0.375	Non-m6A site
1	6289276	6291519	6289572	0.659	0.47	0.583	m6A site (Low confidence)
1	6289276	6291519	6289605	0.261	0.558	0.38	Non-m6A site
1	6289276	6291519	6289619	0.253	0.548	0.371	Non-m6A site
1	6289276	6291519	6289624	0.47	0.468	0.469	Non-m6A site
1	6289276	6291519	6289637	0.753	0.49	0.648	m6A site (High confidence)
1	6289276	6291519	6289647	0.262	0.403	0.318	Non-m6A site
1	6289276	6291519	6289803	0.692	0.377	0.566	m6A site (Low confidence)
1	6289276	6291519	6289882	0.355	0.349	0.352	Non-m6A site
1	6289276	6291519	6289949	0.367	0.321	0.349	Non-m6A site
1	6289276	6291519	6290030	0.25	0.404	0.312	Non-m6A site
1	6289276	6291519	6290068	0.605	0.395	0.521	Non-m6A site
1	6289276	6291519	6290095	0.619	0.403	0.532	Non-m6A site
1	6289276	6291519	6290099	0.462	0.401	0.438	Non-m6A site
1	6289276	6291519	6290250	0.565	0.459	0.523	Non-m6A site
1	6289276	6291519	6290267	0.311	0.443	0.364	Non-m6A site
1	6289276	6291519	6290296	0.525	0.432	0.488	Non-m6A site
1	6289276	6291519	6290324	0.299	0.407	0.342	Non-m6A site
1	6289276	6291519	6290337	0.589	0.382	0.506	Non-m6A site
1	6289276	6291519	6290468	0.711	0.427	0.597	m6A site (Moderate confidence)
1	6289276	6291519	6290477	0.636	0.456	0.564	m6A site (Low confidence)
1	6289276	6291519	6290510	0.313	0.462	0.373	Non-m6A site
1	6289276	6291519	6290550	0.363	0.325	0.348	Non-m6A site
1	6289276	6291519	6290628	0.459	0.368	0.423	Non-m6A site
1	6289276	6291519	6290706	0.255	0.354	0.295	Non-m6A site
1	6289276	6291519	6290746	0.525	0.315	0.441	Non-m6A site
1	6289276	6291519	6290837	0.353	0.272	0.32	Non-m6A site
1	6289276	6291519	6290868	0.441	0.209	0.348	Non-m6A site
1	6289276	6291519	6290981	0.508	0.257	0.407	Non-m6A site
1	6289276	6291519	6290991	0.333	0.323	0.329	Non-m6A site
1	6289276	6291519	6291059	0.31	0.246	0.284	Non-m6A site
1	6289276	6291519	6291221	0.297	0.454	0.36	Non-m6A site
1	6289276	6291519	6291256	0.358	0.489	0.41	Non-m6A site
1	6289276	6291519	6291267	0.237	0.479	0.334	Non-m6A site
1	6289276	6291519	6291300	0.265	0.445	0.337	Non-m6A site
1	6289276	6291519	6291417	0.383	0.42	0.398	Non-m6A site
1	6289276	6291519	6291506	0.245	0.401	0.307	Non-m6A site
1	6319179	6319378	6319219	0.405	0.476	0.434	Non-m6A site
1	6326726	6327171	6326761	0.291	0.312	0.299	Non-m6A site
1	6326726	6327171	6326808	0.479	0.409	0.451	Non-m6A site
1	6326726	6327171	6326865	0.511	0.393	0.464	Non-m6A site
1	6326726	6327171	6326936	0.322	0.445	0.371	Non-m6A site
1	6326726	6327171	6327002	0.548	0.431	0.501	Non-m6A site
1	6326726	6327171	6327058	0.362	0.422	0.386	Non-m6A site
1	6326726	6327171	6327131	0.434	0.46	0.444	Non-m6A site
1	6326726	6327171	6327157	0.305	0.48	0.375	Non-m6A site
1	6326726	6327171	6327168	0.144	0.491	0.283	Non-m6A site
1	6327961	6328308	6327985	0.34	0.405	0.366	Non-m6A site
1	6327961	6328308	6328034	0.444	0.463	0.451	Non-m6A site
1	6327961	6328308	6328136	0.515	0.411	0.473	Non-m6A site
1	6327961	6328308	6328149	0.362	0.418	0.384	Non-m6A site
1	6327961	6328308	6328174	0.258	0.442	0.331	Non-m6A site
1	6327961	6328308	6328183	0.302	0.37	0.329	Non-m6A site
1	6328751	6328950	6328822	0.433	0.297	0.379	Non-m6A site
1	6328751	6328950	6328849	0.401	0.394	0.398	Non-m6A site
1	6328751	6328950	6328891	0.506	0.469	0.491	Non-m6A site
1	6340934	6341132	6340990	0.346	0.449	0.387	Non-m6A site
1	6340934	6341132	6341112	0.317	0.36	0.334	Non-m6A site
1	6353822	6354064	6353829	0.583	0.481	0.542	Non-m6A site
1	6353822	6354064	6353849	0.314	0.511	0.393	Non-m6A site
1	6353822	6354064	6353979	0.602	0.485	0.555	Non-m6A site
1	6353822	6354064	6354055	0.562	0.428	0.508	Non-m6A site
1	6361923	6362481	6361952	0.61	0.44	0.542	Non-m6A site
1	6361923	6362481	6362021	0.373	0.407	0.387	Non-m6A site
1	6361923	6362481	6362159	0.268	0.45	0.341	Non-m6A site
1	6361923	6362481	6362316	0.329	0.439	0.373	Non-m6A site
1	6361923	6362481	6362461	0.229	0.344	0.275	Non-m6A site
1	6365161	6365605	6365263	0.316	0.361	0.334	Non-m6A site
1	6365161	6365605	6365366	0.325	0.362	0.34	Non-m6A site
1	6365161	6365605	6365380	0.273	0.336	0.298	Non-m6A site
1	6365161	6365605	6365472	0.645	0.398	0.546	Non-m6A site
1	6365161	6365605	6365570	0.247	0.404	0.31	Non-m6A site
1	6366112	6366261	6366258	0.19	0.433	0.287	Non-m6A site
1	6374405	6377709	6374512	0.76	0.521	0.664	m6A site (High confidence)
1	6374405	6377709	6375100	0.474	0.529	0.496	Non-m6A site
1	6374405	6377709	6375128	0.545	0.507	0.53	Non-m6A site
1	6374405	6377709	6375148	0.182	0.404	0.271	Non-m6A site
1	6374405	6377709	6375422	0.649	0.334	0.523	Non-m6A site
1	6374405	6377709	6375486	0.555	0.211	0.418	Non-m6A site
1	6374405	6377709	6375514	0.198	0.197	0.197	Non-m6A site
1	6374405	6377709	6375561	0.279	0.223	0.257	Non-m6A site
1	6374405	6377709	6375599	0.417	0.296	0.369	Non-m6A site
1	6374405	6377709	6375657	0.272	0.303	0.284	Non-m6A site
1	6374405	6377709	6375764	0.326	0.298	0.315	Non-m6A site
1	6374405	6377709	6375835	0.54	0.158	0.387	Non-m6A site
1	6374405	6377709	6375967	0.314	0.216	0.275	Non-m6A site
1	6374405	6377709	6376158	0.354	0.502	0.413	Non-m6A site
1	6374405	6377709	6376256	0.551	0.59	0.567	m6A site (Low confidence)
1	6374405	6377709	6376564	0.29	0.466	0.36	Non-m6A site
1	6374405	6377709	6376577	0.289	0.416	0.339	Non-m6A site
1	6374405	6377709	6376586	0.583	0.405	0.512	Non-m6A site
1	6374405	6377709	6376632	0.338	0.213	0.288	Non-m6A site
1	6374405	6377709	6376716	0.423	0.2	0.334	Non-m6A site
1	6374405	6377709	6376941	0.514	0.487	0.503	Non-m6A site
1	6374405	6377709	6376960	0.395	0.453	0.418	Non-m6A site
1	6374405	6377709	6376975	0.474	0.458	0.467	Non-m6A site
1	6374405	6377709	6376987	0.616	0.423	0.539	Non-m6A site
1	6374405	6377709	6377047	0.451	0.256	0.373	Non-m6A site
1	6374405	6377709	6377092	0.324	0.461	0.379	Non-m6A site
1	6374405	6377709	6377147	0.489	0.543	0.51	Non-m6A site
1	6374405	6377709	6377159	0.41	0.542	0.463	Non-m6A site
1	6374405	6377709	6377181	0.262	0.427	0.328	Non-m6A site
1	6374405	6377709	6377251	0.626	0.435	0.55	Non-m6A site
1	6374405	6377709	6377257	0.269	0.412	0.326	Non-m6A site
1	6374405	6377709	6377267	0.569	0.385	0.496	Non-m6A site
1	6374405	6377709	6377283	0.235	0.401	0.301	Non-m6A site
1	6374405	6377709	6377342	0.28	0.362	0.313	Non-m6A site
1	6374405	6377709	6377476	0.316	0.4	0.35	Non-m6A site
1	6374405	6377709	6377528	0.733	0.538	0.655	m6A site (High confidence)
1	6374405	6377709	6377554	0.478	0.532	0.5	Non-m6A site
1	6374405	6377709	6377597	0.445	0.461	0.452	Non-m6A site
1	6374405	6377709	6377684	0.575	0.36	0.489	Non-m6A site
1	6374405	6377709	6377702	0.304	0.397	0.341	Non-m6A site
1	6378347	6381638	6378499	0.288	0.44	0.349	Non-m6A site
1	6378347	6381638	6378624	0.432	0.517	0.466	Non-m6A site
1	6378347	6381638	6378641	0.564	0.456	0.52	Non-m6A site
1	6378347	6381638	6378663	0.329	0.439	0.373	Non-m6A site
1	6378347	6381638	6378926	0.303	0.541	0.398	Non-m6A site
1	6378347	6381638	6378947	0.476	0.475	0.476	Non-m6A site
1	6378347	6381638	6378953	0.281	0.447	0.347	Non-m6A site
1	6378347	6381638	6379016	0.724	0.434	0.608	m6A site (Moderate confidence)
1	6378347	6381638	6379267	0.607	0.416	0.531	Non-m6A site
1	6378347	6381638	6379272	0.301	0.486	0.375	Non-m6A site
1	6378347	6381638	6379330	0.614	0.589	0.604	m6A site (Moderate confidence)
1	6378347	6381638	6379413	0.718	0.281	0.543	Non-m6A site
1	6378347	6381638	6379436	0.368	0.339	0.356	Non-m6A site
1	6378347	6381638	6379488	0.312	0.293	0.304	Non-m6A site
1	6378347	6381638	6379572	0.283	0.347	0.309	Non-m6A site
1	6378347	6381638	6379584	0.502	0.439	0.477	Non-m6A site
1	6378347	6381638	6379626	0.658	0.447	0.573	m6A site (Low confidence)
1	6378347	6381638	6379630	0.451	0.47	0.458	Non-m6A site
1	6378347	6381638	6379685	0.345	0.498	0.406	Non-m6A site
1	6378347	6381638	6379727	0.585	0.456	0.534	Non-m6A site
1	6378347	6381638	6379792	0.432	0.438	0.435	Non-m6A site
1	6378347	6381638	6379819	0.388	0.556	0.455	Non-m6A site
1	6378347	6381638	6379849	0.717	0.492	0.627	m6A site (High confidence)
1	6378347	6381638	6379859	0.686	0.491	0.608	m6A site (Moderate confidence)
1	6378347	6381638	6379895	0.3	0.382	0.333	Non-m6A site
1	6378347	6381638	6379945	0.488	0.108	0.336	Non-m6A site
1	6378347	6381638	6379962	0.448	0.1	0.309	Non-m6A site
1	6378347	6381638	6380170	0.514	0.369	0.456	Non-m6A site
1	6378347	6381638	6380200	0.328	0.319	0.324	Non-m6A site
1	6378347	6381638	6380212	0.356	0.336	0.348	Non-m6A site
1	6378347	6381638	6380233	0.671	0.235	0.497	Non-m6A site
1	6378347	6381638	6380244	0.617	0.213	0.455	Non-m6A site
1	6378347	6381638	6380383	0.308	0.156	0.247	Non-m6A site
1	6378347	6381638	6380444	0.263	0.355	0.3	Non-m6A site
1	6378347	6381638	6380657	0.27	0.199	0.242	Non-m6A site
1	6378347	6381638	6380700	0.229	0.223	0.227	Non-m6A site
1	6378347	6381638	6380864	0.479	0.318	0.415	Non-m6A site
1	6378347	6381638	6380982	0.376	0.142	0.282	Non-m6A site
1	6378347	6381638	6381043	0.373	0.237	0.318	Non-m6A site
1	6378347	6381638	6381053	0.311	0.23	0.278	Non-m6A site
1	6378347	6381638	6381192	0.307	0.164	0.25	Non-m6A site
1	6378347	6381638	6381246	0.438	0.217	0.349	Non-m6A site
1	6378347	6381638	6381271	0.456	0.397	0.432	Non-m6A site
1	6378347	6381638	6381314	0.376	0.352	0.366	Non-m6A site
1	6378347	6381638	6381324	0.326	0.419	0.363	Non-m6A site
1	6413099	6413437	6413323	0.3	0.32	0.308	Non-m6A site
1	6455668	6456018	6455705	0.387	0.423	0.401	Non-m6A site
1	6455668	6456018	6455757	0.444	0.505	0.468	Non-m6A site
1	6455668	6456018	6455779	0.343	0.461	0.39	Non-m6A site
1	6472280	6472527	6472334	0.496	0.283	0.41	Non-m6A site
1	6472280	6472527	6472413	0.361	0.25	0.317	Non-m6A site
1	6473637	6473871	6473671	0.451	0.485	0.464	Non-m6A site
1	6473637	6473871	6473856	0.698	0.405	0.58	m6A site (Low confidence)
1	6474218	6475942	6474231	0.355	0.451	0.393	Non-m6A site
1	6474218	6475942	6474272	0.292	0.451	0.356	Non-m6A site
1	6474218	6475942	6474282	0.338	0.419	0.37	Non-m6A site
1	6474218	6475942	6474382	0.312	0.354	0.328	Non-m6A site
1	6474218	6475942	6474436	0.431	0.464	0.444	Non-m6A site
1	6474218	6475942	6474465	0.693	0.492	0.613	m6A site (Moderate confidence)
1	6474218	6475942	6474584	0.659	0.285	0.509	Non-m6A site
1	6474218	6475942	6474678	0.543	0.469	0.513	Non-m6A site
1	6474218	6475942	6474689	0.365	0.446	0.397	Non-m6A site
1	6474218	6475942	6474804	0.436	0.387	0.416	Non-m6A site
1	6474218	6475942	6474908	0.323	0.244	0.291	Non-m6A site
1	6474218	6475942	6474919	0.266	0.329	0.291	Non-m6A site
1	6474218	6475942	6474995	0.242	0.399	0.304	Non-m6A site
1	6474218	6475942	6475026	0.297	0.364	0.324	Non-m6A site
1	6474218	6475942	6475051	0.38	0.373	0.377	Non-m6A site
1	6474218	6475942	6475090	0.302	0.409	0.344	Non-m6A site
[truncated: 166,666 more rows]
